# Supplementary material for: Transcriptome analysis and codominant markers development in caper, a drought tolerant orphan crop with medicinal value
Source: Sci Rep. 2019 Jul 18;9:10411. doi: 10.1038/s41598-019-46613-x (PMC6639398; doi:10.1038/s41598-019-46613-x)
Supplement: Supplementary file 1 — S1 [file 41598_2019_46613_MOESM1_ESM.xlsx]

## Sheet: Table S1
Supplementary Dataset S1 of the Manuscript:
Transcriptome analysis and codominant markers development in caper, a drought tolerant orphan crop with medicinal value
Francesco Mercati, Ignazio Fontana, Alessandro Silvestre Gristina, Adriana Martorana, Mahran El Nagar, Roberto De Michele, Silvio Fici, Francesco Carimi
Supplementary Dataset S1. Transcriptome annotation list.
#gene_id	transcript_id	sprot_Top_BLASTX_hit	RNAMMER	prot_id	prot_coords	sprot_Top_BLASTP_hit	uniref90_BLASTX	uniref90_BLASTP	Pfam	SignalP
TRINITY_DN5895_c0_g1	TRINITY_DN5895_c0_g1_i1	.	.	.	.	.	.	.	.	.
TRINITY_DN5875_c0_g1	TRINITY_DN5875_c0_g1_i1	.	.	TRINITY_DN5875_c0_g1_i1.p1	1-525[+]	.	UniRef90_UPI00053C631F^UniRef90_UPI00053C631F^Q:1-525,H:294-468^75.4%ID^E:4.6e-72^.^.	UniRef90_UPI00053C631F^UniRef90_UPI00053C631F^Q:1-175,H:294-468^75.4%ID^E:4.6e-72^.^.	.	.
TRINITY_DN5842_c0_g1	TRINITY_DN5842_c0_g1_i1	.	.	.	.	.	UniRef90_A0A1R3GZQ1^UniRef90_A0A1R3GZQ1^Q:392-102,H:20-120^45.5%ID^E:1.3e-12^.^.	.	.	.
TRINITY_DN5847_c0_g1	TRINITY_DN5847_c0_g1_i1	.	.	.	.	.	.	.	.	.
TRINITY_DN5840_c0_g1	TRINITY_DN5840_c0_g1_i1	ILK1_ARATH^ILK1_ARATH^Q:3-134,H:436-479^81.818%ID^E:2.71e-19^RecName: Full=Integrin-linked protein kinase 1 {ECO:0000303|PubMed:27208244};^Eukaryota; Viridiplantae; Streptophyta; Embryophyta; Tracheophyta; Spermatophyta; Magnoliophyta; eudicotyledons; Gunneridae; Pentapetalae; rosids; malvids; Brassicales; Brassicaceae; Camelineae; Arabidopsis	.	.	.	.	UniRef90_UPI000B8CCC3B^UniRef90_UPI000B8CCC3B^Q:3-134,H:431-474^93.2%ID^E:6e-18^.^.	.	.	.
TRINITY_DN5841_c0_g1	TRINITY_DN5841_c0_g1_i1	.	.	.	.	.	.	.	.	.
TRINITY_DN5827_c0_g1	TRINITY_DN5827_c0_g1_i1	.	.	.	.	.	.	.	.	.
TRINITY_DN5828_c0_g1	TRINITY_DN5828_c0_g1_i1	.	.	.	.	.	.	.	.	.
TRINITY_DN5810_c0_g1	TRINITY_DN5810_c0_g1_i1	FLX_ARATH^FLX_ARATH^Q:35-589,H:1-185^65.054%ID^E:1.03e-66^RecName: Full=Protein FLC EXPRESSOR;^Eukaryota; Viridiplantae; Streptophyta; Embryophyta; Tracheophyta; Spermatophyta; Magnoliophyta; eudicotyledons; Gunneridae; Pentapetalae; rosids; malvids; Brassicales; Brassicaceae; Camelineae; Arabidopsis	.	TRINITY_DN5810_c0_g1_i1.p1	2-589[+]	FLX_ARATH^FLX_ARATH^Q:12-196,H:1-185^65.054%ID^E:9.29e-67^RecName: Full=Protein FLC EXPRESSOR;^Eukaryota; Viridiplantae; Streptophyta; Embryophyta; Tracheophyta; Spermatophyta; Magnoliophyta; eudicotyledons; Gunneridae; Pentapetalae; rosids; malvids; Brassicales; Brassicaceae; Camelineae; Arabidopsis	UniRef90_V4MG81^UniRef90_V4MG81^Q:35-589,H:1-184^67.6%ID^E:4.9e-54^.^.	UniRef90_V4MG81^UniRef90_V4MG81^Q:12-196,H:1-184^67.6%ID^E:4.9e-54^.^.	.	.
TRINITY_DN5889_c0_g1	TRINITY_DN5889_c0_g1_i1	SBT19_ARATH^SBT19_ARATH^Q:10-267,H:400-486^58.621%ID^E:6.45e-26^RecName: Full=Subtilisin-like protease SBT1.9 {ECO:0000303|PubMed:16193095};^Eukaryota; Viridiplantae; Streptophyta; Embryophyta; Tracheophyta; Spermatophyta; Magnoliophyta; eudicotyledons; Gunneridae; Pentapetalae; rosids; malvids; Brassicales; Brassicaceae; Camelineae; Arabidopsis	.	.	.	.	UniRef90_UPI00053C180F^UniRef90_UPI00053C180F^Q:1-267,H:393-481^58.4%ID^E:2e-23^.^.	.	.	.
TRINITY_DN5823_c0_g1	TRINITY_DN5823_c0_g1_i1	.	.	.	.	.	.	.	.	.
TRINITY_DN5820_c0_g1	TRINITY_DN5820_c0_g1_i1	.	.	.	.	.	.	.	.	.
TRINITY_DN5832_c0_g1	TRINITY_DN5832_c0_g1_i2	.	.	.	.	.	.	.	.	.
TRINITY_DN5855_c0_g1	TRINITY_DN5855_c0_g1_i1	.	.	.	.	.	.	.	.	.
TRINITY_DN5855_c0_g2	TRINITY_DN5855_c0_g2_i1	LRK62_ARATH^LRK62_ARATH^Q:6-194,H:587-649^61.905%ID^E:5.87e-20^RecName: Full=L-type lectin-domain containing receptor kinase VI.2 {ECO:0000303|PubMed:19773388};^Eukaryota; Viridiplantae; Streptophyta; Embryophyta; Tracheophyta; Spermatophyta; Magnoliophyta; eudicotyledons; Gunneridae; Pentapetalae; rosids; malvids; Brassicales; Brassicaceae; Camelineae; Arabidopsis	.	.	.	.	UniRef90_UPI00090114C8^UniRef90_UPI00090114C8^Q:6-203,H:601-666^63.6%ID^E:4.9e-17^.^.	.	.	.
TRINITY_DN5863_c0_g1	TRINITY_DN5863_c0_g1_i1	.	.	.	.	.	.	.	.	.
TRINITY_DN5836_c0_g1	TRINITY_DN5836_c0_g1_i1	.	.	.	.	.	.	.	.	.
TRINITY_DN5836_c0_g2	TRINITY_DN5836_c0_g2_i1	.	.	.	.	.	.	.	.	.
TRINITY_DN5837_c0_g1	TRINITY_DN5837_c0_g1_i1	.	.	.	.	.	UniRef90_UPI00053C6897^UniRef90_UPI00053C6897^Q:149-3,H:184-233^74%ID^E:7.9e-08^.^.	.	.	.
TRINITY_DN5876_c0_g1	TRINITY_DN5876_c0_g1_i1	CMT1_ARATH^CMT1_ARATH^Q:20-259,H:707-786^78.75%ID^E:5.4e-41^RecName: Full=Putative DNA (cytosine-5)-methyltransferase CMT1;^Eukaryota; Viridiplantae; Streptophyta; Embryophyta; Tracheophyta; Spermatophyta; Magnoliophyta; eudicotyledons; Gunneridae; Pentapetalae; rosids; malvids; Brassicales; Brassicaceae; Camelineae; Arabidopsis	.	.	.	.	UniRef90_UPI00053C9F76^UniRef90_UPI00053C9F76^Q:20-289,H:710-799^78.9%ID^E:2.5e-36^.^.	.	.	.
TRINITY_DN5811_c0_g1	TRINITY_DN5811_c0_g1_i1	.	.	.	.	.	.	.	.	.
TRINITY_DN5874_c0_g1	TRINITY_DN5874_c0_g1_i1	.	.	TRINITY_DN5874_c0_g1_i1.p1	3-392[+]	.	UniRef90_UPI00053C64EE^UniRef90_UPI00053C64EE^Q:6-392,H:663-803^39%ID^E:6.2e-13^.^.	UniRef90_UPI00053C64EE^UniRef90_UPI00053C64EE^Q:2-130,H:663-803^39%ID^E:6.1e-13^.^.	.	.
TRINITY_DN5873_c0_g1	TRINITY_DN5873_c0_g1_i1	TLPH_ARATH^TLPH_ARATH^Q:3-260,H:22-107^79.07%ID^E:1.28e-45^RecName: Full=Thaumatin-like protein;^Eukaryota; Viridiplantae; Streptophyta; Embryophyta; Tracheophyta; Spermatophyta; Magnoliophyta; eudicotyledons; Gunneridae; Pentapetalae; rosids; malvids; Brassicales; Brassicaceae; Camelineae; Arabidopsis	.	.	.	.	UniRef90_B9T3K3^UniRef90_B9T3K3^Q:3-260,H:28-113^86%ID^E:1.8e-40^.^.	.	.	.
TRINITY_DN5825_c0_g1	TRINITY_DN5825_c0_g1_i1	.	.	.	.	.	.	.	.	.
TRINITY_DN5860_c0_g1	TRINITY_DN5860_c0_g1_i1	.	.	.	.	.	.	.	.	.
TRINITY_DN5804_c0_g1	TRINITY_DN5804_c0_g1_i1	.	.	.	.	.	.	.	.	.
TRINITY_DN5888_c0_g1	TRINITY_DN5888_c0_g1_i1	.	.	.	.	.	.	.	.	.
TRINITY_DN5869_c0_g1	TRINITY_DN5869_c0_g1_i1	SKIP4_ARATH^SKIP4_ARATH^Q:3-557,H:178-358^61.29%ID^E:7.77e-68^RecName: Full=F-box/kelch-repeat protein SKIP4;^Eukaryota; Viridiplantae; Streptophyta; Embryophyta; Tracheophyta; Spermatophyta; Magnoliophyta; eudicotyledons; Gunneridae; Pentapetalae; rosids; malvids; Brassicales; Brassicaceae; Camelineae; Arabidopsis	.	TRINITY_DN5869_c0_g1_i1.p1	3-560[+]	SKIP4_ARATH^SKIP4_ARATH^Q:1-185,H:178-358^61.29%ID^E:2.11e-68^RecName: Full=F-box/kelch-repeat protein SKIP4;^Eukaryota; Viridiplantae; Streptophyta; Embryophyta; Tracheophyta; Spermatophyta; Magnoliophyta; eudicotyledons; Gunneridae; Pentapetalae; rosids; malvids; Brassicales; Brassicaceae; Camelineae; Arabidopsis	UniRef90_V4LVJ8^UniRef90_V4LVJ8^Q:3-557,H:178-357^61.8%ID^E:5.2e-57^.^.	UniRef90_V4LVJ8^UniRef90_V4LVJ8^Q:1-185,H:178-357^61.8%ID^E:4.4e-57^.^.	.	.
TRINITY_DN5844_c0_g1	TRINITY_DN5844_c0_g1_i1	.	.	.	.	.	.	.	.	.
TRINITY_DN5846_c0_g1	TRINITY_DN5846_c0_g1_i1	.	.	.	.	.	.	.	.	.
TRINITY_DN5877_c0_g1	TRINITY_DN5877_c0_g1_i1	.	.	.	.	.	.	.	.	.
TRINITY_DN5865_c0_g1	TRINITY_DN5865_c0_g1_i1	SMB_ARATH^SMB_ARATH^Q:387-1,H:158-296^56.028%ID^E:3.36e-28^RecName: Full=Protein SOMBRERO;^Eukaryota; Viridiplantae; Streptophyta; Embryophyta; Tracheophyta; Spermatophyta; Magnoliophyta; eudicotyledons; Gunneridae; Pentapetalae; rosids; malvids; Brassicales; Brassicaceae; Camelineae; Arabidopsis	.	.	.	.	UniRef90_UPI00053C2493^UniRef90_UPI00053C2493^Q:387-1,H:152-283^56.5%ID^E:3.6e-21^.^.	.	.	.
TRINITY_DN5865_c0_g2	TRINITY_DN5865_c0_g2_i1	.	.	.	.	.	.	.	.	.
TRINITY_DN5829_c0_g1	TRINITY_DN5829_c0_g1_i1	.	.	.	.	.	.	.	.	.
TRINITY_DN5829_c0_g2	TRINITY_DN5829_c0_g2_i1	.	.	.	.	.	.	.	.	.
TRINITY_DN5833_c0_g1	TRINITY_DN5833_c0_g1_i1	.	.	.	.	.	.	.	.	.
TRINITY_DN5833_c0_g1	TRINITY_DN5833_c0_g1_i2	RADL2_ARATH^RADL2_ARATH^Q:2-172,H:22-78^77.193%ID^E:1.19e-26^RecName: Full=Protein RADIALIS-like 2;^Eukaryota; Viridiplantae; Streptophyta; Embryophyta; Tracheophyta; Spermatophyta; Magnoliophyta; eudicotyledons; Gunneridae; Pentapetalae; rosids; malvids; Brassicales; Brassicaceae; Camelineae; Arabidopsis	.	.	.	.	UniRef90_UPI00053C8577^UniRef90_UPI00053C8577^Q:2-169,H:22-77^85.7%ID^E:8.4e-20^.^.	.	.	.
TRINITY_DN5815_c0_g1	TRINITY_DN5815_c0_g1_i1	.	.	.	.	.	.	.	.	.
TRINITY_DN5808_c0_g1	TRINITY_DN5808_c0_g1_i1	.	.	.	.	.	.	.	.	.
TRINITY_DN5808_c0_g2	TRINITY_DN5808_c0_g2_i1	.	.	.	.	.	.	.	.	.
TRINITY_DN5845_c0_g1	TRINITY_DN5845_c0_g1_i1	.	.	.	.	.	.	.	.	.
TRINITY_DN5857_c0_g1	TRINITY_DN5857_c0_g1_i1	.	.	TRINITY_DN5857_c0_g1_i1.p1	1-306[+]	.	UniRef90_UPI00053C26DA^UniRef90_UPI00053C26DA^Q:1-306,H:51-161^48.2%ID^E:2.2e-13^.^.	UniRef90_UPI00053C26DA^UniRef90_UPI00053C26DA^Q:1-102,H:51-161^48.2%ID^E:2.2e-13^.^.	.	.
TRINITY_DN5886_c0_g1	TRINITY_DN5886_c0_g1_i1	.	.	.	.	.	.	.	.	.
TRINITY_DN5584_c0_g1	TRINITY_DN5584_c0_g1_i1	.	.	.	.	.	.	.	.	.
TRINITY_DN5597_c0_g1	TRINITY_DN5597_c0_g1_i1	.	.	.	.	.	.	.	.	.
TRINITY_DN5581_c0_g1	TRINITY_DN5581_c0_g1_i1	.	.	.	.	.	.	.	.	.
TRINITY_DN5598_c0_g1	TRINITY_DN5598_c0_g1_i1	.	.	.	.	.	.	.	.	.
TRINITY_DN5566_c0_g1	TRINITY_DN5566_c0_g1_i1	.	.	.	.	.	.	.	.	.
TRINITY_DN5518_c0_g1	TRINITY_DN5518_c0_g1_i1	.	.	.	.	.	.	.	.	.
TRINITY_DN5562_c0_g1	TRINITY_DN5562_c0_g1_i1	.	.	.	.	.	.	.	.	.
TRINITY_DN5511_c0_g1	TRINITY_DN5511_c0_g1_i1	.	.	.	.	.	.	.	.	.
TRINITY_DN5527_c0_g1	TRINITY_DN5527_c0_g1_i1	.	.	.	.	.	.	.	.	.
TRINITY_DN5527_c0_g1	TRINITY_DN5527_c0_g1_i2	.	.	.	.	.	.	.	.	.
TRINITY_DN5519_c0_g1	TRINITY_DN5519_c0_g1_i1	Y4539_ARATH^Y4539_ARATH^Q:22-288,H:321-408^54.945%ID^E:1.07e-17^RecName: Full=Receptor-like serine/threonine-protein kinase At4g25390;^Eukaryota; Viridiplantae; Streptophyta; Embryophyta; Tracheophyta; Spermatophyta; Magnoliophyta; eudicotyledons; Gunneridae; Pentapetalae; rosids; malvids; Brassicales; Brassicaceae; Camelineae; Arabidopsis	.	TRINITY_DN5519_c0_g1_i1.p1	1-336[+]	Y4539_ARATH^Y4539_ARATH^Q:8-96,H:321-408^54.945%ID^E:7.95e-18^RecName: Full=Receptor-like serine/threonine-protein kinase At4g25390;^Eukaryota; Viridiplantae; Streptophyta; Embryophyta; Tracheophyta; Spermatophyta; Magnoliophyta; eudicotyledons; Gunneridae; Pentapetalae; rosids; malvids; Brassicales; Brassicaceae; Camelineae; Arabidopsis	UniRef90_UPI00053C9A39^UniRef90_UPI00053C9A39^Q:7-207,H:368-434^74.6%ID^E:8.7e-24^.^.	UniRef90_UPI00053C9A39^UniRef90_UPI00053C9A39^Q:3-69,H:368-434^74.6%ID^E:8.7e-24^.^.	.	.
TRINITY_DN5502_c0_g1	TRINITY_DN5502_c0_g1_i1	.	.	.	.	.	.	.	.	.
TRINITY_DN5540_c0_g1	TRINITY_DN5540_c0_g1_i1	.	.	.	.	.	.	.	.	.
TRINITY_DN5503_c0_g1	TRINITY_DN5503_c0_g1_i1	.	.	.	.	.	.	.	.	.
TRINITY_DN5509_c0_g1	TRINITY_DN5509_c0_g1_i1	IGMT4_ARATH^IGMT4_ARATH^Q:78-293,H:5-76^54.054%ID^E:6.35e-16^RecName: Full=Indole glucosinolate O-methyltransferase 4 {ECO:0000305};^Eukaryota; Viridiplantae; Streptophyta; Embryophyta; Tracheophyta; Spermatophyta; Magnoliophyta; eudicotyledons; Gunneridae; Pentapetalae; rosids; malvids; Brassicales; Brassicaceae; Camelineae; Arabidopsis	.	.	.	.	UniRef90_UPI00053C4048^UniRef90_UPI00053C4048^Q:96-293,H:6-73^60.3%ID^E:1.2e-13^.^.	.	.	.
TRINITY_DN5504_c0_g1	TRINITY_DN5504_c0_g1_i1	.	.	.	.	.	.	.	.	.
TRINITY_DN5541_c0_g1	TRINITY_DN5541_c0_g1_i1	.	.	.	.	.	.	.	.	.
TRINITY_DN5514_c0_g1	TRINITY_DN5514_c0_g1_i1	.	.	.	.	.	.	.	.	.
TRINITY_DN5521_c0_g1	TRINITY_DN5521_c0_g1_i1	.	.	.	.	.	UniRef90_UPI00053C8A77^UniRef90_UPI00053C8A77^Q:1-237,H:269-347^67.1%ID^E:3.7e-21^.^.	.	.	.
TRINITY_DN5521_c0_g2	TRINITY_DN5521_c0_g2_i1	.	.	TRINITY_DN5521_c0_g2_i1.p1	1-303[+]	.	UniRef90_R0G385^UniRef90_R0G385^Q:1-303,H:288-388^75.2%ID^E:1.4e-36^.^.	UniRef90_R0G385^UniRef90_R0G385^Q:1-101,H:288-388^75.2%ID^E:1.4e-36^.^.	PF00400.31^WD40^WD domain, G-beta repeat^17-39^E:0.0033	.
TRINITY_DN5599_c0_g1	TRINITY_DN5599_c0_g1_i1	.	.	.	.	.	.	.	.	.
TRINITY_DN5564_c0_g1	TRINITY_DN5564_c0_g1_i1	.	.	.	.	.	.	.	.	.
TRINITY_DN5539_c0_g1	TRINITY_DN5539_c0_g1_i1	.	.	.	.	.	.	.	.	.
TRINITY_DN5525_c0_g1	TRINITY_DN5525_c0_g1_i1	.	.	.	.	.	.	.	.	.
TRINITY_DN13787_c0_g1	TRINITY_DN13787_c0_g1_i1	AB36G_ARATH^AB36G_ARATH^Q:3-866,H:1185-1469^85.069%ID^E:1.54e-143^RecName: Full=ABC transporter G family member 36;^Eukaryota; Viridiplantae; Streptophyta; Embryophyta; Tracheophyta; Spermatophyta; Magnoliophyta; eudicotyledons; Gunneridae; Pentapetalae; rosids; malvids; Brassicales; Brassicaceae; Camelineae; Arabidopsis	.	TRINITY_DN13787_c0_g1_i1.p1	3-869[+]	AB36G_ARATH^AB36G_ARATH^Q:1-288,H:1185-1469^85.069%ID^E:4.97e-166^RecName: Full=ABC transporter G family member 36;^Eukaryota; Viridiplantae; Streptophyta; Embryophyta; Tracheophyta; Spermatophyta; Magnoliophyta; eudicotyledons; Gunneridae; Pentapetalae; rosids; malvids; Brassicales; Brassicaceae; Camelineae; Arabidopsis`AB36G_ARATH^AB36G_ARATH^Q:1-221,H:515-734^24.887%ID^E:2.69e-14^RecName: Full…	UniRef90_UPI0008FD6FED^UniRef90_UPI0008FD6FED^Q:3-866,H:1172-1456^86.8%ID^E:1.8e-144^.^.	UniRef90_UPI0008FD6FED^UniRef90_UPI0008FD6FED^Q:1-288,H:1172-1456^86.8%ID^E:2e-144^.^.	PF01061.23^ABC2_membrane^ABC-2 type transporter^9-222^E:1.5e-59	.
TRINITY_DN13702_c0_g1	TRINITY_DN13702_c0_g1_i1	ML423_ARATH^ML423_ARATH^Q:76-534,H:1-152^76.471%ID^E:3.15e-82^RecName: Full=MLP-like protein 423;^Eukaryota; Viridiplantae; Streptophyta; Embryophyta; Tracheophyta; Spermatophyta; Magnoliophyta; eudicotyledons; Gunneridae; Pentapetalae; rosids; malvids; Brassicales; Brassicaceae; Camelineae; Arabidopsis	.	TRINITY_DN13702_c0_g1_i1.p1	76-537[+]	ML423_ARATH^ML423_ARATH^Q:1-153,H:1-152^76.471%ID^E:3.26e-84^RecName: Full=MLP-like protein 423;^Eukaryota; Viridiplantae; Streptophyta; Embryophyta; Tracheophyta; Spermatophyta; Magnoliophyta; eudicotyledons; Gunneridae; Pentapetalae; rosids; malvids; Brassicales; Brassicaceae; Camelineae; Arabidopsis	UniRef90_V4KST7^UniRef90_V4KST7^Q:76-531,H:1-151^77%ID^E:5.9e-63^.^.	UniRef90_V4KST7^UniRef90_V4KST7^Q:1-152,H:1-151^77%ID^E:3.4e-63^.^.	PF00407.18^Bet_v_1^Pathogenesis-related protein Bet v I family^3-152^E:8.3e-38`PF10604.8^Polyketide_cyc2^Polyketide cyclase / dehydrase and lipid transport^8-127^E:2.5e-09	.
TRINITY_DN13700_c0_g1	TRINITY_DN13700_c0_g1_i1	IOS1_ARATH^IOS1_ARATH^Q:51-1457,H:265-758^50.605%ID^E:1.51e-170^RecName: Full=LRR receptor-like serine/threonine-protein kinase IOS1 {ECO:0000303|PubMed:21711359};^Eukaryota; Viridiplantae; Streptophyta; Embryophyta; Tracheophyta; Spermatophyta; Magnoliophyta; eudicotyledons; Gunneridae; Pentapetalae; rosids; malvids; Brassicales; Brassicaceae; Camelineae; Arabidopsis	.	TRINITY_DN13700_c0_g1_i1.p1	3-1463[+]	IOS1_ARATH^IOS1_ARATH^Q:17-485,H:265-758^50.605%ID^E:4.56e-176^RecName: Full=LRR receptor-like serine/threonine-protein kinase IOS1 {ECO:0000303|PubMed:21711359};^Eukaryota; Viridiplantae; Streptophyta; Embryophyta; Tracheophyta; Spermatophyta; Magnoliophyta; eudicotyledons; Gunneridae; Pentapetalae; rosids; malvids; Brassicales; Brassicaceae; Camelineae; Arabidopsis	UniRef90_UPI000B8CEB11^UniRef90_UPI000B8CEB11^Q:3-1457,H:252-742^54.5%ID^E:1.4e-121^.^.	UniRef90_UPI000B8CEB11^UniRef90_UPI000B8CEB11^Q:1-485,H:252-742^54.5%ID^E:1.4e-121^.^.	PF12819.6^Malectin_like^Carbohydrate-binding protein of the ER^1-105^E:4.4e-23`PF13855.5^LRR_8^Leucine rich repeat^162-222^E:6.6e-09`PF13516.5^LRR_6^Leucine Rich repeat^186-200^E:0.95`PF07714.16^Pkinase_Tyr^Protein tyrosine kinase^315-472^E:5.5e-36`PF00069.24^Pkinase^Protein kinase domain^316-486^E:1.4e-35	.
TRINITY_DN13762_c0_g1	TRINITY_DN13762_c0_g1_i1	.	.	TRINITY_DN13762_c0_g1_i1.p2	64-456[+]	.	.	.	.	sigP:1^20^0.599^YES
TRINITY_DN13751_c0_g1	TRINITY_DN13751_c0_g1_i1	.	.	.	.	.	UniRef90_UPI00064D9652^UniRef90_UPI00064D9652^Q:388-14,H:1030-1154^54.4%ID^E:1.7e-31^.^.	.	.	.
TRINITY_DN13706_c0_g1	TRINITY_DN13706_c0_g1_i2	PPA1_SOLLC^PPA1_SOLLC^Q:3-584,H:63-254^39.691%ID^E:2.85e-44^RecName: Full=Acid phosphatase 1;^Eukaryota; Viridiplantae; Streptophyta; Embryophyta; Tracheophyta; Spermatophyta; Magnoliophyta; eudicotyledons; Gunneridae; Pentapetalae; asterids; lamiids; Solanales; Solanaceae; Solanoideae; Solaneae; Solanum; Lycopersicon	.	TRINITY_DN13706_c0_g1_i2.p1	33-590[+]	PPA1_SOLLC^PPA1_SOLLC^Q:1-184,H:73-254^39.674%ID^E:3.47e-41^RecName: Full=Acid phosphatase 1;^Eukaryota; Viridiplantae; Streptophyta; Embryophyta; Tracheophyta; Spermatophyta; Magnoliophyta; eudicotyledons; Gunneridae; Pentapetalae; asterids; lamiids; Solanales; Solanaceae; Solanoideae; Solaneae; Solanum; Lycopersicon	UniRef90_UPI00053C5F86^UniRef90_UPI00053C5F86^Q:3-587,H:78-274^72.1%ID^E:1e-82^.^.	UniRef90_UPI00053C5F86^UniRef90_UPI00053C5F86^Q:1-185,H:88-274^73.3%ID^E:3.2e-79^.^.	PF03767.13^Acid_phosphat_B^HAD superfamily, subfamily IIIB (Acid phosphatase)^1-184^E:1.9e-55	.
TRINITY_DN13796_c0_g1	TRINITY_DN13796_c0_g1_i1	.	.	.	.	.	.	.	.	.
TRINITY_DN13743_c0_g1	TRINITY_DN13743_c0_g1_i1	.	.	.	.	.	.	.	.	.
TRINITY_DN13799_c1_g1	TRINITY_DN13799_c1_g1_i1	GT18_ARATH^GT18_ARATH^Q:2-802,H:250-516^80.524%ID^E:4.58e-153^RecName: Full=Xyloglucan galactosyltransferase XLT2 {ECO:0000305};^Eukaryota; Viridiplantae; Streptophyta; Embryophyta; Tracheophyta; Spermatophyta; Magnoliophyta; eudicotyledons; Gunneridae; Pentapetalae; rosids; malvids; Brassicales; Brassicaceae; Camelineae; Arabidopsis	.	TRINITY_DN13799_c1_g1_i1.p1	2-805[+]	GT18_ARATH^GT18_ARATH^Q:1-267,H:250-516^80.524%ID^E:9.96e-163^RecName: Full=Xyloglucan galactosyltransferase XLT2 {ECO:0000305};^Eukaryota; Viridiplantae; Streptophyta; Embryophyta; Tracheophyta; Spermatophyta; Magnoliophyta; eudicotyledons; Gunneridae; Pentapetalae; rosids; malvids; Brassicales; Brassicaceae; Camelineae; Arabidopsis	UniRef90_V4MJY8^UniRef90_V4MJY8^Q:2-802,H:247-513^80.9%ID^E:1.1e-133^.^.	UniRef90_V4MJY8^UniRef90_V4MJY8^Q:1-267,H:247-513^80.9%ID^E:1.9e-133^.^.	PF03016.14^Exostosin^Exostosin family^1-208^E:5.6e-49	.
TRINITY_DN13752_c0_g1	TRINITY_DN13752_c0_g1_i1	PUB16_ARATH^PUB16_ARATH^Q:320-2161,H:10-616^70.436%ID^E:0^RecName: Full=U-box domain-containing protein 16;^Eukaryota; Viridiplantae; Streptophyta; Embryophyta; Tracheophyta; Spermatophyta; Magnoliophyta; eudicotyledons; Gunneridae; Pentapetalae; rosids; malvids; Brassicales; Brassicaceae; Camelineae; Arabidopsis	.	TRINITY_DN13752_c0_g1_i1.p1	296-2161[+]	PUB16_ARATH^PUB16_ARATH^Q:9-622,H:10-616^70.436%ID^E:0^RecName: Full=U-box domain-containing protein 16;^Eukaryota; Viridiplantae; Streptophyta; Embryophyta; Tracheophyta; Spermatophyta; Magnoliophyta; eudicotyledons; Gunneridae; Pentapetalae; rosids; malvids; Brassicales; Brassicaceae; Camelineae; Arabidopsis	UniRef90_UPI00053C88C1^UniRef90_UPI00053C88C1^Q:296-2161,H:1-616^75.9%ID^E:3.4e-230^.^.	UniRef90_UPI00053C88C1^UniRef90_UPI00053C88C1^Q:1-622,H:1-616^75.9%ID^E:6.6e-230^.^.	PF04564.14^U-box^U-box domain^270-341^E:5.7e-21`PF00514.22^Arm^Armadillo/beta-catenin-like repeat^408-443^E:3e-06	.
TRINITY_DN13755_c0_g1	TRINITY_DN13755_c0_g1_i1	CSLD4_ARATH^CSLD4_ARATH^Q:3-1802,H:512-1111^93.667%ID^E:0^RecName: Full=Cellulose synthase-like protein D4;^Eukaryota; Viridiplantae; Streptophyta; Embryophyta; Tracheophyta; Spermatophyta; Magnoliophyta; eudicotyledons; Gunneridae; Pentapetalae; rosids; malvids; Brassicales; Brassicaceae; Camelineae; Arabidopsis	.	TRINITY_DN13755_c0_g1_i1.p1	3-1805[+]	CSLD4_ARATH^CSLD4_ARATH^Q:1-600,H:512-1111^93.667%ID^E:0^RecName: Full=Cellulose synthase-like protein D4;^Eukaryota; Viridiplantae; Streptophyta; Embryophyta; Tracheophyta; Spermatophyta; Magnoliophyta; eudicotyledons; Gunneridae; Pentapetalae; rosids; malvids; Brassicales; Brassicaceae; Camelineae; Arabidopsis	UniRef90_Q9SZL9^UniRef90_Q9SZL9^Q:3-1802,H:512-1111^93.7%ID^E:0^.^.	UniRef90_Q9SZL9^UniRef90_Q9SZL9^Q:1-600,H:512-1111^93.7%ID^E:0^.^.	PF03552.13^Cellulose_synt^Cellulose synthase^1-195^E:2.7e-99`PF03552.13^Cellulose_synt^Cellulose synthase^203-585^E:1.6e-193`PF13632.5^Glyco_trans_2_3^Glycosyl transferase family group 2^287-414^E:1.2e-07	.
TRINITY_DN13755_c0_g2	TRINITY_DN13755_c0_g2_i1	CSLD4_ARATH^CSLD4_ARATH^Q:2-652,H:296-512^92.166%ID^E:2.78e-141^RecName: Full=Cellulose synthase-like protein D4;^Eukaryota; Viridiplantae; Streptophyta; Embryophyta; Tracheophyta; Spermatophyta; Magnoliophyta; eudicotyledons; Gunneridae; Pentapetalae; rosids; malvids; Brassicales; Brassicaceae; Camelineae; Arabidopsis	.	TRINITY_DN13755_c0_g2_i1.p1	2-652[+]	CSLD4_ARATH^CSLD4_ARATH^Q:1-217,H:296-512^92.166%ID^E:2.5e-141^RecName: Full=Cellulose synthase-like protein D4;^Eukaryota; Viridiplantae; Streptophyta; Embryophyta; Tracheophyta; Spermatophyta; Magnoliophyta; eudicotyledons; Gunneridae; Pentapetalae; rosids; malvids; Brassicales; Brassicaceae; Camelineae; Arabidopsis	UniRef90_Q9SZL9^UniRef90_Q9SZL9^Q:2-652,H:296-512^92.2%ID^E:1.9e-115^.^.	UniRef90_Q9SZL9^UniRef90_Q9SZL9^Q:1-217,H:296-512^92.2%ID^E:1.9e-115^.^.	PF03552.13^Cellulose_synt^Cellulose synthase^61-197^E:7.5e-71	sigP:1^19^0.659^YES
TRINITY_DN13749_c0_g1	TRINITY_DN13749_c0_g1_i1	DIR3_ARATH^DIR3_ARATH^Q:127-678,H:4-191^51.064%ID^E:1.32e-59^RecName: Full=Dirigent protein 3;^Eukaryota; Viridiplantae; Streptophyta; Embryophyta; Tracheophyta; Spermatophyta; Magnoliophyta; eudicotyledons; Gunneridae; Pentapetalae; rosids; malvids; Brassicales; Brassicaceae; Camelineae; Arabidopsis	.	TRINITY_DN13749_c0_g1_i1.p1	97-681[+]	DIR3_ARATH^DIR3_ARATH^Q:11-194,H:4-191^51.064%ID^E:2.88e-61^RecName: Full=Dirigent protein 3;^Eukaryota; Viridiplantae; Streptophyta; Embryophyta; Tracheophyta; Spermatophyta; Magnoliophyta; eudicotyledons; Gunneridae; Pentapetalae; rosids; malvids; Brassicales; Brassicaceae; Camelineae; Arabidopsis	UniRef90_A0A067FU34^UniRef90_A0A067FU34^Q:97-678,H:1-190^67.5%ID^E:4.6e-64^.^.	UniRef90_A0A067FU34^UniRef90_A0A067FU34^Q:1-194,H:1-190^67.5%ID^E:6.7e-64^.^.	PF03018.13^Dirigent^Dirigent-like protein^49-191^E:4.9e-56	sigP:1^27^0.623^YES
TRINITY_DN13728_c0_g1	TRINITY_DN13728_c0_g1_i1	.	.	.	.	.	.	.	.	.
TRINITY_DN13771_c0_g1	TRINITY_DN13771_c0_g1_i1	.	.	.	.	.	.	.	.	.
TRINITY_DN13741_c0_g1	TRINITY_DN13741_c0_g1_i1	.	.	.	.	.	.	.	.	.
TRINITY_DN13741_c0_g2	TRINITY_DN13741_c0_g2_i1	.	.	.	.	.	.	.	.	.
TRINITY_DN13756_c0_g1	TRINITY_DN13756_c0_g1_i1	.	.	.	.	.	.	.	.	.
TRINITY_DN13745_c0_g1	TRINITY_DN13745_c0_g1_i1	.	.	.	.	.	.	.	.	.
TRINITY_DN13745_c0_g2	TRINITY_DN13745_c0_g2_i1	.	.	.	.	.	.	.	.	.
TRINITY_DN13723_c0_g1	TRINITY_DN13723_c0_g1_i1	PLPK1_ARATH^PLPK1_ARATH^Q:569-180,H:34-168^43.478%ID^E:6.55e-19^RecName: Full=Protein PELPK1 {ECO:0000305};^Eukaryota; Viridiplantae; Streptophyta; Embryophyta; Tracheophyta; Spermatophyta; Magnoliophyta; eudicotyledons; Gunneridae; Pentapetalae; rosids; malvids; Brassicales; Brassicaceae; Camelineae; Arabidopsis`PLPK1_ARATH^PLPK1_ARATH^Q:175-17,H:197-249^52.83%ID^E:6.55e-19^RecName: Full=Protein…	.	.	.	.	.	.	.	.
TRINITY_DN13767_c0_g1	TRINITY_DN13767_c0_g1_i1	.	.	.	.	.	.	.	.	.
TRINITY_DN13773_c0_g1	TRINITY_DN13773_c0_g1_i1	.	.	.	.	.	.	.	.	.
TRINITY_DN13785_c0_g1	TRINITY_DN13785_c0_g1_i1	RLF34_ARATH^RLF34_ARATH^Q:273-584,H:23-128^66.981%ID^E:5.58e-37^RecName: Full=Protein RALF-like 34;^Eukaryota; Viridiplantae; Streptophyta; Embryophyta; Tracheophyta; Spermatophyta; Magnoliophyta; eudicotyledons; Gunneridae; Pentapetalae; rosids; malvids; Brassicales; Brassicaceae; Camelineae; Arabidopsis	.	TRINITY_DN13785_c0_g1_i1.p1	3-590[+]	RLF34_ARATH^RLF34_ARATH^Q:84-194,H:16-128^69.027%ID^E:1.16e-48^RecName: Full=Protein RALF-like 34;^Eukaryota; Viridiplantae; Streptophyta; Embryophyta; Tracheophyta; Spermatophyta; Magnoliophyta; eudicotyledons; Gunneridae; Pentapetalae; rosids; malvids; Brassicales; Brassicaceae; Camelineae; Arabidopsis	UniRef90_A0A0D3D892^UniRef90_A0A0D3D892^Q:204-584,H:3-128^68%ID^E:4e-40^.^.	UniRef90_A0A0D3D892^UniRef90_A0A0D3D892^Q:68-194,H:3-128^68%ID^E:1.8e-40^.^.	PF05498.10^RALF^Rapid ALkalinization Factor (RALF)^136-194^E:5.8e-21	.
TRINITY_DN13776_c1_g1	TRINITY_DN13776_c1_g1_i1	.	.	.	.	.	.	.	.	.
TRINITY_DN13704_c0_g1	TRINITY_DN13704_c0_g1_i1	.	.	.	.	.	UniRef90_R0I2U6^UniRef90_R0I2U6^Q:1-291,H:32-130^77.8%ID^E:3.9e-36^.^.	.	.	.
TRINITY_DN13757_c0_g1	TRINITY_DN13757_c0_g1_i2	RK4_ARATH^RK4_ARATH^Q:122-907,H:1-263^83.65%ID^E:4.59e-121^RecName: Full=50S ribosomal protein L4, chloroplastic;^Eukaryota; Viridiplantae; Streptophyta; Embryophyta; Tracheophyta; Spermatophyta; Magnoliophyta; eudicotyledons; Gunneridae; Pentapetalae; rosids; malvids; Brassicales; Brassicaceae; Camelineae; Arabidopsis	.	TRINITY_DN13757_c0_g1_i2.p1	122-973[+]	RK4_ARATH^RK4_ARATH^Q:1-264,H:1-265^81.132%ID^E:7.61e-143^RecName: Full=50S ribosomal protein L4, chloroplastic;^Eukaryota; Viridiplantae; Streptophyta; Embryophyta; Tracheophyta; Spermatophyta; Magnoliophyta; eudicotyledons; Gunneridae; Pentapetalae; rosids; malvids; Brassicales; Brassicaceae; Camelineae; Arabidopsis	UniRef90_UPI00053C0E9E^UniRef90_UPI00053C0E9E^Q:122-922,H:1-266^84.6%ID^E:1.3e-116^.^.	UniRef90_UPI00053C0E9E^UniRef90_UPI00053C0E9E^Q:1-267,H:1-266^84.6%ID^E:1.3e-116^.^.	PF00573.21^Ribosomal_L4^Ribosomal protein L4/L1 family^75-259^E:7.8e-56	.
TRINITY_DN13757_c0_g1	TRINITY_DN13757_c0_g1_i3	RK4_ARATH^RK4_ARATH^Q:122-907,H:1-263^83.65%ID^E:1.4e-121^RecName: Full=50S ribosomal protein L4, chloroplastic;^Eukaryota; Viridiplantae; Streptophyta; Embryophyta; Tracheophyta; Spermatophyta; Magnoliophyta; eudicotyledons; Gunneridae; Pentapetalae; rosids; malvids; Brassicales; Brassicaceae; Camelineae; Arabidopsis	.	TRINITY_DN13757_c0_g1_i3.p1	122-973[+]	RK4_ARATH^RK4_ARATH^Q:1-264,H:1-265^81.132%ID^E:7.61e-143^RecName: Full=50S ribosomal protein L4, chloroplastic;^Eukaryota; Viridiplantae; Streptophyta; Embryophyta; Tracheophyta; Spermatophyta; Magnoliophyta; eudicotyledons; Gunneridae; Pentapetalae; rosids; malvids; Brassicales; Brassicaceae; Camelineae; Arabidopsis	UniRef90_UPI00053C0E9E^UniRef90_UPI00053C0E9E^Q:122-922,H:1-266^84.6%ID^E:9e-117^.^.	UniRef90_UPI00053C0E9E^UniRef90_UPI00053C0E9E^Q:1-267,H:1-266^84.6%ID^E:1.3e-116^.^.	PF00573.21^Ribosomal_L4^Ribosomal protein L4/L1 family^75-259^E:7.8e-56	.
TRINITY_DN13708_c0_g1	TRINITY_DN13708_c0_g1_i1	VGA_BPS13^VGA_BPS13^Q:3284-4849,H:1-522^98.467%ID^E:0^RecName: Full=A' protein;^Viruses; ssDNA viruses; Microviridae; Bullavirinae; Phix174microvirus; unclassified Phix174microvirus	.	TRINITY_DN13708_c0_g1_i1.p3	2261-3247[+]	H_BPPHS^H_BPPHS^Q:1-328,H:1-328^99.695%ID^E:0^RecName: Full=Minor spike protein H;^Viruses; ssDNA viruses; Microviridae; Bullavirinae; Phix174microvirus	UniRef90_A0A135TKQ0^UniRef90_A0A135TKQ0^Q:2486-4849,H:1-703^88.3%ID^E:0^.^.	UniRef90_P03646^UniRef90_P03646^Q:1-328,H:1-328^99.7%ID^E:2.2e-139^.^.	PF04687.11^Microvir_H^Microvirus H protein (pilot protein)^18-327^E:7.1e-217	.
TRINITY_DN13765_c0_g1	TRINITY_DN13765_c0_g1_i2	BAH1_ARATH^BAH1_ARATH^Q:346-1239,H:20-335^65.506%ID^E:8.55e-117^RecName: Full=E3 ubiquitin-protein ligase BAH1;^Eukaryota; Viridiplantae; Streptophyta; Embryophyta; Tracheophyta; Spermatophyta; Magnoliophyta; eudicotyledons; Gunneridae; Pentapetalae; rosids; malvids; Brassicales; Brassicaceae; Camelineae; Arabidopsis	.	TRINITY_DN13765_c0_g1_i2.p1	292-1242[+]	BAH1_ARATH^BAH1_ARATH^Q:1-316,H:1-335^65.97%ID^E:1.5e-154^RecName: Full=E3 ubiquitin-protein ligase BAH1;^Eukaryota; Viridiplantae; Streptophyta; Embryophyta; Tracheophyta; Spermatophyta; Magnoliophyta; eudicotyledons; Gunneridae; Pentapetalae; rosids; malvids; Brassicales; Brassicaceae; Camelineae; Arabidopsis	UniRef90_UPI00053CA7C7^UniRef90_UPI00053CA7C7^Q:292-1239,H:1-332^67.9%ID^E:7.3e-123^.^.	UniRef90_UPI00053CA7C7^UniRef90_UPI00053CA7C7^Q:1-316,H:1-332^67.9%ID^E:8e-123^.^.	PF00097.24^zf-C3HC4^Zinc finger, C3HC4 type (RING finger)^212-260^E:3.7e-07`PF13445.5^zf-RING_UBOX^RING-type zinc-finger^212-258^E:3.4e-06	.
TRINITY_DN13709_c0_g1	TRINITY_DN13709_c0_g1_i1	DIOX4_ARATH^DIOX4_ARATH^Q:128-1261,H:7-352^35.325%ID^E:6.74e-70^RecName: Full=Probable 2-oxoglutarate-dependent dioxygenase ANS {ECO:0000305};^Eukaryota; Viridiplantae; Streptophyta; Embryophyta; Tracheophyta; Spermatophyta; Magnoliophyta; eudicotyledons; Gunneridae; Pentapetalae; rosids; malvids; Brassicales; Brassicaceae; Camelineae; Arabidopsis	.	TRINITY_DN13709_c0_g1_i1.p1	119-931[+]	LDOX_MALDO^LDOX_MALDO^Q:7-269,H:9-281^36.331%ID^E:4.07e-60^RecName: Full=Leucoanthocyanidin dioxygenase;^Eukaryota; Viridiplantae; Streptophyta; Embryophyta; Tracheophyta; Spermatophyta; Magnoliophyta; eudicotyledons; Gunneridae; Pentapetalae; rosids; fabids; Rosales; Rosaceae; Maloideae; Maleae; Malus	UniRef90_R0F943^UniRef90_R0F943^Q:131-1255,H:4-365^70.7%ID^E:8.6e-148^.^.	UniRef90_A0A087G9K1^UniRef90_A0A087G9K1^Q:3-269,H:1-264^74.9%ID^E:1.6e-116^.^.	PF14226.5^DIOX_N^non-haem dioxygenase in morphine synthesis N-terminal^47-154^E:1.6e-19`PF03171.19^2OG-FeII_Oxy^2OG-Fe(II) oxygenase superfamily^206-268^E:1.2e-14	.
TRINITY_DN13709_c0_g1	TRINITY_DN13709_c0_g1_i2	DIOX4_ARATH^DIOX4_ARATH^Q:128-1165,H:7-352^38.244%ID^E:7.43e-76^RecName: Full=Probable 2-oxoglutarate-dependent dioxygenase ANS {ECO:0000305};^Eukaryota; Viridiplantae; Streptophyta; Embryophyta; Tracheophyta; Spermatophyta; Magnoliophyta; eudicotyledons; Gunneridae; Pentapetalae; rosids; malvids; Brassicales; Brassicaceae; Camelineae; Arabidopsis	.	TRINITY_DN13709_c0_g1_i2.p1	119-1171[+]	DIOX4_ARATH^DIOX4_ARATH^Q:4-349,H:7-352^38.244%ID^E:1.75e-77^RecName: Full=Probable 2-oxoglutarate-dependent dioxygenase ANS {ECO:0000305};^Eukaryota; Viridiplantae; Streptophyta; Embryophyta; Tracheophyta; Spermatophyta; Magnoliophyta; eudicotyledons; Gunneridae; Pentapetalae; rosids; malvids; Brassicales; Brassicaceae; Camelineae; Arabidopsis	UniRef90_A0A087G9K1^UniRef90_A0A087G9K1^Q:125-1159,H:1-342^75.7%ID^E:5.4e-152^.^.	UniRef90_A0A087G9K1^UniRef90_A0A087G9K1^Q:3-347,H:1-342^75.7%ID^E:5.3e-152^.^.	PF14226.5^DIOX_N^non-haem dioxygenase in morphine synthesis N-terminal^47-154^E:2.7e-19`PF03171.19^2OG-FeII_Oxy^2OG-Fe(II) oxygenase superfamily^206-299^E:6.9e-24	.
TRINITY_DN13782_c0_g1	TRINITY_DN13782_c0_g1_i1	.	.	.	.	.	.	.	.	.
TRINITY_DN13736_c0_g1	TRINITY_DN13736_c0_g1_i1	.	.	.	.	.	.	.	.	.
TRINITY_DN13736_c0_g1	TRINITY_DN13736_c0_g1_i2	.	.	.	.	.	.	.	.	.
TRINITY_DN13736_c0_g1	TRINITY_DN13736_c0_g1_i3	.	.	.	.	.	.	.	.	.
TRINITY_DN13736_c0_g2	TRINITY_DN13736_c0_g2_i1	.	.	.	.	.	.	.	.	.
TRINITY_DN13758_c0_g1	TRINITY_DN13758_c0_g1_i1	.	.	.	.	.	.	.	.	.
TRINITY_DN13770_c0_g1	TRINITY_DN13770_c0_g1_i1	.	.	.	.	.	.	.	.	.
TRINITY_DN13726_c0_g1	TRINITY_DN13726_c0_g1_i1	.	.	.	.	.	.	.	.	.
TRINITY_DN13726_c0_g2	TRINITY_DN13726_c0_g2_i1	TCX4_ARATH^TCX4_ARATH^Q:8-1015,H:255-596^55.556%ID^E:1.88e-105^RecName: Full=Protein tesmin/TSO1-like CXC 4;^Eukaryota; Viridiplantae; Streptophyta; Embryophyta; Tracheophyta; Spermatophyta; Magnoliophyta; eudicotyledons; Gunneridae; Pentapetalae; rosids; malvids; Brassicales; Brassicaceae; Camelineae; Arabidopsis	.	TRINITY_DN13726_c0_g2_i1.p1	2-1282[+]	TCX4_ARATH^TCX4_ARATH^Q:3-338,H:255-596^55.556%ID^E:2.14e-119^RecName: Full=Protein tesmin/TSO1-like CXC 4;^Eukaryota; Viridiplantae; Streptophyta; Embryophyta; Tracheophyta; Spermatophyta; Magnoliophyta; eudicotyledons; Gunneridae; Pentapetalae; rosids; malvids; Brassicales; Brassicaceae; Camelineae; Arabidopsis	UniRef90_UPI00053CA4CC^UniRef90_UPI00053CA4CC^Q:11-1285,H:259-672^56.2%ID^E:2.1e-121^.^.	UniRef90_UPI00053CA4CC^UniRef90_UPI00053CA4CC^Q:4-425,H:259-669^56.3%ID^E:4.5e-121^.^.	PF03638.14^TCR^Tesmin/TSO1-like CXC domain, cysteine-rich domain^200-235^E:8.2e-11`PF03638.14^TCR^Tesmin/TSO1-like CXC domain, cysteine-rich domain^285-321^E:1.6e-12	.
TRINITY_DN13777_c0_g1	TRINITY_DN13777_c0_g1_i1	.	.	.	.	.	UniRef90_UPI000B8CA20D^UniRef90_UPI000B8CA20D^Q:256-750,H:120-341^31.5%ID^E:1.6e-10^.^.	.	.	.
TRINITY_DN13753_c0_g1	TRINITY_DN13753_c0_g1_i1	.	.	.	.	.	.	.	.	.
TRINITY_DN13753_c0_g2	TRINITY_DN13753_c0_g2_i1	.	.	.	.	.	.	.	.	.
TRINITY_DN13794_c0_g1	TRINITY_DN13794_c0_g1_i3	.	.	TRINITY_DN13794_c0_g1_i3.p1	1-540[+]	.	UniRef90_UPI00053CA7DD^UniRef90_UPI00053CA7DD^Q:28-537,H:1-164^48%ID^E:7.4e-22^.^.	UniRef90_UPI00053CA7DD^UniRef90_UPI00053CA7DD^Q:10-179,H:1-164^48%ID^E:3.4e-22^.^.	.	.
TRINITY_DN13774_c0_g1	TRINITY_DN13774_c0_g1_i1	.	.	.	.	.	.	.	.	.
TRINITY_DN13774_c0_g2	TRINITY_DN13774_c0_g2_i1	.	.	.	.	.	.	.	.	.
TRINITY_DN13761_c0_g1	TRINITY_DN13761_c0_g1_i1	LSD1_ORYSJ^LSD1_ORYSJ^Q:2-127,H:131-172^95.238%ID^E:9.96e-20^RecName: Full=Protein LSD1;^Eukaryota; Viridiplantae; Streptophyta; Embryophyta; Tracheophyta; Spermatophyta; Magnoliophyta; Liliopsida; Poales; Poaceae; BOP clade; Oryzoideae; Oryzeae; Oryzinae; Oryza; Oryza sativa	.	.	.	.	UniRef90_A0A151R086^UniRef90_A0A151R086^Q:20-133,H:126-163^94.7%ID^E:7.1e-12^.^.	.	.	.
TRINITY_DN13761_c0_g1	TRINITY_DN13761_c0_g1_i2	LOL1_ARATH^LOL1_ARATH^Q:2-163,H:100-153^88.889%ID^E:5.15e-27^RecName: Full=Protein LOL1;^Eukaryota; Viridiplantae; Streptophyta; Embryophyta; Tracheophyta; Spermatophyta; Magnoliophyta; eudicotyledons; Gunneridae; Pentapetalae; rosids; malvids; Brassicales; Brassicaceae; Camelineae; Arabidopsis	.	.	.	.	UniRef90_A0A0D3CDS1^UniRef90_A0A0D3CDS1^Q:20-166,H:19-67^83.7%ID^E:4.7e-15^.^.	.	.	.
TRINITY_DN13795_c0_g1	TRINITY_DN13795_c0_g1_i1	.	.	.	.	.	.	.	.	.
TRINITY_DN13795_c0_g2	TRINITY_DN13795_c0_g2_i1	.	.	.	.	.	.	.	.	.
TRINITY_DN13717_c0_g1	TRINITY_DN13717_c0_g1_i1	BOLA1_ARATH^BOLA1_ARATH^Q:30-557,H:1-156^56.25%ID^E:2.16e-56^RecName: Full=Protein BOLA1, chloroplastic {ECO:0000303|PubMed:24203231};^Eukaryota; Viridiplantae; Streptophyta; Embryophyta; Tracheophyta; Spermatophyta; Magnoliophyta; eudicotyledons; Gunneridae; Pentapetalae; rosids; malvids; Brassicales; Brassicaceae; Camelineae; Arabidopsis	.	.	.	.	UniRef90_UPI00053C83B3^UniRef90_UPI00053C83B3^Q:30-563,H:1-172^64.6%ID^E:1.6e-49^.^.	.	.	.
TRINITY_DN13763_c0_g1	TRINITY_DN13763_c0_g1_i1	CAAT1_ARATH^CAAT1_ARATH^Q:2-865,H:297-582^76.125%ID^E:7.82e-149^RecName: Full=Cationic amino acid transporter 1;^Eukaryota; Viridiplantae; Streptophyta; Embryophyta; Tracheophyta; Spermatophyta; Magnoliophyta; eudicotyledons; Gunneridae; Pentapetalae; rosids; malvids; Brassicales; Brassicaceae; Camelineae; Arabidopsis	.	TRINITY_DN13763_c0_g1_i1.p1	2-907[+]	CAAT1_ARATH^CAAT1_ARATH^Q:1-289,H:297-583^76.897%ID^E:1.43e-160^RecName: Full=Cationic amino acid transporter 1;^Eukaryota; Viridiplantae; Streptophyta; Embryophyta; Tracheophyta; Spermatophyta; Magnoliophyta; eudicotyledons; Gunneridae; Pentapetalae; rosids; malvids; Brassicales; Brassicaceae; Camelineae; Arabidopsis	UniRef90_UPI00053C807D^UniRef90_UPI00053C807D^Q:2-883,H:298-591^81.4%ID^E:3.6e-130^.^.	UniRef90_UPI00053C807D^UniRef90_UPI00053C807D^Q:1-294,H:298-591^81.4%ID^E:4.9e-130^.^.	PF13520.5^AA_permease_2^Amino acid permease^1-147^E:1.4e-13`PF00324.20^AA_permease^Amino acid permease^1-179^E:8.1e-08`PF13906.5^AA_permease_C^C-terminus of AA_permease^216-266^E:3.7e-18	.
TRINITY_DN13763_c0_g2	TRINITY_DN13763_c0_g2_i1	CAAT1_ARATH^CAAT1_ARATH^Q:86-946,H:15-301^87.108%ID^E:3.01e-163^RecName: Full=Cationic amino acid transporter 1;^Eukaryota; Viridiplantae; Streptophyta; Embryophyta; Tracheophyta; Spermatophyta; Magnoliophyta; eudicotyledons; Gunneridae; Pentapetalae; rosids; malvids; Brassicales; Brassicaceae; Camelineae; Arabidopsis	.	TRINITY_DN13763_c0_g2_i1.p1	2-946[+]	CAAT1_ARATH^CAAT1_ARATH^Q:15-315,H:2-301^86.047%ID^E:0^RecName: Full=Cationic amino acid transporter 1;^Eukaryota; Viridiplantae; Streptophyta; Embryophyta; Tracheophyta; Spermatophyta; Magnoliophyta; eudicotyledons; Gunneridae; Pentapetalae; rosids; malvids; Brassicales; Brassicaceae; Camelineae; Arabidopsis	UniRef90_Q84MA5^UniRef90_Q84MA5^Q:44-946,H:2-301^86%ID^E:1.5e-145^.^.	UniRef90_Q84MA5^UniRef90_Q84MA5^Q:15-315,H:2-301^86%ID^E:1.5e-145^.^.	PF13520.5^AA_permease_2^Amino acid permease^88-314^E:4e-26`PF00324.20^AA_permease^Amino acid permease^92-315^E:4.3e-20	.
TRINITY_DN13731_c0_g1	TRINITY_DN13731_c0_g1_i1	.	.	TRINITY_DN13731_c0_g1_i1.p1	2-1246[+]	.	UniRef90_UPI00053C4BE0^UniRef90_UPI00053C4BE0^Q:458-853,H:374-505^86.4%ID^E:3.4e-65^.^.	UniRef90_UPI00053C4BE0^UniRef90_UPI00053C4BE0^Q:153-284,H:374-505^86.4%ID^E:3.4e-65^.^.	PF01190.16^Pollen_Ole_e_I^Pollen proteins Ole e I like^156-250^E:5.6e-15	.
TRINITY_DN13779_c0_g1	TRINITY_DN13779_c0_g1_i1	ZIP12_ARATH^ZIP12_ARATH^Q:105-1190,H:1-355^59.946%ID^E:2.07e-135^RecName: Full=Probable zinc transporter 12;^Eukaryota; Viridiplantae; Streptophyta; Embryophyta; Tracheophyta; Spermatophyta; Magnoliophyta; eudicotyledons; Gunneridae; Pentapetalae; rosids; malvids; Brassicales; Brassicaceae; Camelineae; Arabidopsis	.	TRINITY_DN13779_c0_g1_i1.p1	105-1193[+]	ZIP12_ARATH^ZIP12_ARATH^Q:1-362,H:1-355^61.853%ID^E:1.87e-148^RecName: Full=Probable zinc transporter 12;^Eukaryota; Viridiplantae; Streptophyta; Embryophyta; Tracheophyta; Spermatophyta; Magnoliophyta; eudicotyledons; Gunneridae; Pentapetalae; rosids; malvids; Brassicales; Brassicaceae; Camelineae; Arabidopsis	UniRef90_UPI000848E1D7^UniRef90_UPI000848E1D7^Q:105-1187,H:1-356^60.5%ID^E:5.7e-100^.^.	UniRef90_B9T1M1^UniRef90_B9T1M1^Q:6-362,H:7-359^63.6%ID^E:1.4e-99^.^.	PF02535.21^Zip^ZIP Zinc transporter^47-359^E:6.8e-73	sigP:1^25^0.845^YES
TRINITY_DN13791_c0_g1	TRINITY_DN13791_c0_g1_i1	AIL5_ARATH^AIL5_ARATH^Q:1-306,H:339-447^66.972%ID^E:5.18e-35^RecName: Full=AP2-like ethylene-responsive transcription factor AIL5;^Eukaryota; Viridiplantae; Streptophyta; Embryophyta; Tracheophyta; Spermatophyta; Magnoliophyta; eudicotyledons; Gunneridae; Pentapetalae; rosids; malvids; Brassicales; Brassicaceae; Camelineae; Arabidopsis	.	TRINITY_DN13791_c0_g1_i1.p1	1-306[+]	AIL5_ARATH^AIL5_ARATH^Q:1-102,H:339-447^66.972%ID^E:6.67e-40^RecName: Full=AP2-like ethylene-responsive transcription factor AIL5;^Eukaryota; Viridiplantae; Streptophyta; Embryophyta; Tracheophyta; Spermatophyta; Magnoliophyta; eudicotyledons; Gunneridae; Pentapetalae; rosids; malvids; Brassicales; Brassicaceae; Camelineae; Arabidopsis	UniRef90_V4LS25^UniRef90_V4LS25^Q:1-303,H:337-444^69.4%ID^E:2.5e-30^.^.	UniRef90_V4LS25^UniRef90_V4LS25^Q:1-101,H:337-444^69.4%ID^E:2.5e-30^.^.	.	.
TRINITY_DN13791_c0_g2	TRINITY_DN13791_c0_g2_i1	.	.	.	.	.	.	.	.	.
TRINITY_DN13791_c0_g3	TRINITY_DN13791_c0_g3_i1	.	.	.	.	.	.	.	.	.
TRINITY_DN13798_c0_g1	TRINITY_DN13798_c0_g1_i1	.	.	.	.	.	.	.	.	.
TRINITY_DN13713_c0_g1	TRINITY_DN13713_c0_g1_i1	.	.	.	.	.	.	.	.	.
TRINITY_DN13744_c0_g1	TRINITY_DN13744_c0_g1_i2	GPDL6_ARATH^GPDL6_ARATH^Q:253-2334,H:1-699^76.429%ID^E:0^RecName: Full=Glycerophosphodiester phosphodiesterase GDPDL6 {ECO:0000305};^Eukaryota; Viridiplantae; Streptophyta; Embryophyta; Tracheophyta; Spermatophyta; Magnoliophyta; eudicotyledons; Gunneridae; Pentapetalae; rosids; malvids; Brassicales; Brassicaceae; Camelineae; Arabidopsis	.	TRINITY_DN13744_c0_g1_i2.p1	253-2478[+]	GPDL7_ARATH^GPDL7_ARATH^Q:1-739,H:1-746^74.029%ID^E:0^RecName: Full=Glycerophosphodiester phosphodiesterase GDPDL7 {ECO:0000305};^Eukaryota; Viridiplantae; Streptophyta; Embryophyta; Tracheophyta; Spermatophyta; Magnoliophyta; eudicotyledons; Gunneridae; Pentapetalae; rosids; malvids; Brassicales; Brassicaceae; Camelineae; Arabidopsis	UniRef90_V4LRV7^UniRef90_V4LRV7^Q:253-2421,H:1-729^76.8%ID^E:0^.^.	UniRef90_V4LRV7^UniRef90_V4LRV7^Q:1-739,H:1-745^75.8%ID^E:0^.^.	PF03009.16^GDPD^Glycerophosphoryl diester phosphodiesterase family^72-326^E:2.5e-06`PF03009.16^GDPD^Glycerophosphoryl diester phosphodiesterase family^354-643^E:1.5e-26	sigP:1^17^0.883^YES
TRINITY_DN13707_c0_g1	TRINITY_DN13707_c0_g1_i2	.	.	.	.	.	.	.	.	.
TRINITY_DN13759_c0_g1	TRINITY_DN13759_c0_g1_i2	ZAR1_ARATH^ZAR1_ARATH^Q:3-569,H:517-711^37.056%ID^E:3.36e-31^RecName: Full=Receptor protein kinase-like protein ZAR1 {ECO:0000303|PubMed:27014878};^Eukaryota; Viridiplantae; Streptophyta; Embryophyta; Tracheophyta; Spermatophyta; Magnoliophyta; eudicotyledons; Gunneridae; Pentapetalae; rosids; malvids; Brassicales; Brassicaceae; Camelineae; Arabidopsis	.	TRINITY_DN13759_c0_g1_i2.p1	3-581[+]	ZAR1_ARATH^ZAR1_ARATH^Q:1-189,H:517-711^37.056%ID^E:2.64e-34^RecName: Full=Receptor protein kinase-like protein ZAR1 {ECO:0000303|PubMed:27014878};^Eukaryota; Viridiplantae; Streptophyta; Embryophyta; Tracheophyta; Spermatophyta; Magnoliophyta; eudicotyledons; Gunneridae; Pentapetalae; rosids; malvids; Brassicales; Brassicaceae; Camelineae; Arabidopsis	UniRef90_A0A087GYX8^UniRef90_A0A087GYX8^Q:3-578,H:458-648^72.9%ID^E:1.7e-71^.^.	UniRef90_A0A087GYX8^UniRef90_A0A087GYX8^Q:1-192,H:458-648^72.9%ID^E:1.1e-71^.^.	PF00069.24^Pkinase^Protein kinase domain^1-182^E:1.3e-12`PF07714.16^Pkinase_Tyr^Protein tyrosine kinase^8-184^E:2.3e-09	.
TRINITY_DN13759_c0_g2	TRINITY_DN13759_c0_g2_i1	.	.	.	.	.	.	.	.	.
TRINITY_DN13780_c0_g1	TRINITY_DN13780_c0_g1_i1	CBL11_ARATH^CBL11_ARATH^Q:2-775,H:409-665^70.543%ID^E:1.69e-127^RecName: Full=COBRA-like protein 11;^Eukaryota; Viridiplantae; Streptophyta; Embryophyta; Tracheophyta; Spermatophyta; Magnoliophyta; eudicotyledons; Gunneridae; Pentapetalae; rosids; malvids; Brassicales; Brassicaceae; Camelineae; Arabidopsis	.	TRINITY_DN13780_c0_g1_i1.p1	2-784[+]	CBL11_ARATH^CBL11_ARATH^Q:1-258,H:409-665^70.543%ID^E:1.59e-135^RecName: Full=COBRA-like protein 11;^Eukaryota; Viridiplantae; Streptophyta; Embryophyta; Tracheophyta; Spermatophyta; Magnoliophyta; eudicotyledons; Gunneridae; Pentapetalae; rosids; malvids; Brassicales; Brassicaceae; Camelineae; Arabidopsis	UniRef90_UPI00053B0613^UniRef90_UPI00053B0613^Q:2-775,H:410-666^74.4%ID^E:1.3e-106^.^.	UniRef90_UPI00053B0613^UniRef90_UPI00053B0613^Q:1-258,H:410-666^74.4%ID^E:1.5e-106^.^.	.	.
TRINITY_DN13734_c0_g1	TRINITY_DN13734_c0_g1_i1	.	.	.	.	.	.	.	.	.
TRINITY_DN13734_c0_g2	TRINITY_DN13734_c0_g2_i1	.	.	.	.	.	.	.	.	.
TRINITY_DN13775_c0_g1	TRINITY_DN13775_c0_g1_i1	.	.	.	.	.	.	.	.	.
TRINITY_DN13727_c0_g1	TRINITY_DN13727_c0_g1_i1	.	.	.	.	.	.	.	.	.
TRINITY_DN13727_c0_g2	TRINITY_DN13727_c0_g2_i1	.	.	.	.	.	.	.	.	.
TRINITY_DN13766_c0_g1	TRINITY_DN13766_c0_g1_i1	.	.	TRINITY_DN13766_c0_g1_i1.p1	3-629[+]	.	UniRef90_UPI00053C4F61^UniRef90_UPI00053C4F61^Q:3-629,H:70-277^38%ID^E:2.3e-38^.^.	UniRef90_UPI00053C4F61^UniRef90_UPI00053C4F61^Q:1-209,H:70-277^38%ID^E:2.3e-38^.^.	PF03107.15^C1_2^C1 domain^20-67^E:3.2e-07`PF13913.5^zf-C2HC_2^zinc-finger of a C2HC-type^96-110^E:0.016`PF03107.15^C1_2^C1 domain^138-188^E:1.4e-06	.
TRINITY_DN13716_c0_g1	TRINITY_DN13716_c0_g1_i1	.	.	.	.	.	.	.	.	.
TRINITY_DN13718_c0_g1	TRINITY_DN13718_c0_g1_i1	TIP51_ARATH^TIP51_ARATH^Q:151-906,H:3-253^73.016%ID^E:4.1e-117^RecName: Full=Probable aquaporin TIP5-1;^Eukaryota; Viridiplantae; Streptophyta; Embryophyta; Tracheophyta; Spermatophyta; Magnoliophyta; eudicotyledons; Gunneridae; Pentapetalae; rosids; malvids; Brassicales; Brassicaceae; Camelineae; Arabidopsis	.	TRINITY_DN13718_c0_g1_i1.p1	142-918[+]	TIP51_ARATH^TIP51_ARATH^Q:4-255,H:3-253^73.016%ID^E:9.57e-128^RecName: Full=Probable aquaporin TIP5-1;^Eukaryota; Viridiplantae; Streptophyta; Embryophyta; Tracheophyta; Spermatophyta; Magnoliophyta; eudicotyledons; Gunneridae; Pentapetalae; rosids; malvids; Brassicales; Brassicaceae; Camelineae; Arabidopsis	UniRef90_UPI00053C4703^UniRef90_UPI00053C4703^Q:166-915,H:5-253^75.6%ID^E:1.7e-94^.^.	UniRef90_UPI00053C4703^UniRef90_UPI00053C4703^Q:9-258,H:5-253^75.6%ID^E:1.7e-94^.^.	PF00230.19^MIP^Major intrinsic protein^21-237^E:3.3e-53	.
TRINITY_DN13710_c0_g1	TRINITY_DN13710_c0_g1_i1	.	.	.	.	.	.	.	.	.
TRINITY_DN13750_c0_g1	TRINITY_DN13750_c0_g1_i1	.	.	.	.	.	UniRef90_UPI00053C1090^UniRef90_UPI00053C1090^Q:2-241,H:431-510^73.8%ID^E:3e-26^.^.	.	.	.
TRINITY_DN13737_c0_g1	TRINITY_DN13737_c0_g1_i1	.	.	.	.	.	UniRef90_UPI000BBF3A50^UniRef90_UPI000BBF3A50^Q:273-70,H:376-443^51.5%ID^E:5.8e-10^.^.	.	.	.
TRINITY_DN13703_c0_g1	TRINITY_DN13703_c0_g1_i1	.	.	.	.	.	.	.	.	.
TRINITY_DN13703_c0_g2	TRINITY_DN13703_c0_g2_i1	Y4312_ARATH^Y4312_ARATH^Q:641-3,H:450-662^77.934%ID^E:4.33e-155^RecName: Full=Probable LRR receptor-like serine/threonine-protein kinase At4g31250;^Eukaryota; Viridiplantae; Streptophyta; Embryophyta; Tracheophyta; Spermatophyta; Magnoliophyta; eudicotyledons; Gunneridae; Pentapetalae; rosids; malvids; Brassicales; Brassicaceae; Camelineae; Arabidopsis`Y4312_ARATH^Y4312_ARATH^Q:1341-742,H:222-449…	.	.	.	.	UniRef90_UPI00053C0E8A^UniRef90_UPI00053C0E8A^Q:641-3,H:427-639^80.8%ID^E:3.8e-93^.^.	.	.	.
TRINITY_DN13789_c0_g1	TRINITY_DN13789_c0_g1_i1	.	.	TRINITY_DN13789_c0_g1_i1.p2	226-543[+]	.	UniRef90_UPI00053C9B6D^UniRef90_UPI00053C9B6D^Q:192-704,H:1-170^75%ID^E:1.2e-73^.^.	.	.	.
TRINITY_DN13732_c0_g1	TRINITY_DN13732_c0_g1_i1	GT17_ARATH^GT17_ARATH^Q:217-384,H:56-107^67.857%ID^E:1.37e-17^RecName: Full=Probable xyloglucan galactosyltransferase GT17 {ECO:0000305};^Eukaryota; Viridiplantae; Streptophyta; Embryophyta; Tracheophyta; Spermatophyta; Magnoliophyta; eudicotyledons; Gunneridae; Pentapetalae; rosids; malvids; Brassicales; Brassicaceae; Camelineae; Arabidopsis	.	.	.	.	UniRef90_V4KF20^UniRef90_V4KF20^Q:25-384,H:1-110^55.3%ID^E:3.1e-25^.^.	.	.	.
TRINITY_DN13732_c0_g2	TRINITY_DN13732_c0_g2_i1	GT17_ARATH^GT17_ARATH^Q:84-260,H:119-177^88.136%ID^E:1.51e-32^RecName: Full=Probable xyloglucan galactosyltransferase GT17 {ECO:0000305};^Eukaryota; Viridiplantae; Streptophyta; Embryophyta; Tracheophyta; Spermatophyta; Magnoliophyta; eudicotyledons; Gunneridae; Pentapetalae; rosids; malvids; Brassicales; Brassicaceae; Camelineae; Arabidopsis	.	.	.	.	UniRef90_A0A0D3CYY9^UniRef90_A0A0D3CYY9^Q:66-260,H:120-184^84.6%ID^E:3.2e-26^.^.	.	.	.
TRINITY_DN13783_c0_g1	TRINITY_DN13783_c0_g1_i1	KRI1_MOUSE^KRI1_MOUSE^Q:3-287,H:476-581^44.34%ID^E:5.75e-16^RecName: Full=Protein KRI1 homolog;^Eukaryota; Metazoa; Chordata; Craniata; Vertebrata; Euteleostomi; Mammalia; Eutheria; Euarchontoglires; Glires; Rodentia; Myomorpha; Muroidea; Muridae; Murinae; Mus; Mus	.	TRINITY_DN13783_c0_g1_i1.p1	3-578[+]	KRI1_MOUSE^KRI1_MOUSE^Q:1-189,H:476-682^32.243%ID^E:8.39e-19^RecName: Full=Protein KRI1 homolog;^Eukaryota; Metazoa; Chordata; Craniata; Vertebrata; Euteleostomi; Mammalia; Eutheria; Euarchontoglires; Glires; Rodentia; Myomorpha; Muroidea; Muridae; Murinae; Mus; Mus	UniRef90_A0A218WJT7^UniRef90_A0A218WJT7^Q:3-269,H:505-593^84.3%ID^E:1.3e-34^.^.	UniRef90_A0A218WJT7^UniRef90_A0A218WJT7^Q:1-89,H:505-593^84.3%ID^E:8.4e-35^.^.	PF12936.6^Kri1_C^KRI1-like family C-terminal^16-99^E:4e-29	.
TRINITY_DN13729_c0_g1	TRINITY_DN13729_c0_g1_i1	PP285_ARATH^PP285_ARATH^Q:1-261,H:568-654^48.276%ID^E:5.01e-24^RecName: Full=Pentatricopeptide repeat-containing protein At3g57430, chloroplastic;^Eukaryota; Viridiplantae; Streptophyta; Embryophyta; Tracheophyta; Spermatophyta; Magnoliophyta; eudicotyledons; Gunneridae; Pentapetalae; rosids; malvids; Brassicales; Brassicaceae; Camelineae; Arabidopsis	.	.	.	.	UniRef90_UPI00053C6171^UniRef90_UPI00053C6171^Q:1-261,H:365-451^74.7%ID^E:1.1e-29^.^.	.	.	.
TRINITY_DN13729_c0_g2	TRINITY_DN13729_c0_g2_i1	PPR53_ARATH^PPR53_ARATH^Q:2-661,H:522-740^49.091%ID^E:8.26e-71^RecName: Full=Pentatricopeptide repeat-containing protein At1g20230;^Eukaryota; Viridiplantae; Streptophyta; Embryophyta; Tracheophyta; Spermatophyta; Magnoliophyta; eudicotyledons; Gunneridae; Pentapetalae; rosids; malvids; Brassicales; Brassicaceae; Camelineae; Arabidopsis	.	TRINITY_DN13729_c0_g2_i1.p1	89-661[+]	PPR53_ARATH^PPR53_ARATH^Q:1-191,H:551-740^47.12%ID^E:1.55e-56^RecName: Full=Pentatricopeptide repeat-containing protein At1g20230;^Eukaryota; Viridiplantae; Streptophyta; Embryophyta; Tracheophyta; Spermatophyta; Magnoliophyta; eudicotyledons; Gunneridae; Pentapetalae; rosids; malvids; Brassicales; Brassicaceae; Camelineae; Arabidopsis	UniRef90_UPI00053C6171^UniRef90_UPI00053C6171^Q:2-661,H:448-666^71.4%ID^E:2.6e-80^.^.	UniRef90_UPI00053C6171^UniRef90_UPI00053C6171^Q:1-191,H:477-666^70.2%ID^E:2.4e-66^.^.	PF14432.5^DYW_deaminase^DYW family of nucleic acid deaminases^76-191^E:1.8e-31	.
TRINITY_DN13754_c0_g1	TRINITY_DN13754_c0_g1_i1	RBK2_ARATH^RBK2_ARATH^Q:182-454,H:7-98^50%ID^E:6.39e-21^RecName: Full=Receptor-like cytosolic serine/threonine-protein kinase RBK2;^Eukaryota; Viridiplantae; Streptophyta; Embryophyta; Tracheophyta; Spermatophyta; Magnoliophyta; eudicotyledons; Gunneridae; Pentapetalae; rosids; malvids; Brassicales; Brassicaceae; Camelineae; Arabidopsis	.	TRINITY_DN13754_c0_g1_i1.p1	2-463[+]	RBK2_ARATH^RBK2_ARATH^Q:57-151,H:3-98^54.167%ID^E:2.69e-25^RecName: Full=Receptor-like cytosolic serine/threonine-protein kinase RBK2;^Eukaryota; Viridiplantae; Streptophyta; Embryophyta; Tracheophyta; Spermatophyta; Magnoliophyta; eudicotyledons; Gunneridae; Pentapetalae; rosids; malvids; Brassicales; Brassicaceae; Camelineae; Arabidopsis	UniRef90_UPI00053C4A9C^UniRef90_UPI00053C4A9C^Q:71-463,H:18-145^58.3%ID^E:1.1e-24^.^.	UniRef90_UPI00053C4A9C^UniRef90_UPI00053C4A9C^Q:24-154,H:18-145^58.3%ID^E:1.1e-24^.^.	.	.
TRINITY_DN13724_c0_g1	TRINITY_DN13724_c0_g1_i2	.	.	.	.	.	.	.	.	.
TRINITY_DN13733_c0_g1	TRINITY_DN13733_c0_g1_i1	.	.	.	.	.	.	.	.	.
TRINITY_DN13715_c0_g1	TRINITY_DN13715_c0_g1_i1	.	.	.	.	.	.	.	.	.
TRINITY_DN13792_c0_g1	TRINITY_DN13792_c0_g1_i1	PP391_ARATH^PP391_ARATH^Q:125-1423,H:27-459^85.681%ID^E:0^RecName: Full=Pentatricopeptide repeat-containing protein At5g18390, mitochondrial;^Eukaryota; Viridiplantae; Streptophyta; Embryophyta; Tracheophyta; Spermatophyta; Magnoliophyta; eudicotyledons; Gunneridae; Pentapetalae; rosids; malvids; Brassicales; Brassicaceae; Camelineae; Arabidopsis	.	TRINITY_DN13792_c0_g1_i1.p1	2-1426[+]	PP391_ARATH^PP391_ARATH^Q:13-474,H:1-459^82.251%ID^E:0^RecName: Full=Pentatricopeptide repeat-containing protein At5g18390, mitochondrial;^Eukaryota; Viridiplantae; Streptophyta; Embryophyta; Tracheophyta; Spermatophyta; Magnoliophyta; eudicotyledons; Gunneridae; Pentapetalae; rosids; malvids; Brassicales; Brassicaceae; Camelineae; Arabidopsis	UniRef90_Q94JX6^UniRef90_Q94JX6^Q:38-697,H:1-217^74.5%ID^E:6.4e-88^.^.	UniRef90_Q94JX6^UniRef90_Q94JX6^Q:13-232,H:1-217^74.5%ID^E:4.3e-88^.^.	PF01535.19^PPR^PPR repeat^167-185^E:0.58`PF13812.5^PPR_3^Pentatricopeptide repeat domain^191-240^E:8.8e-05`PF13041.5^PPR_2^PPR repeat family^197-244^E:1.1e-11`PF01535.19^PPR^PPR repeat^199-228^E:0.00015`PF12854.6^PPR_1^PPR repeat^226-259^E:2.4e-11`PF01535.19^PPR^PPR repeat^234-263^E:1.7e-05`PF13812.5^PPR_3^Pentatricopeptide repeat domain^255-313^E:7.2e-07`PF01535.19^PPR^PPR repeat^273-298^E:0.16`…	.
TRINITY_DN13735_c0_g1	TRINITY_DN13735_c0_g1_i1	TBL31_ARATH^TBL31_ARATH^Q:64-201,H:122-167^89.13%ID^E:7.68e-21^RecName: Full=Protein trichome birefringence-like 31;^Eukaryota; Viridiplantae; Streptophyta; Embryophyta; Tracheophyta; Spermatophyta; Magnoliophyta; eudicotyledons; Gunneridae; Pentapetalae; rosids; malvids; Brassicales; Brassicaceae; Camelineae; Arabidopsis	.	.	.	.	UniRef90_UPI00053C67DA^UniRef90_UPI00053C67DA^Q:64-201,H:121-166^97.8%ID^E:3.1e-16^.^.	.	.	.
TRINITY_DN13735_c0_g2	TRINITY_DN13735_c0_g2_i1	.	.	.	.	.	.	.	.	.
TRINITY_DN13720_c0_g1	TRINITY_DN13720_c0_g1_i1	MUS81_ARATH^MUS81_ARATH^Q:200-394,H:1-65^72.308%ID^E:4.73e-24^RecName: Full=Crossover junction endonuclease MUS81;^Eukaryota; Viridiplantae; Streptophyta; Embryophyta; Tracheophyta; Spermatophyta; Magnoliophyta; eudicotyledons; Gunneridae; Pentapetalae; rosids; malvids; Brassicales; Brassicaceae; Camelineae; Arabidopsis	.	TRINITY_DN13720_c0_g1_i1.p1	2-508[+]	MUS81_ARATH^MUS81_ARATH^Q:67-131,H:1-65^72.308%ID^E:4.64e-24^RecName: Full=Crossover junction endonuclease MUS81;^Eukaryota; Viridiplantae; Streptophyta; Embryophyta; Tracheophyta; Spermatophyta; Magnoliophyta; eudicotyledons; Gunneridae; Pentapetalae; rosids; malvids; Brassicales; Brassicaceae; Camelineae; Arabidopsis	UniRef90_V4MFS5^UniRef90_V4MFS5^Q:200-394,H:1-65^75.4%ID^E:6.7e-20^.^.	UniRef90_V4MFS5^UniRef90_V4MFS5^Q:67-131,H:1-65^75.4%ID^E:6.7e-20^.^.	.	.
TRINITY_DN13720_c0_g1	TRINITY_DN13720_c0_g1_i2	MUS81_ARATH^MUS81_ARATH^Q:200-568,H:1-123^70.732%ID^E:2.1e-53^RecName: Full=Crossover junction endonuclease MUS81;^Eukaryota; Viridiplantae; Streptophyta; Embryophyta; Tracheophyta; Spermatophyta; Magnoliophyta; eudicotyledons; Gunneridae; Pentapetalae; rosids; malvids; Brassicales; Brassicaceae; Camelineae; Arabidopsis	.	TRINITY_DN13720_c0_g1_i2.p1	2-577[+]	MUS81_ARATH^MUS81_ARATH^Q:67-189,H:1-123^70.732%ID^E:1.58e-53^RecName: Full=Crossover junction endonuclease MUS81;^Eukaryota; Viridiplantae; Streptophyta; Embryophyta; Tracheophyta; Spermatophyta; Magnoliophyta; eudicotyledons; Gunneridae; Pentapetalae; rosids; malvids; Brassicales; Brassicaceae; Camelineae; Arabidopsis	UniRef90_A0A1J3HAR8^UniRef90_A0A1J3HAR8^Q:200-568,H:1-123^73.2%ID^E:3.3e-45^.^.	UniRef90_A0A1J3HAR8^UniRef90_A0A1J3HAR8^Q:67-189,H:1-123^73.2%ID^E:2.4e-45^.^.	.	.
TRINITY_DN13790_c0_g1	TRINITY_DN13790_c0_g1_i1	.	.	.	.	.	.	.	.	.
TRINITY_DN13790_c0_g2	TRINITY_DN13790_c0_g2_i1	.	.	.	.	.	.	.	.	.
TRINITY_DN13711_c0_g1	TRINITY_DN13711_c0_g1_i1	.	.	.	.	.	.	.	.	.
TRINITY_DN13711_c0_g1	TRINITY_DN13711_c0_g1_i2	.	.	.	.	.	.	.	.	.
TRINITY_DN13722_c0_g1	TRINITY_DN13722_c0_g1_i1	.	.	.	.	.	.	.	.	.
TRINITY_DN13747_c0_g1	TRINITY_DN13747_c0_g1_i1	FLS2_ARATH^FLS2_ARATH^Q:294-1949,H:8-521^30.298%ID^E:1.52e-57^RecName: Full=LRR receptor-like serine/threonine-protein kinase FLS2;^Eukaryota; Viridiplantae; Streptophyta; Embryophyta; Tracheophyta; Spermatophyta; Magnoliophyta; eudicotyledons; Gunneridae; Pentapetalae; rosids; malvids; Brassicales; Brassicaceae; Camelineae; Arabidopsis`FLS2_ARATH^FLS2_ARATH^Q:558-2027,H:276-792^32.895%ID^E:1.2e-…	.	TRINITY_DN13747_c0_g1_i1.p1	267-2036[+]	FLS2_ARATH^FLS2_ARATH^Q:10-561,H:8-521^32.914%ID^E:9.45e-67^RecName: Full=LRR receptor-like serine/threonine-protein kinase FLS2;^Eukaryota; Viridiplantae; Streptophyta; Embryophyta; Tracheophyta; Spermatophyta; Magnoliophyta; eudicotyledons; Gunneridae; Pentapetalae; rosids; malvids; Brassicales; Brassicaceae; Camelineae; Arabidopsis`FLS2_ARATH^FLS2_ARATH^Q:98-587,H:252-792^31.743%ID^E:1.27e-56^…	UniRef90_A0A1J3HSS5^UniRef90_A0A1J3HSS5^Q:267-2042,H:1-587^85%ID^E:6.4e-72^.^.	UniRef90_A0A1J3HSS5^UniRef90_A0A1J3HSS5^Q:1-589,H:1-584^85.3%ID^E:2.6e-71^.^.	PF08263.11^LRRNT_2^Leucine rich repeat N-terminal domain^38-77^E:5.5e-08`PF13855.5^LRR_8^Leucine rich repeat^112-171^E:2.2e-07`PF13855.5^LRR_8^Leucine rich repeat^228-267^E:2.9e-07`PF13516.5^LRR_6^Leucine Rich repeat^231-245^E:0.64`PF00560.32^LRR_1^Leucine Rich Repeat^232-251^E:0.14`PF08263.11^LRRNT_2^Leucine rich repeat N-terminal domain^339-349^E:11000`PF00560.32^LRR_1^Leucine Rich Repeat^450-4…	sigP:1^29^0.721^YES
TRINITY_DN13768_c0_g1	TRINITY_DN13768_c0_g1_i1	LOR6_ARATH^LOR6_ARATH^Q:39-626,H:3-191^65.816%ID^E:3.03e-87^RecName: Full=Protein LURP-one-related 6;^Eukaryota; Viridiplantae; Streptophyta; Embryophyta; Tracheophyta; Spermatophyta; Magnoliophyta; eudicotyledons; Gunneridae; Pentapetalae; rosids; malvids; Brassicales; Brassicaceae; Camelineae; Arabidopsis	.	TRINITY_DN13768_c0_g1_i1.p1	3-629[+]	LOR6_ARATH^LOR6_ARATH^Q:13-208,H:3-191^65.816%ID^E:3.11e-88^RecName: Full=Protein LURP-one-related 6;^Eukaryota; Viridiplantae; Streptophyta; Embryophyta; Tracheophyta; Spermatophyta; Magnoliophyta; eudicotyledons; Gunneridae; Pentapetalae; rosids; malvids; Brassicales; Brassicaceae; Camelineae; Arabidopsis	UniRef90_UPI00053C62C3^UniRef90_UPI00053C62C3^Q:42-626,H:7-204^66.8%ID^E:1.7e-70^.^.	UniRef90_UPI00053C62C3^UniRef90_UPI00053C62C3^Q:14-208,H:7-204^66.8%ID^E:1e-70^.^.	PF04525.11^LOR^LURP-one-related^13-197^E:7e-39	.
TRINITY_DN13738_c0_g1	TRINITY_DN13738_c0_g1_i2	.	.	TRINITY_DN13738_c0_g1_i2.p1	594-1304[+]	.	UniRef90_UPI00053C1BB1^UniRef90_UPI00053C1BB1^Q:414-1304,H:234-520^59.9%ID^E:1.6e-78^.^.	UniRef90_UPI00053C1BB1^UniRef90_UPI00053C1BB1^Q:3-237,H:283-520^64.3%ID^E:5.8e-70^.^.	PF06075.11^DUF936^Plant protein of unknown function (DUF936)^20-228^E:1.2e-28	.
TRINITY_DN13719_c0_g1	TRINITY_DN13719_c0_g1_i1	.	.	.	.	.	UniRef90_UPI00053C2CF4^UniRef90_UPI00053C2CF4^Q:5-310,H:195-301^69.4%ID^E:1.8e-31^.^.	.	.	.
TRINITY_DN13719_c0_g2	TRINITY_DN13719_c0_g2_i1	.	.	.	.	.	UniRef90_UPI00053C69E5^UniRef90_UPI00053C69E5^Q:3-209,H:147-216^64.3%ID^E:2.3e-14^.^.	.	.	.
TRINITY_DN13784_c0_g1	TRINITY_DN13784_c0_g1_i2	.	.	.	.	.	.	.	.	.
TRINITY_DN13788_c0_g1	TRINITY_DN13788_c0_g1_i1	.	.	TRINITY_DN13788_c0_g1_i1.p1	407-727[+]	.	UniRef90_UPI00053A29FB^UniRef90_UPI00053A29FB^Q:332-691,H:247-366^68.3%ID^E:2e-37^.^.	UniRef90_UPI00053A29FB^UniRef90_UPI00053A29FB^Q:1-95,H:272-366^70.5%ID^E:1.9e-28^.^.	.	.
TRINITY_DN13788_c0_g2	TRINITY_DN13788_c0_g2_i1	.	.	TRINITY_DN13788_c0_g2_i1.p1	132-683[+]	.	UniRef90_UPI00053C9E6E^UniRef90_UPI00053C9E6E^Q:132-668,H:1-179^65.9%ID^E:6.2e-61^.^.	UniRef90_UPI00053C9E6E^UniRef90_UPI00053C9E6E^Q:1-179,H:1-179^65.9%ID^E:1.1e-60^.^.	PF11107.7^FANCF^Fanconi anemia group F protein (FANCF)^11-157^E:4.8e-14	.
TRINITY_DN13701_c0_g1	TRINITY_DN13701_c0_g1_i1	.	.	.	.	.	.	.	.	.
TRINITY_DN26377_c0_g1	TRINITY_DN26377_c0_g1_i1	.	.	.	.	.	.	.	.	.
TRINITY_DN26377_c0_g1	TRINITY_DN26377_c0_g1_i3	PLSB_ARATH^PLSB_ARATH^Q:521-769,H:106-188^83.133%ID^E:2.74e-42^RecName: Full=Glycerol-3-phosphate acyltransferase, chloroplastic;^Eukaryota; Viridiplantae; Streptophyta; Embryophyta; Tracheophyta; Spermatophyta; Magnoliophyta; eudicotyledons; Gunneridae; Pentapetalae; rosids; malvids; Brassicales; Brassicaceae; Camelineae; Arabidopsis	.	.	.	.	UniRef90_UPI00053C191B^UniRef90_UPI00053C191B^Q:521-778,H:110-195^89.5%ID^E:1.6e-36^.^.	.	.	.
TRINITY_DN26377_c0_g1	TRINITY_DN26377_c0_g1_i6	PLSB_ARATH^PLSB_ARATH^Q:308-1603,H:30-459^74.253%ID^E:0^RecName: Full=Glycerol-3-phosphate acyltransferase, chloroplastic;^Eukaryota; Viridiplantae; Streptophyta; Embryophyta; Tracheophyta; Spermatophyta; Magnoliophyta; eudicotyledons; Gunneridae; Pentapetalae; rosids; malvids; Brassicales; Brassicaceae; Camelineae; Arabidopsis	.	TRINITY_DN26377_c0_g1_i6.p1	191-1606[+]	PLSB_ARATH^PLSB_ARATH^Q:34-471,H:24-459^73.923%ID^E:0^RecName: Full=Glycerol-3-phosphate acyltransferase, chloroplastic;^Eukaryota; Viridiplantae; Streptophyta; Embryophyta; Tracheophyta; Spermatophyta; Magnoliophyta; eudicotyledons; Gunneridae; Pentapetalae; rosids; malvids; Brassicales; Brassicaceae; Camelineae; Arabidopsis	UniRef90_UPI00053C191B^UniRef90_UPI00053C191B^Q:290-1603,H:26-463^81.1%ID^E:8.6e-202^.^.	UniRef90_UPI00053C191B^UniRef90_UPI00053C191B^Q:34-471,H:26-463^81.1%ID^E:7.5e-202^.^.	PF14829.5^GPAT_N^Glycerol-3-phosphate acyltransferase N-terminal^107-182^E:1.6e-36`PF01553.20^Acyltransferase^Acyltransferase^224-377^E:1e-16	.
TRINITY_DN26377_c0_g2	TRINITY_DN26377_c0_g2_i1	.	.	.	.	.	.	.	.	.
TRINITY_DN26377_c0_g1	TRINITY_DN26377_c0_g1_i8	PLSB_ARATH^PLSB_ARATH^Q:1-84,H:112-139^78.571%ID^E:6.41e-15^RecName: Full=Glycerol-3-phosphate acyltransferase, chloroplastic;^Eukaryota; Viridiplantae; Streptophyta; Embryophyta; Tracheophyta; Spermatophyta; Magnoliophyta; eudicotyledons; Gunneridae; Pentapetalae; rosids; malvids; Brassicales; Brassicaceae; Camelineae; Arabidopsis`PLSB_ARATH^PLSB_ARATH^Q:128-214,H:139-167^79.31%ID^E:6.41e-15^Rec…	.	.	.	.	.	.	.	.
TRINITY_DN26377_c0_g1	TRINITY_DN26377_c0_g1_i10	PLSB_ARATH^PLSB_ARATH^Q:308-826,H:30-200^65.909%ID^E:1.16e-68^RecName: Full=Glycerol-3-phosphate acyltransferase, chloroplastic;^Eukaryota; Viridiplantae; Streptophyta; Embryophyta; Tracheophyta; Spermatophyta; Magnoliophyta; eudicotyledons; Gunneridae; Pentapetalae; rosids; malvids; Brassicales; Brassicaceae; Camelineae; Arabidopsis`PLSB_ARATH^PLSB_ARATH^Q:1212-1733,H:206-338^55.747%ID^E:1.15e-5…	.	TRINITY_DN26377_c0_g1_i10.p1	191-829[+]	PLSB_ARATH^PLSB_ARATH^Q:34-212,H:24-200^65.385%ID^E:3.45e-77^RecName: Full=Glycerol-3-phosphate acyltransferase, chloroplastic;^Eukaryota; Viridiplantae; Streptophyta; Embryophyta; Tracheophyta; Spermatophyta; Magnoliophyta; eudicotyledons; Gunneridae; Pentapetalae; rosids; malvids; Brassicales; Brassicaceae; Camelineae; Arabidopsis	UniRef90_UPI00053C191B^UniRef90_UPI00053C191B^Q:290-826,H:26-204^74.4%ID^E:1.3e-64^.^.	UniRef90_UPI00053C191B^UniRef90_UPI00053C191B^Q:34-212,H:26-204^74.4%ID^E:5.1e-65^.^.	PF14829.5^GPAT_N^Glycerol-3-phosphate acyltransferase N-terminal^107-182^E:8.2e-36	.
TRINITY_DN26377_c0_g1	TRINITY_DN26377_c0_g1_i13	PLSB_ARATH^PLSB_ARATH^Q:308-1603,H:30-459^72.644%ID^E:0^RecName: Full=Glycerol-3-phosphate acyltransferase, chloroplastic;^Eukaryota; Viridiplantae; Streptophyta; Embryophyta; Tracheophyta; Spermatophyta; Magnoliophyta; eudicotyledons; Gunneridae; Pentapetalae; rosids; malvids; Brassicales; Brassicaceae; Camelineae; Arabidopsis	.	TRINITY_DN26377_c0_g1_i13.p1	191-1606[+]	PLSB_ARATH^PLSB_ARATH^Q:34-471,H:24-459^72.336%ID^E:0^RecName: Full=Glycerol-3-phosphate acyltransferase, chloroplastic;^Eukaryota; Viridiplantae; Streptophyta; Embryophyta; Tracheophyta; Spermatophyta; Magnoliophyta; eudicotyledons; Gunneridae; Pentapetalae; rosids; malvids; Brassicales; Brassicaceae; Camelineae; Arabidopsis	UniRef90_UPI00053C191B^UniRef90_UPI00053C191B^Q:290-1603,H:26-463^77.9%ID^E:6.1e-193^.^.	UniRef90_UPI00053C191B^UniRef90_UPI00053C191B^Q:34-471,H:26-463^77.9%ID^E:4.9e-193^.^.	PF14829.5^GPAT_N^Glycerol-3-phosphate acyltransferase N-terminal^107-182^E:3.4e-35`PF01553.20^Acyltransferase^Acyltransferase^226-377^E:1.7e-15	.
TRINITY_DN26377_c0_g1	TRINITY_DN26377_c0_g1_i15	PLSB_ARATH^PLSB_ARATH^Q:308-1603,H:30-459^72.644%ID^E:0^RecName: Full=Glycerol-3-phosphate acyltransferase, chloroplastic;^Eukaryota; Viridiplantae; Streptophyta; Embryophyta; Tracheophyta; Spermatophyta; Magnoliophyta; eudicotyledons; Gunneridae; Pentapetalae; rosids; malvids; Brassicales; Brassicaceae; Camelineae; Arabidopsis	.	TRINITY_DN26377_c0_g1_i15.p1	191-1606[+]	PLSB_ARATH^PLSB_ARATH^Q:34-471,H:24-459^72.336%ID^E:0^RecName: Full=Glycerol-3-phosphate acyltransferase, chloroplastic;^Eukaryota; Viridiplantae; Streptophyta; Embryophyta; Tracheophyta; Spermatophyta; Magnoliophyta; eudicotyledons; Gunneridae; Pentapetalae; rosids; malvids; Brassicales; Brassicaceae; Camelineae; Arabidopsis	UniRef90_UPI00053C191B^UniRef90_UPI00053C191B^Q:290-1603,H:26-463^77.9%ID^E:9.9e-193^.^.	UniRef90_UPI00053C191B^UniRef90_UPI00053C191B^Q:34-471,H:26-463^77.9%ID^E:4.9e-193^.^.	PF14829.5^GPAT_N^Glycerol-3-phosphate acyltransferase N-terminal^107-182^E:3.4e-35`PF01553.20^Acyltransferase^Acyltransferase^226-377^E:1.7e-15	.
TRINITY_DN26377_c0_g1	TRINITY_DN26377_c0_g1_i16	PLSB_ARATH^PLSB_ARATH^Q:1227-1949,H:219-459^79.253%ID^E:1.36e-138^RecName: Full=Glycerol-3-phosphate acyltransferase, chloroplastic;^Eukaryota; Viridiplantae; Streptophyta; Embryophyta; Tracheophyta; Spermatophyta; Magnoliophyta; eudicotyledons; Gunneridae; Pentapetalae; rosids; malvids; Brassicales; Brassicaceae; Camelineae; Arabidopsis`PLSB_ARATH^PLSB_ARATH^Q:308-826,H:30-200^67.614%ID^E:1.56e-…	.	TRINITY_DN26377_c0_g1_i16.p2	1386-1952[+]	PLSB_ARATH^PLSB_ARATH^Q:1-188,H:272-459^78.191%ID^E:3.14e-109^RecName: Full=Glycerol-3-phosphate acyltransferase, chloroplastic;^Eukaryota; Viridiplantae; Streptophyta; Embryophyta; Tracheophyta; Spermatophyta; Magnoliophyta; eudicotyledons; Gunneridae; Pentapetalae; rosids; malvids; Brassicales; Brassicaceae; Camelineae; Arabidopsis	UniRef90_UPI00053C191B^UniRef90_UPI00053C191B^Q:1227-1949,H:223-463^84.6%ID^E:8.8e-117^.^.	UniRef90_UPI00053C191B^UniRef90_UPI00053C191B^Q:1-188,H:276-463^84.6%ID^E:5.8e-89^.^.	.	.
TRINITY_DN26377_c0_g1	TRINITY_DN26377_c0_g1_i20	PLSB_ARATH^PLSB_ARATH^Q:308-1240,H:30-338^73.567%ID^E:1.4e-163^RecName: Full=Glycerol-3-phosphate acyltransferase, chloroplastic;^Eukaryota; Viridiplantae; Streptophyta; Embryophyta; Tracheophyta; Spermatophyta; Magnoliophyta; eudicotyledons; Gunneridae; Pentapetalae; rosids; malvids; Brassicales; Brassicaceae; Camelineae; Arabidopsis`PLSB_ARATH^PLSB_ARATH^Q:1604-1969,H:338-459^77.869%ID^E:8.49e-…	.	TRINITY_DN26377_c0_g1_i20.p1	191-1249[+]	PLSB_ARATH^PLSB_ARATH^Q:34-349,H:24-337^73.354%ID^E:5.29e-174^RecName: Full=Glycerol-3-phosphate acyltransferase, chloroplastic;^Eukaryota; Viridiplantae; Streptophyta; Embryophyta; Tracheophyta; Spermatophyta; Magnoliophyta; eudicotyledons; Gunneridae; Pentapetalae; rosids; malvids; Brassicales; Brassicaceae; Camelineae; Arabidopsis	UniRef90_UPI00053C191B^UniRef90_UPI00053C191B^Q:290-1969,H:26-463^63.3%ID^E:3.4e-186^.^.	UniRef90_UPI00053C191B^UniRef90_UPI00053C191B^Q:34-349,H:26-341^81.4%ID^E:6.5e-142^.^.	PF14829.5^GPAT_N^Glycerol-3-phosphate acyltransferase N-terminal^107-182^E:9.7e-37`PF01553.20^Acyltransferase^Acyltransferase^224-340^E:1.1e-14	.
TRINITY_DN26377_c0_g1	TRINITY_DN26377_c0_g1_i21	PLSB_CUCMO^PLSB_CUCMO^Q:855-1415,H:105-291^77.54%ID^E:1.97e-115^RecName: Full=Glycerol-3-phosphate acyltransferase, chloroplastic;^Eukaryota; Viridiplantae; Streptophyta; Embryophyta; Tracheophyta; Spermatophyta; Magnoliophyta; eudicotyledons; Gunneridae; Pentapetalae; rosids; fabids; Cucurbitales; Cucurbitaceae; Cucurbiteae; Cucurbita`PLSB_CUCMO^PLSB_CUCMO^Q:407-736,H:1-111^59.292%ID^E:1.97e-115…	.	TRINITY_DN26377_c0_g1_i21.p2	915-1415[+]	PLSB_CUCSA^PLSB_CUCSA^Q:2-167,H:199-364^78.313%ID^E:3.85e-96^RecName: Full=Glycerol-3-phosphate acyltransferase, chloroplastic;^Eukaryota; Viridiplantae; Streptophyta; Embryophyta; Tracheophyta; Spermatophyta; Magnoliophyta; eudicotyledons; Gunneridae; Pentapetalae; rosids; fabids; Cucurbitales; Cucurbitaceae; Benincaseae; Cucumis	UniRef90_UPI00053C191B^UniRef90_UPI00053C191B^Q:855-1415,H:171-357^84%ID^E:1.6e-87^.^.	UniRef90_UPI00053C191B^UniRef90_UPI00053C191B^Q:1-167,H:191-357^83.8%ID^E:6.6e-76^.^.	PF01553.20^Acyltransferase^Acyltransferase^28-165^E:7.7e-16	.
TRINITY_DN26377_c0_g1	TRINITY_DN26377_c0_g1_i24	PLSB_ARATH^PLSB_ARATH^Q:1342-1863,H:206-338^55.747%ID^E:2.08e-53^RecName: Full=Glycerol-3-phosphate acyltransferase, chloroplastic;^Eukaryota; Viridiplantae; Streptophyta; Embryophyta; Tracheophyta; Spermatophyta; Magnoliophyta; eudicotyledons; Gunneridae; Pentapetalae; rosids; malvids; Brassicales; Brassicaceae; Camelineae; Arabidopsis`PLSB_ARATH^PLSB_ARATH^Q:308-727,H:30-167^63.636%ID^E:2.54e-4…	.	TRINITY_DN26377_c0_g1_i24.p1	191-814[+]	PLSB_ARATH^PLSB_ARATH^Q:34-179,H:24-167^63.087%ID^E:2.18e-52^RecName: Full=Glycerol-3-phosphate acyltransferase, chloroplastic;^Eukaryota; Viridiplantae; Streptophyta; Embryophyta; Tracheophyta; Spermatophyta; Magnoliophyta; eudicotyledons; Gunneridae; Pentapetalae; rosids; malvids; Brassicales; Brassicaceae; Camelineae; Arabidopsis	UniRef90_A0A078FG84^UniRef90_A0A078FG84^Q:1381-1860,H:203-321^61.2%ID^E:1.1e-45^.^.	UniRef90_UPI00053C191B^UniRef90_UPI00053C191B^Q:34-179,H:26-171^70.7%ID^E:1.7e-44^.^.	PF14829.5^GPAT_N^Glycerol-3-phosphate acyltransferase N-terminal^107-179^E:3.3e-33	.
TRINITY_DN26377_c0_g1	TRINITY_DN26377_c0_g1_i25	PLSB_ARATH^PLSB_ARATH^Q:308-985,H:30-253^69.432%ID^E:4.11e-135^RecName: Full=Glycerol-3-phosphate acyltransferase, chloroplastic;^Eukaryota; Viridiplantae; Streptophyta; Embryophyta; Tracheophyta; Spermatophyta; Magnoliophyta; eudicotyledons; Gunneridae; Pentapetalae; rosids; malvids; Brassicales; Brassicaceae; Camelineae; Arabidopsis`PLSB_ARATH^PLSB_ARATH^Q:1077-1250,H:254-311^89.655%ID^E:4.11e-…	.	TRINITY_DN26377_c0_g1_i25.p1	191-1021[+]	PLSB_ARATH^PLSB_ARATH^Q:34-265,H:24-253^68.936%ID^E:4.75e-111^RecName: Full=Glycerol-3-phosphate acyltransferase, chloroplastic;^Eukaryota; Viridiplantae; Streptophyta; Embryophyta; Tracheophyta; Spermatophyta; Magnoliophyta; eudicotyledons; Gunneridae; Pentapetalae; rosids; malvids; Brassicales; Brassicaceae; Camelineae; Arabidopsis	UniRef90_UPI00053C191B^UniRef90_UPI00053C191B^Q:290-1633,H:26-369^50.3%ID^E:1.5e-97^.^.	UniRef90_UPI00053C191B^UniRef90_UPI00053C191B^Q:34-265,H:26-257^77.7%ID^E:6.3e-92^.^.	PF14829.5^GPAT_N^Glycerol-3-phosphate acyltransferase N-terminal^107-182^E:6.3e-37`PF01553.20^Acyltransferase^Acyltransferase^224-262^E:9.9e-06	.
TRINITY_DN26377_c0_g1	TRINITY_DN26377_c0_g1_i26	PLSB_ARATH^PLSB_ARATH^Q:308-1603,H:30-459^72.644%ID^E:0^RecName: Full=Glycerol-3-phosphate acyltransferase, chloroplastic;^Eukaryota; Viridiplantae; Streptophyta; Embryophyta; Tracheophyta; Spermatophyta; Magnoliophyta; eudicotyledons; Gunneridae; Pentapetalae; rosids; malvids; Brassicales; Brassicaceae; Camelineae; Arabidopsis	.	TRINITY_DN26377_c0_g1_i26.p1	191-1609[+]	PLSB_ARATH^PLSB_ARATH^Q:34-471,H:24-459^72.336%ID^E:0^RecName: Full=Glycerol-3-phosphate acyltransferase, chloroplastic;^Eukaryota; Viridiplantae; Streptophyta; Embryophyta; Tracheophyta; Spermatophyta; Magnoliophyta; eudicotyledons; Gunneridae; Pentapetalae; rosids; malvids; Brassicales; Brassicaceae; Camelineae; Arabidopsis	UniRef90_UPI00053C191B^UniRef90_UPI00053C191B^Q:290-1603,H:26-463^77.9%ID^E:1.3e-192^.^.	UniRef90_UPI00053C191B^UniRef90_UPI00053C191B^Q:34-471,H:26-463^77.9%ID^E:4.9e-193^.^.	PF14829.5^GPAT_N^Glycerol-3-phosphate acyltransferase N-terminal^107-182^E:3.4e-35`PF01553.20^Acyltransferase^Acyltransferase^226-377^E:1.7e-15	.
TRINITY_DN26377_c0_g1	TRINITY_DN26377_c0_g1_i27	PLSB_ARATH^PLSB_ARATH^Q:308-1159,H:30-311^73.519%ID^E:2.41e-145^RecName: Full=Glycerol-3-phosphate acyltransferase, chloroplastic;^Eukaryota; Viridiplantae; Streptophyta; Embryophyta; Tracheophyta; Spermatophyta; Magnoliophyta; eudicotyledons; Gunneridae; Pentapetalae; rosids; malvids; Brassicales; Brassicaceae; Camelineae; Arabidopsis`PLSB_ARATH^PLSB_ARATH^Q:1567-1932,H:338-459^77.869%ID^E:1.96e…	.	TRINITY_DN26377_c0_g1_i27.p1	191-1174[+]	PLSB_ARATH^PLSB_ARATH^Q:34-323,H:24-311^73.038%ID^E:4.54e-156^RecName: Full=Glycerol-3-phosphate acyltransferase, chloroplastic;^Eukaryota; Viridiplantae; Streptophyta; Embryophyta; Tracheophyta; Spermatophyta; Magnoliophyta; eudicotyledons; Gunneridae; Pentapetalae; rosids; malvids; Brassicales; Brassicaceae; Camelineae; Arabidopsis	UniRef90_UPI00053C191B^UniRef90_UPI00053C191B^Q:290-1159,H:26-315^81.1%ID^E:3e-126^.^.	UniRef90_UPI00053C191B^UniRef90_UPI00053C191B^Q:34-323,H:26-315^81.1%ID^E:2.1e-126^.^.	PF14829.5^GPAT_N^Glycerol-3-phosphate acyltransferase N-terminal^107-182^E:8.6e-37`PF01553.20^Acyltransferase^Acyltransferase^224-310^E:2.1e-10	.
TRINITY_DN26377_c0_g1	TRINITY_DN26377_c0_g1_i28	.	.	.	.	.	UniRef90_UPI00053CA4BA^UniRef90_UPI00053CA4BA^Q:1-504,H:124-182^31%ID^E:5.9e-08^.^.	.	.	.
TRINITY_DN26377_c0_g1	TRINITY_DN26377_c0_g1_i29	PLSB_ARATH^PLSB_ARATH^Q:308-1159,H:30-311^73.519%ID^E:0^RecName: Full=Glycerol-3-phosphate acyltransferase, chloroplastic;^Eukaryota; Viridiplantae; Streptophyta; Embryophyta; Tracheophyta; Spermatophyta; Magnoliophyta; eudicotyledons; Gunneridae; Pentapetalae; rosids; malvids; Brassicales; Brassicaceae; Camelineae; Arabidopsis`PLSB_ARATH^PLSB_ARATH^Q:1278-1727,H:310-459^75.333%ID^E:0^RecName: Fu…	.	TRINITY_DN26377_c0_g1_i29.p1	191-1174[+]	PLSB_ARATH^PLSB_ARATH^Q:34-323,H:24-311^73.038%ID^E:4.54e-156^RecName: Full=Glycerol-3-phosphate acyltransferase, chloroplastic;^Eukaryota; Viridiplantae; Streptophyta; Embryophyta; Tracheophyta; Spermatophyta; Magnoliophyta; eudicotyledons; Gunneridae; Pentapetalae; rosids; malvids; Brassicales; Brassicaceae; Camelineae; Arabidopsis	UniRef90_UPI00053C191B^UniRef90_UPI00053C191B^Q:290-1159,H:26-315^81.1%ID^E:2.8e-126^.^.	UniRef90_UPI00053C191B^UniRef90_UPI00053C191B^Q:34-323,H:26-315^81.1%ID^E:2.1e-126^.^.	PF14829.5^GPAT_N^Glycerol-3-phosphate acyltransferase N-terminal^107-182^E:8.6e-37`PF01553.20^Acyltransferase^Acyltransferase^224-310^E:2.1e-10	.
TRINITY_DN26377_c0_g1	TRINITY_DN26377_c0_g1_i30	PLSB_ARATH^PLSB_ARATH^Q:308-1603,H:30-459^72.644%ID^E:0^RecName: Full=Glycerol-3-phosphate acyltransferase, chloroplastic;^Eukaryota; Viridiplantae; Streptophyta; Embryophyta; Tracheophyta; Spermatophyta; Magnoliophyta; eudicotyledons; Gunneridae; Pentapetalae; rosids; malvids; Brassicales; Brassicaceae; Camelineae; Arabidopsis	.	TRINITY_DN26377_c0_g1_i30.p1	191-1609[+]	PLSB_ARATH^PLSB_ARATH^Q:34-471,H:24-459^72.336%ID^E:0^RecName: Full=Glycerol-3-phosphate acyltransferase, chloroplastic;^Eukaryota; Viridiplantae; Streptophyta; Embryophyta; Tracheophyta; Spermatophyta; Magnoliophyta; eudicotyledons; Gunneridae; Pentapetalae; rosids; malvids; Brassicales; Brassicaceae; Camelineae; Arabidopsis	UniRef90_UPI00053C191B^UniRef90_UPI00053C191B^Q:290-1603,H:26-463^77.9%ID^E:1.3e-192^.^.	UniRef90_UPI00053C191B^UniRef90_UPI00053C191B^Q:34-471,H:26-463^77.9%ID^E:4.9e-193^.^.	PF14829.5^GPAT_N^Glycerol-3-phosphate acyltransferase N-terminal^107-182^E:3.4e-35`PF01553.20^Acyltransferase^Acyltransferase^226-377^E:1.7e-15	.
TRINITY_DN26377_c0_g1	TRINITY_DN26377_c0_g1_i33	PLSB_ARATH^PLSB_ARATH^Q:308-1603,H:30-459^74.253%ID^E:0^RecName: Full=Glycerol-3-phosphate acyltransferase, chloroplastic;^Eukaryota; Viridiplantae; Streptophyta; Embryophyta; Tracheophyta; Spermatophyta; Magnoliophyta; eudicotyledons; Gunneridae; Pentapetalae; rosids; malvids; Brassicales; Brassicaceae; Camelineae; Arabidopsis	.	TRINITY_DN26377_c0_g1_i33.p1	191-1606[+]	PLSB_ARATH^PLSB_ARATH^Q:34-471,H:24-459^73.923%ID^E:0^RecName: Full=Glycerol-3-phosphate acyltransferase, chloroplastic;^Eukaryota; Viridiplantae; Streptophyta; Embryophyta; Tracheophyta; Spermatophyta; Magnoliophyta; eudicotyledons; Gunneridae; Pentapetalae; rosids; malvids; Brassicales; Brassicaceae; Camelineae; Arabidopsis	UniRef90_UPI00053C191B^UniRef90_UPI00053C191B^Q:290-1603,H:26-463^81.1%ID^E:8.7e-202^.^.	UniRef90_UPI00053C191B^UniRef90_UPI00053C191B^Q:34-471,H:26-463^81.1%ID^E:7.5e-202^.^.	PF14829.5^GPAT_N^Glycerol-3-phosphate acyltransferase N-terminal^107-182^E:1.6e-36`PF01553.20^Acyltransferase^Acyltransferase^224-377^E:1e-16	.
TRINITY_DN26377_c0_g1	TRINITY_DN26377_c0_g1_i34	PLSB_ARATH^PLSB_ARATH^Q:308-1237,H:30-337^73.802%ID^E:9.2e-165^RecName: Full=Glycerol-3-phosphate acyltransferase, chloroplastic;^Eukaryota; Viridiplantae; Streptophyta; Embryophyta; Tracheophyta; Spermatophyta; Magnoliophyta; eudicotyledons; Gunneridae; Pentapetalae; rosids; malvids; Brassicales; Brassicaceae; Camelineae; Arabidopsis`PLSB_ARATH^PLSB_ARATH^Q:1443-1808,H:338-459^75.41%ID^E:5.16e-5…	.	TRINITY_DN26377_c0_g1_i34.p1	191-1240[+]	PLSB_ARATH^PLSB_ARATH^Q:34-349,H:24-337^73.354%ID^E:5.02e-174^RecName: Full=Glycerol-3-phosphate acyltransferase, chloroplastic;^Eukaryota; Viridiplantae; Streptophyta; Embryophyta; Tracheophyta; Spermatophyta; Magnoliophyta; eudicotyledons; Gunneridae; Pentapetalae; rosids; malvids; Brassicales; Brassicaceae; Camelineae; Arabidopsis	UniRef90_UPI00053C191B^UniRef90_UPI00053C191B^Q:290-1264,H:26-350^79.8%ID^E:1.8e-141^.^.	UniRef90_UPI00053C191B^UniRef90_UPI00053C191B^Q:34-349,H:26-341^81.4%ID^E:8.4e-142^.^.	PF14829.5^GPAT_N^Glycerol-3-phosphate acyltransferase N-terminal^107-182^E:9.6e-37`PF01553.20^Acyltransferase^Acyltransferase^224-340^E:1.3e-14	.
TRINITY_DN26392_c2_g1	TRINITY_DN26392_c2_g1_i1	.	.	.	.	.	.	.	.	.
TRINITY_DN26392_c17_g1	TRINITY_DN26392_c17_g1_i1	.	.	.	.	.	.	.	.	.
TRINITY_DN26392_c19_g1	TRINITY_DN26392_c19_g1_i1	.	.	.	.	.	.	.	.	.
TRINITY_DN26392_c19_g1	TRINITY_DN26392_c19_g1_i2	.	.	.	.	.	.	.	.	.
TRINITY_DN26392_c22_g1	TRINITY_DN26392_c22_g1_i1	.	.	.	.	.	.	.	.	.
TRINITY_DN26392_c22_g2	TRINITY_DN26392_c22_g2_i1	.	.	.	.	.	.	.	.	.
TRINITY_DN26392_c22_g2	TRINITY_DN26392_c22_g2_i2	.	.	.	.	.	.	.	.	.
TRINITY_DN26392_c22_g3	TRINITY_DN26392_c22_g3_i2	.	.	.	.	.	.	.	.	.
TRINITY_DN26392_c23_g1	TRINITY_DN26392_c23_g1_i1	.	.	.	.	.	.	.	.	.
TRINITY_DN26392_c25_g1	TRINITY_DN26392_c25_g1_i1	.	.	.	.	.	.	.	.	.
TRINITY_DN26318_c2_g1	TRINITY_DN26318_c2_g1_i1	.	.	.	.	.	.	.	.	.
TRINITY_DN26318_c13_g1	TRINITY_DN26318_c13_g1_i1	.	.	.	.	.	.	.	.	.
TRINITY_DN26318_c24_g1	TRINITY_DN26318_c24_g1_i1	.	.	.	.	.	.	.	.	.
TRINITY_DN26318_c25_g1	TRINITY_DN26318_c25_g1_i2	.	.	.	.	.	.	.	.	.
TRINITY_DN26318_c25_g2	TRINITY_DN26318_c25_g2_i1	.	.	.	.	.	.	.	.	.
TRINITY_DN26318_c27_g1	TRINITY_DN26318_c27_g1_i2	.	.	.	.	.	.	.	.	.
TRINITY_DN26318_c28_g1	TRINITY_DN26318_c28_g1_i2	.	.	.	.	.	.	.	.	.
TRINITY_DN26318_c29_g2	TRINITY_DN26318_c29_g2_i1	.	.	.	.	.	.	.	.	.
TRINITY_DN26318_c29_g1	TRINITY_DN26318_c29_g1_i2	.	.	.	.	.	.	.	.	.
TRINITY_DN26318_c29_g1	TRINITY_DN26318_c29_g1_i5	.	.	.	.	.	.	.	.	.
TRINITY_DN26318_c30_g1	TRINITY_DN26318_c30_g1_i1	.	.	.	.	.	.	.	.	.
TRINITY_DN26301_c8_g1	TRINITY_DN26301_c8_g1_i1	.	.	.	.	.	.	.	.	.
TRINITY_DN26301_c15_g1	TRINITY_DN26301_c15_g1_i1	.	.	.	.	.	.	.	.	.
TRINITY_DN26301_c19_g2	TRINITY_DN26301_c19_g2_i2	.	.	.	.	.	.	.	.	.
TRINITY_DN26301_c19_g2	TRINITY_DN26301_c19_g2_i3	.	.	.	.	.	.	.	.	.
TRINITY_DN26301_c19_g1	TRINITY_DN26301_c19_g1_i3	.	.	.	.	.	.	.	.	.
TRINITY_DN26301_c21_g2	TRINITY_DN26301_c21_g2_i1	.	.	.	.	.	.	.	.	.
TRINITY_DN26301_c21_g3	TRINITY_DN26301_c21_g3_i1	.	.	.	.	.	.	.	.	.
TRINITY_DN26301_c21_g3	TRINITY_DN26301_c21_g3_i2	.	.	.	.	.	.	.	.	.
TRINITY_DN26301_c21_g4	TRINITY_DN26301_c21_g4_i1	.	.	.	.	.	.	.	.	.
TRINITY_DN26301_c21_g3	TRINITY_DN26301_c21_g3_i3	.	.	.	.	.	.	.	.	.
TRINITY_DN26301_c22_g1	TRINITY_DN26301_c22_g1_i1	.	.	.	.	.	.	.	.	.
TRINITY_DN26328_c9_g1	TRINITY_DN26328_c9_g1_i3	.	.	.	.	.	.	.	.	.
TRINITY_DN26328_c16_g1	TRINITY_DN26328_c16_g1_i1	.	.	.	.	.	.	.	.	.
TRINITY_DN26328_c16_g1	TRINITY_DN26328_c16_g1_i3	.	.	.	.	.	.	.	.	.
TRINITY_DN26328_c19_g1	TRINITY_DN26328_c19_g1_i1	.	.	.	.	.	.	.	.	.
TRINITY_DN26328_c20_g1	TRINITY_DN26328_c20_g1_i3	.	.	.	.	.	.	.	.	.
TRINITY_DN26328_c20_g1	TRINITY_DN26328_c20_g1_i4	.	.	.	.	.	.	.	.	.
TRINITY_DN26328_c21_g1	TRINITY_DN26328_c21_g1_i2	.	.	.	.	.	.	.	.	.
TRINITY_DN26328_c22_g1	TRINITY_DN26328_c22_g1_i2	.	.	.	.	.	.	.	.	.
TRINITY_DN26328_c22_g1	TRINITY_DN26328_c22_g1_i3	.	.	.	.	.	.	.	.	.
TRINITY_DN26370_c9_g1	TRINITY_DN26370_c9_g1_i1	.	.	.	.	.	.	.	.	.
TRINITY_DN26370_c11_g1	TRINITY_DN26370_c11_g1_i1	.	.	.	.	.	.	.	.	.
TRINITY_DN26370_c14_g1	TRINITY_DN26370_c14_g1_i1	.	.	.	.	.	.	.	.	.
TRINITY_DN26370_c15_g1	TRINITY_DN26370_c15_g1_i1	.	.	.	.	.	.	.	.	.
TRINITY_DN26370_c16_g1	TRINITY_DN26370_c16_g1_i1	.	.	.	.	.	.	.	.	.
TRINITY_DN26370_c18_g1	TRINITY_DN26370_c18_g1_i1	.	.	.	.	.	.	.	.	.
TRINITY_DN26370_c18_g2	TRINITY_DN26370_c18_g2_i1	.	.	.	.	.	.	.	.	.
TRINITY_DN26370_c18_g3	TRINITY_DN26370_c18_g3_i2	.	.	.	.	.	.	.	.	.
TRINITY_DN26370_c18_g4	TRINITY_DN26370_c18_g4_i1	.	.	.	.	.	.	.	.	.
TRINITY_DN26343_c2_g1	TRINITY_DN26343_c2_g1_i1	U76C3_ARATH^U76C3_ARATH^Q:166-852,H:2-257^58.203%ID^E:8.98e-91^RecName: Full=UDP-glycosyltransferase 76C3;^Eukaryota; Viridiplantae; Streptophyta; Embryophyta; Tracheophyta; Spermatophyta; Magnoliophyta; eudicotyledons; Gunneridae; Pentapetalae; rosids; malvids; Brassicales; Brassicaceae; Camelineae; Arabidopsis	.	TRINITY_DN26343_c2_g1_i1.p1	1-852[+]	U76C3_ARATH^U76C3_ARATH^Q:56-284,H:2-257^59.375%ID^E:6.77e-97^RecName: Full=UDP-glycosyltransferase 76C3;^Eukaryota; Viridiplantae; Streptophyta; Embryophyta; Tracheophyta; Spermatophyta; Magnoliophyta; eudicotyledons; Gunneridae; Pentapetalae; rosids; malvids; Brassicales; Brassicaceae; Camelineae; Arabidopsis	UniRef90_Q9FI96^UniRef90_Q9FI96^Q:166-852,H:2-257^59.4%ID^E:1.1e-75^.^.	UniRef90_Q9FI96^UniRef90_Q9FI96^Q:56-284,H:2-257^59.4%ID^E:1.1e-75^.^.	.	.
TRINITY_DN26343_c2_g1	TRINITY_DN26343_c2_g1_i2	U76C3_ARATH^U76C3_ARATH^Q:166-924,H:2-257^63.672%ID^E:1.15e-103^RecName: Full=UDP-glycosyltransferase 76C3;^Eukaryota; Viridiplantae; Streptophyta; Embryophyta; Tracheophyta; Spermatophyta; Magnoliophyta; eudicotyledons; Gunneridae; Pentapetalae; rosids; malvids; Brassicales; Brassicaceae; Camelineae; Arabidopsis	.	TRINITY_DN26343_c2_g1_i2.p1	1-924[+]	U76C3_ARATH^U76C3_ARATH^Q:56-308,H:2-257^64.844%ID^E:9.26e-110^RecName: Full=UDP-glycosyltransferase 76C3;^Eukaryota; Viridiplantae; Streptophyta; Embryophyta; Tracheophyta; Spermatophyta; Magnoliophyta; eudicotyledons; Gunneridae; Pentapetalae; rosids; malvids; Brassicales; Brassicaceae; Camelineae; Arabidopsis	UniRef90_Q9FI96^UniRef90_Q9FI96^Q:166-924,H:2-257^64.8%ID^E:2.9e-85^.^.	UniRef90_Q9FI96^UniRef90_Q9FI96^Q:56-308,H:2-257^64.8%ID^E:2.9e-85^.^.	.	.
TRINITY_DN26343_c2_g2	TRINITY_DN26343_c2_g2_i1	.	.	.	.	.	.	.	.	.
TRINITY_DN26343_c2_g1	TRINITY_DN26343_c2_g1_i3	U76C3_ARATH^U76C3_ARATH^Q:166-645,H:2-162^66.46%ID^E:6.71e-65^RecName: Full=UDP-glycosyltransferase 76C3;^Eukaryota; Viridiplantae; Streptophyta; Embryophyta; Tracheophyta; Spermatophyta; Magnoliophyta; eudicotyledons; Gunneridae; Pentapetalae; rosids; malvids; Brassicales; Brassicaceae; Camelineae; Arabidopsis	.	TRINITY_DN26343_c2_g1_i3.p1	1-669[+]	U76C3_ARATH^U76C3_ARATH^Q:56-215,H:2-162^67.702%ID^E:2.36e-72^RecName: Full=UDP-glycosyltransferase 76C3;^Eukaryota; Viridiplantae; Streptophyta; Embryophyta; Tracheophyta; Spermatophyta; Magnoliophyta; eudicotyledons; Gunneridae; Pentapetalae; rosids; malvids; Brassicales; Brassicaceae; Camelineae; Arabidopsis	UniRef90_UPI000859CD35^UniRef90_UPI000859CD35^Q:166-651,H:2-161^67.9%ID^E:1.7e-56^.^.	UniRef90_UPI000859CD35^UniRef90_UPI000859CD35^Q:56-217,H:2-161^67.9%ID^E:1.2e-56^.^.	.	.
TRINITY_DN26343_c3_g1	TRINITY_DN26343_c3_g1_i2	U76C4_ARATH^U76C4_ARATH^Q:2944-2633,H:212-315^62.5%ID^E:6.87e-35^RecName: Full=UDP-glycosyltransferase 76C4;^Eukaryota; Viridiplantae; Streptophyta; Embryophyta; Tracheophyta; Spermatophyta; Magnoliophyta; eudicotyledons; Gunneridae; Pentapetalae; rosids; malvids; Brassicales; Brassicaceae; Camelineae; Arabidopsis	.	TRINITY_DN26343_c3_g1_i2.p1	125-2476[+]	PPP7L_ARATH^PPP7L_ARATH^Q:116-427,H:78-375^26.453%ID^E:1.95e-14^RecName: Full=Serine/threonine-protein phosphatase 7 long form homolog;^Eukaryota; Viridiplantae; Streptophyta; Embryophyta; Tracheophyta; Spermatophyta; Magnoliophyta; eudicotyledons; Gunneridae; Pentapetalae; rosids; malvids; Brassicales; Brassicaceae; Camelineae; Arabidopsis	UniRef90_UPI00053C60B6^UniRef90_UPI00053C60B6^Q:125-2464,H:1-827^61.1%ID^E:1.8e-251^.^.	UniRef90_UPI00053C60B6^UniRef90_UPI00053C60B6^Q:1-780,H:1-827^61.1%ID^E:1.3e-251^.^.	PF10536.8^PMD^Plant mobile domain^104-472^E:1.7e-116	.
TRINITY_DN26343_c4_g1	TRINITY_DN26343_c4_g1_i1	IWS1_ARATH^IWS1_ARATH^Q:696-1325,H:160-338^75.238%ID^E:6.17e-130^RecName: Full=Protein IWS1 homolog 1 {ECO:0000305};^Eukaryota; Viridiplantae; Streptophyta; Embryophyta; Tracheophyta; Spermatophyta; Magnoliophyta; eudicotyledons; Gunneridae; Pentapetalae; rosids; malvids; Brassicales; Brassicaceae; Camelineae; Arabidopsis`IWS1_ARATH^IWS1_ARATH^Q:110-583,H:1-159^68.072%ID^E:6.17e-130^RecName: Full…	.	TRINITY_DN26343_c4_g1_i1.p1	110-604[+]	IWS1_ARATH^IWS1_ARATH^Q:1-158,H:1-159^68.072%ID^E:6.6e-63^RecName: Full=Protein IWS1 homolog 1 {ECO:0000305};^Eukaryota; Viridiplantae; Streptophyta; Embryophyta; Tracheophyta; Spermatophyta; Magnoliophyta; eudicotyledons; Gunneridae; Pentapetalae; rosids; malvids; Brassicales; Brassicaceae; Camelineae; Arabidopsis	UniRef90_UPI00053C998D^UniRef90_UPI00053C998D^Q:699-1325,H:158-335^81.8%ID^E:1.9e-68^.^.	UniRef90_UPI00053C998D^UniRef90_UPI00053C998D^Q:1-159,H:1-157^74.2%ID^E:1.3e-52^.^.	.	.
TRINITY_DN26343_c4_g1	TRINITY_DN26343_c4_g1_i2	IWS1_ARATH^IWS1_ARATH^Q:526-1776,H:8-394^74.588%ID^E:0^RecName: Full=Protein IWS1 homolog 1 {ECO:0000305};^Eukaryota; Viridiplantae; Streptophyta; Embryophyta; Tracheophyta; Spermatophyta; Magnoliophyta; eudicotyledons; Gunneridae; Pentapetalae; rosids; malvids; Brassicales; Brassicaceae; Camelineae; Arabidopsis`IWS1_ARATH^IWS1_ARATH^Q:2080-2217,H:432-477^82.609%ID^E:1.35e-14^RecName: Full=Protei…	.	TRINITY_DN26343_c4_g1_i2.p1	553-1323[+]	IWS1_ARATH^IWS1_ARATH^Q:1-256,H:17-273^73.485%ID^E:1.1e-121^RecName: Full=Protein IWS1 homolog 1 {ECO:0000305};^Eukaryota; Viridiplantae; Streptophyta; Embryophyta; Tracheophyta; Spermatophyta; Magnoliophyta; eudicotyledons; Gunneridae; Pentapetalae; rosids; malvids; Brassicales; Brassicaceae; Camelineae; Arabidopsis	UniRef90_UPI00053C998D^UniRef90_UPI00053C998D^Q:526-2217,H:8-474^69.9%ID^E:5.3e-178^.^.	UniRef90_UPI00053C998D^UniRef90_UPI00053C998D^Q:1-256,H:17-270^79.3%ID^E:2e-87^.^.	.	.
TRINITY_DN26343_c4_g2	TRINITY_DN26343_c4_g2_i1	IWS1_ARATH^IWS1_ARATH^Q:103-300,H:273-338^92.424%ID^E:3.89e-35^RecName: Full=Protein IWS1 homolog 1 {ECO:0000305};^Eukaryota; Viridiplantae; Streptophyta; Embryophyta; Tracheophyta; Spermatophyta; Magnoliophyta; eudicotyledons; Gunneridae; Pentapetalae; rosids; malvids; Brassicales; Brassicaceae; Camelineae; Arabidopsis	.	.	.	.	UniRef90_UPI000B8D114B^UniRef90_UPI000B8D114B^Q:103-300,H:267-332^95.5%ID^E:1.2e-28^.^.	.	.	.
TRINITY_DN26343_c4_g1	TRINITY_DN26343_c4_g1_i4	IWS1_ARATH^IWS1_ARATH^Q:110-1696,H:1-495^74.488%ID^E:0^RecName: Full=Protein IWS1 homolog 1 {ECO:0000305};^Eukaryota; Viridiplantae; Streptophyta; Embryophyta; Tracheophyta; Spermatophyta; Magnoliophyta; eudicotyledons; Gunneridae; Pentapetalae; rosids; malvids; Brassicales; Brassicaceae; Camelineae; Arabidopsis	.	TRINITY_DN26343_c4_g1_i4.p1	110-928[+]	IWS1_ARATH^IWS1_ARATH^Q:1-272,H:1-273^74.286%ID^E:8.63e-133^RecName: Full=Protein IWS1 homolog 1 {ECO:0000305};^Eukaryota; Viridiplantae; Streptophyta; Embryophyta; Tracheophyta; Spermatophyta; Magnoliophyta; eudicotyledons; Gunneridae; Pentapetalae; rosids; malvids; Brassicales; Brassicaceae; Camelineae; Arabidopsis	UniRef90_UPI00053C998D^UniRef90_UPI00053C998D^Q:110-1696,H:1-492^78.3%ID^E:1.9e-196^.^.	UniRef90_UPI00053C998D^UniRef90_UPI00053C998D^Q:1-272,H:1-270^82.7%ID^E:5.5e-96^.^.	.	.
TRINITY_DN26343_c4_g2	TRINITY_DN26343_c4_g2_i4	IWS1_ARATH^IWS1_ARATH^Q:897-1478,H:212-369^71.649%ID^E:5.4e-75^RecName: Full=Protein IWS1 homolog 1 {ECO:0000305};^Eukaryota; Viridiplantae; Streptophyta; Embryophyta; Tracheophyta; Spermatophyta; Magnoliophyta; eudicotyledons; Gunneridae; Pentapetalae; rosids; malvids; Brassicales; Brassicaceae; Camelineae; Arabidopsis`IWS1_ARATH^IWS1_ARATH^Q:98-679,H:1-200^62.745%ID^E:2.6e-57^RecName: Full=Prot…	.	TRINITY_DN26343_c4_g2_i4.p1	98-682[+]	IWS1_ARATH^IWS1_ARATH^Q:1-194,H:1-200^66.341%ID^E:1.09e-80^RecName: Full=Protein IWS1 homolog 1 {ECO:0000305};^Eukaryota; Viridiplantae; Streptophyta; Embryophyta; Tracheophyta; Spermatophyta; Magnoliophyta; eudicotyledons; Gunneridae; Pentapetalae; rosids; malvids; Brassicales; Brassicaceae; Camelineae; Arabidopsis	UniRef90_UPI00053C998D^UniRef90_UPI00053C998D^Q:98-676,H:1-196^71.4%ID^E:1.1e-68^.^.	UniRef90_UPI00053C998D^UniRef90_UPI00053C998D^Q:1-193,H:1-196^71.4%ID^E:1.2e-68^.^.	.	.
TRINITY_DN26343_c4_g2	TRINITY_DN26343_c4_g2_i5	IWS1_ARATH^IWS1_ARATH^Q:431-1405,H:8-338^72.836%ID^E:1.23e-132^RecName: Full=Protein IWS1 homolog 1 {ECO:0000305};^Eukaryota; Viridiplantae; Streptophyta; Embryophyta; Tracheophyta; Spermatophyta; Magnoliophyta; eudicotyledons; Gunneridae; Pentapetalae; rosids; malvids; Brassicales; Brassicaceae; Camelineae; Arabidopsis`IWS1_ARATH^IWS1_ARATH^Q:1453-1656,H:327-394^80.882%ID^E:1.61e-27^RecName: Ful…	.	TRINITY_DN26343_c4_g2_i5.p1	458-1423[+]	IWS1_ARATH^IWS1_ARATH^Q:1-316,H:17-338^74.618%ID^E:2.2e-162^RecName: Full=Protein IWS1 homolog 1 {ECO:0000305};^Eukaryota; Viridiplantae; Streptophyta; Embryophyta; Tracheophyta; Spermatophyta; Magnoliophyta; eudicotyledons; Gunneridae; Pentapetalae; rosids; malvids; Brassicales; Brassicaceae; Camelineae; Arabidopsis	UniRef90_UPI00053C998D^UniRef90_UPI00053C998D^Q:431-1405,H:8-335^81.9%ID^E:3e-124^.^.	UniRef90_UPI00053C998D^UniRef90_UPI00053C998D^Q:1-316,H:17-335^81.4%ID^E:1.6e-118^.^.	.	.
TRINITY_DN26343_c4_g2	TRINITY_DN26343_c4_g2_i7	IWS1_ARATH^IWS1_ARATH^Q:431-1573,H:8-394^75.192%ID^E:1.79e-173^RecName: Full=Protein IWS1 homolog 1 {ECO:0000305};^Eukaryota; Viridiplantae; Streptophyta; Embryophyta; Tracheophyta; Spermatophyta; Magnoliophyta; eudicotyledons; Gunneridae; Pentapetalae; rosids; malvids; Brassicales; Brassicaceae; Camelineae; Arabidopsis	.	TRINITY_DN26343_c4_g2_i7.p1	458-1576[+]	IWS1_ARATH^IWS1_ARATH^Q:1-372,H:17-394^76.762%ID^E:0^RecName: Full=Protein IWS1 homolog 1 {ECO:0000305};^Eukaryota; Viridiplantae; Streptophyta; Embryophyta; Tracheophyta; Spermatophyta; Magnoliophyta; eudicotyledons; Gunneridae; Pentapetalae; rosids; malvids; Brassicales; Brassicaceae; Camelineae; Arabidopsis	UniRef90_UPI00053C998D^UniRef90_UPI00053C998D^Q:431-1573,H:8-391^83.5%ID^E:2.2e-156^.^.	UniRef90_UPI00053C998D^UniRef90_UPI00053C998D^Q:1-372,H:17-391^83.1%ID^E:3.1e-150^.^.	PF08711.10^Med26^TFIIS helical bundle-like domain^291-345^E:3e-14	.
TRINITY_DN26343_c4_g1	TRINITY_DN26343_c4_g1_i9	IWS1_ARATH^IWS1_ARATH^Q:526-1710,H:8-372^71.96%ID^E:2.48e-176^RecName: Full=Protein IWS1 homolog 1 {ECO:0000305};^Eukaryota; Viridiplantae; Streptophyta; Embryophyta; Tracheophyta; Spermatophyta; Magnoliophyta; eudicotyledons; Gunneridae; Pentapetalae; rosids; malvids; Brassicales; Brassicaceae; Camelineae; Arabidopsis`IWS1_ARATH^IWS1_ARATH^Q:1800-2207,H:364-495^80.147%ID^E:2.48e-176^RecName: Ful…	.	TRINITY_DN26343_c4_g1_i9.p1	553-1323[+]	IWS1_ARATH^IWS1_ARATH^Q:1-256,H:17-273^73.485%ID^E:1.1e-121^RecName: Full=Protein IWS1 homolog 1 {ECO:0000305};^Eukaryota; Viridiplantae; Streptophyta; Embryophyta; Tracheophyta; Spermatophyta; Magnoliophyta; eudicotyledons; Gunneridae; Pentapetalae; rosids; malvids; Brassicales; Brassicaceae; Camelineae; Arabidopsis	UniRef90_UPI00053C998D^UniRef90_UPI00053C998D^Q:526-1707,H:8-368^77.9%ID^E:2.6e-140^.^.	UniRef90_UPI00053C998D^UniRef90_UPI00053C998D^Q:1-256,H:17-270^79.3%ID^E:2e-87^.^.	.	.
TRINITY_DN26343_c4_g4	TRINITY_DN26343_c4_g4_i1	.	.	.	.	.	.	.	.	.
TRINITY_DN26343_c4_g1	TRINITY_DN26343_c4_g1_i10	IWS1_ARATH^IWS1_ARATH^Q:147-653,H:185-316^63.905%ID^E:1.84e-46^RecName: Full=Protein IWS1 homolog 1 {ECO:0000305};^Eukaryota; Viridiplantae; Streptophyta; Embryophyta; Tracheophyta; Spermatophyta; Magnoliophyta; eudicotyledons; Gunneridae; Pentapetalae; rosids; malvids; Brassicales; Brassicaceae; Camelineae; Arabidopsis	.	.	.	.	UniRef90_A0A061G764^UniRef90_A0A061G764^Q:294-653,H:212-300^71.7%ID^E:1.1e-34^.^.	.	.	.
TRINITY_DN26343_c4_g1	TRINITY_DN26343_c4_g1_i11	IWS1_ARATH^IWS1_ARATH^Q:526-1617,H:8-372^77.957%ID^E:1.61e-177^RecName: Full=Protein IWS1 homolog 1 {ECO:0000305};^Eukaryota; Viridiplantae; Streptophyta; Embryophyta; Tracheophyta; Spermatophyta; Magnoliophyta; eudicotyledons; Gunneridae; Pentapetalae; rosids; malvids; Brassicales; Brassicaceae; Camelineae; Arabidopsis`IWS1_ARATH^IWS1_ARATH^Q:1707-2042,H:364-471^73.214%ID^E:1.61e-177^RecName: Fu…	.	TRINITY_DN26343_c4_g1_i11.p1	553-1749[+]	IWS1_ARATH^IWS1_ARATH^Q:1-355,H:17-372^77.961%ID^E:0^RecName: Full=Protein IWS1 homolog 1 {ECO:0000305};^Eukaryota; Viridiplantae; Streptophyta; Embryophyta; Tracheophyta; Spermatophyta; Magnoliophyta; eudicotyledons; Gunneridae; Pentapetalae; rosids; malvids; Brassicales; Brassicaceae; Camelineae; Arabidopsis	UniRef90_UPI00053C998D^UniRef90_UPI00053C998D^Q:526-1614,H:8-368^84.6%ID^E:1.8e-144^.^.	UniRef90_UPI00053C998D^UniRef90_UPI00053C998D^Q:1-354,H:17-368^82.8%ID^E:1.8e-140^.^.	PF08711.10^Med26^TFIIS helical bundle-like domain^308-348^E:3.8e-13	.
TRINITY_DN26343_c4_g1	TRINITY_DN26343_c4_g1_i12	IWS1_ARATH^IWS1_ARATH^Q:110-1288,H:1-394^80.798%ID^E:0^RecName: Full=Protein IWS1 homolog 1 {ECO:0000305};^Eukaryota; Viridiplantae; Streptophyta; Embryophyta; Tracheophyta; Spermatophyta; Magnoliophyta; eudicotyledons; Gunneridae; Pentapetalae; rosids; malvids; Brassicales; Brassicaceae; Camelineae; Arabidopsis	.	TRINITY_DN26343_c4_g1_i12.p1	110-1291[+]	IWS1_ARATH^IWS1_ARATH^Q:1-393,H:1-394^80.798%ID^E:0^RecName: Full=Protein IWS1 homolog 1 {ECO:0000305};^Eukaryota; Viridiplantae; Streptophyta; Embryophyta; Tracheophyta; Spermatophyta; Magnoliophyta; eudicotyledons; Gunneridae; Pentapetalae; rosids; malvids; Brassicales; Brassicaceae; Camelineae; Arabidopsis	UniRef90_UPI00053C998D^UniRef90_UPI00053C998D^Q:110-1288,H:1-391^87.3%ID^E:1.3e-167^.^.	UniRef90_UPI00053C998D^UniRef90_UPI00053C998D^Q:1-393,H:1-391^87.3%ID^E:6.5e-167^.^.	PF08711.10^Med26^TFIIS helical bundle-like domain^324-366^E:2e-14	.
TRINITY_DN26343_c4_g2	TRINITY_DN26343_c4_g2_i11	IWS1_ARATH^IWS1_ARATH^Q:431-1498,H:8-338^66.667%ID^E:6.41e-126^RecName: Full=Protein IWS1 homolog 1 {ECO:0000305};^Eukaryota; Viridiplantae; Streptophyta; Embryophyta; Tracheophyta; Spermatophyta; Magnoliophyta; eudicotyledons; Gunneridae; Pentapetalae; rosids; malvids; Brassicales; Brassicaceae; Camelineae; Arabidopsis`IWS1_ARATH^IWS1_ARATH^Q:1546-1866,H:327-394^51.402%ID^E:5.59e-22^RecName: Ful…	.	TRINITY_DN26343_c4_g2_i11.p1	458-1402[+]	IWS1_ARATH^IWS1_ARATH^Q:1-295,H:17-317^72.549%ID^E:1.55e-145^RecName: Full=Protein IWS1 homolog 1 {ECO:0000305};^Eukaryota; Viridiplantae; Streptophyta; Embryophyta; Tracheophyta; Spermatophyta; Magnoliophyta; eudicotyledons; Gunneridae; Pentapetalae; rosids; malvids; Brassicales; Brassicaceae; Camelineae; Arabidopsis	UniRef90_UPI00053C998D^UniRef90_UPI00053C998D^Q:431-1498,H:8-335^74.9%ID^E:1.9e-119^.^.	UniRef90_UPI00053C998D^UniRef90_UPI00053C998D^Q:1-294,H:17-313^80%ID^E:9.7e-105^.^.	.	.
TRINITY_DN26343_c4_g1	TRINITY_DN26343_c4_g1_i13	IWS1_ARATH^IWS1_ARATH^Q:526-1608,H:8-338^71.545%ID^E:6.56e-168^RecName: Full=Protein IWS1 homolog 1 {ECO:0000305};^Eukaryota; Viridiplantae; Streptophyta; Embryophyta; Tracheophyta; Spermatophyta; Magnoliophyta; eudicotyledons; Gunneridae; Pentapetalae; rosids; malvids; Brassicales; Brassicaceae; Camelineae; Arabidopsis`IWS1_ARATH^IWS1_ARATH^Q:1886-2221,H:364-471^73.214%ID^E:6.56e-168^RecName: Fu…	.	TRINITY_DN26343_c4_g1_i13.p1	553-1323[+]	IWS1_ARATH^IWS1_ARATH^Q:1-256,H:17-273^73.485%ID^E:1.1e-121^RecName: Full=Protein IWS1 homolog 1 {ECO:0000305};^Eukaryota; Viridiplantae; Streptophyta; Embryophyta; Tracheophyta; Spermatophyta; Magnoliophyta; eudicotyledons; Gunneridae; Pentapetalae; rosids; malvids; Brassicales; Brassicaceae; Camelineae; Arabidopsis	UniRef90_UPI00053C998D^UniRef90_UPI00053C998D^Q:526-1608,H:8-335^77.6%ID^E:4.5e-125^.^.	UniRef90_UPI00053C998D^UniRef90_UPI00053C998D^Q:1-256,H:17-270^79.3%ID^E:2e-87^.^.	.	.
TRINITY_DN26343_c4_g2	TRINITY_DN26343_c4_g2_i13	IWS1_ARATH^IWS1_ARATH^Q:1209-1757,H:212-394^89.617%ID^E:1.25e-100^RecName: Full=Protein IWS1 homolog 1 {ECO:0000305};^Eukaryota; Viridiplantae; Streptophyta; Embryophyta; Tracheophyta; Spermatophyta; Magnoliophyta; eudicotyledons; Gunneridae; Pentapetalae; rosids; malvids; Brassicales; Brassicaceae; Camelineae; Arabidopsis`IWS1_ARATH^IWS1_ARATH^Q:431-991,H:8-200^61.421%ID^E:5.36e-51^RecName: Full…	.	TRINITY_DN26343_c4_g2_i13.p1	458-994[+]	IWS1_ARATH^IWS1_ARATH^Q:1-178,H:17-200^64.55%ID^E:1.03e-69^RecName: Full=Protein IWS1 homolog 1 {ECO:0000305};^Eukaryota; Viridiplantae; Streptophyta; Embryophyta; Tracheophyta; Spermatophyta; Magnoliophyta; eudicotyledons; Gunneridae; Pentapetalae; rosids; malvids; Brassicales; Brassicaceae; Camelineae; Arabidopsis	UniRef90_UPI000B8D114B^UniRef90_UPI000B8D114B^Q:1257-1757,H:222-388^95.2%ID^E:9.2e-84^.^.	UniRef90_UPI00053C998D^UniRef90_UPI00053C998D^Q:1-177,H:17-196^68.9%ID^E:6e-59^.^.	.	.
TRINITY_DN26343_c4_g1	TRINITY_DN26343_c4_g1_i16	IWS1_ARATH^IWS1_ARATH^Q:696-1400,H:160-394^89.787%ID^E:2.26e-158^RecName: Full=Protein IWS1 homolog 1 {ECO:0000305};^Eukaryota; Viridiplantae; Streptophyta; Embryophyta; Tracheophyta; Spermatophyta; Magnoliophyta; eudicotyledons; Gunneridae; Pentapetalae; rosids; malvids; Brassicales; Brassicaceae; Camelineae; Arabidopsis`IWS1_ARATH^IWS1_ARATH^Q:110-583,H:1-159^68.072%ID^E:2.26e-158^RecName: Full…	.	TRINITY_DN26343_c4_g1_i16.p1	110-604[+]	IWS1_ARATH^IWS1_ARATH^Q:1-158,H:1-159^68.072%ID^E:6.6e-63^RecName: Full=Protein IWS1 homolog 1 {ECO:0000305};^Eukaryota; Viridiplantae; Streptophyta; Embryophyta; Tracheophyta; Spermatophyta; Magnoliophyta; eudicotyledons; Gunneridae; Pentapetalae; rosids; malvids; Brassicales; Brassicaceae; Camelineae; Arabidopsis	UniRef90_UPI00053C998D^UniRef90_UPI00053C998D^Q:699-1400,H:158-391^96.6%ID^E:4.1e-106^.^.	UniRef90_UPI00053C998D^UniRef90_UPI00053C998D^Q:1-159,H:1-157^74.2%ID^E:1.3e-52^.^.	.	.
TRINITY_DN26343_c4_g2	TRINITY_DN26343_c4_g2_i14	IWS1_ARATH^IWS1_ARATH^Q:103-408,H:273-369^84.314%ID^E:1.17e-53^RecName: Full=Protein IWS1 homolog 1 {ECO:0000305};^Eukaryota; Viridiplantae; Streptophyta; Embryophyta; Tracheophyta; Spermatophyta; Magnoliophyta; eudicotyledons; Gunneridae; Pentapetalae; rosids; malvids; Brassicales; Brassicaceae; Camelineae; Arabidopsis	.	TRINITY_DN26343_c4_g2_i14.p1	196-513[+]	IWS1_ARATH^IWS1_ARATH^Q:1-71,H:304-369^80.282%ID^E:4.26e-31^RecName: Full=Protein IWS1 homolog 1 {ECO:0000305};^Eukaryota; Viridiplantae; Streptophyta; Embryophyta; Tracheophyta; Spermatophyta; Magnoliophyta; eudicotyledons; Gunneridae; Pentapetalae; rosids; malvids; Brassicales; Brassicaceae; Camelineae; Arabidopsis	UniRef90_UPI000B8D114B^UniRef90_UPI000B8D114B^Q:103-375,H:267-357^95.6%ID^E:7.5e-43^.^.	UniRef90_UPI000B8D114B^UniRef90_UPI000B8D114B^Q:1-60,H:298-357^96.7%ID^E:4.8e-24^.^.	PF08711.10^Med26^TFIIS helical bundle-like domain^10-62^E:5.3e-14	.
TRINITY_DN26358_c0_g1	TRINITY_DN26358_c0_g1_i1	SRC2_SOYBN^SRC2_SOYBN^Q:72-503,H:3-138^51.389%ID^E:6e-34^RecName: Full=Protein SRC2 {ECO:0000305};^Eukaryota; Viridiplantae; Streptophyta; Embryophyta; Tracheophyta; Spermatophyta; Magnoliophyta; eudicotyledons; Gunneridae; Pentapetalae; rosids; fabids; Fabales; Fabaceae; Papilionoideae; Phaseoleae; Glycine; Soja	.	TRINITY_DN26358_c0_g1_i1.p1	72-1091[+]	SRC2_ARATH^SRC2_ARATH^Q:1-308,H:1-278^39.937%ID^E:1.36e-39^RecName: Full=Protein SRC2 homolog {ECO:0000305};^Eukaryota; Viridiplantae; Streptophyta; Embryophyta; Tracheophyta; Spermatophyta; Magnoliophyta; eudicotyledons; Gunneridae; Pentapetalae; rosids; malvids; Brassicales; Brassicaceae; Camelineae; Arabidopsis	UniRef90_UPI00053C656C^UniRef90_UPI00053C656C^Q:72-551,H:1-159^77%ID^E:6.7e-62^.^.	UniRef90_UPI00053C656C^UniRef90_UPI00053C656C^Q:1-160,H:1-159^77%ID^E:4.9e-62^.^.	PF00168.29^C2^C2 domain^5-108^E:1.8e-12	.
TRINITY_DN26358_c1_g1	TRINITY_DN26358_c1_g1_i1	.	.	.	.	.	.	.	.	.
TRINITY_DN26358_c1_g2	TRINITY_DN26358_c1_g2_i3	.	.	TRINITY_DN26358_c1_g2_i3.p1	642-1049[+]	.	UniRef90_UPI00053C3E2E^UniRef90_UPI00053C3E2E^Q:75-1040,H:2-167^40.7%ID^E:4.8e-45^.^.	UniRef90_UPI00053C3E2E^UniRef90_UPI00053C3E2E^Q:8-133,H:42-167^73.8%ID^E:4.6e-43^.^.	.	sigP:1^29^0.79^YES
TRINITY_DN26358_c2_g1	TRINITY_DN26358_c2_g1_i1	ACP4_ARATH^ACP4_ARATH^Q:297-668,H:14-133^62.903%ID^E:3.41e-44^RecName: Full=Acyl carrier protein 4, chloroplastic;^Eukaryota; Viridiplantae; Streptophyta; Embryophyta; Tracheophyta; Spermatophyta; Magnoliophyta; eudicotyledons; Gunneridae; Pentapetalae; rosids; malvids; Brassicales; Brassicaceae; Camelineae; Arabidopsis	.	.	.	.	UniRef90_UPI00053C3231^UniRef90_UPI00053C3231^Q:309-662,H:21-138^67.2%ID^E:1e-32^.^.	.	.	.
TRINITY_DN26358_c2_g1	TRINITY_DN26358_c2_g1_i3	ACP4_ARATH^ACP4_ARATH^Q:162-410,H:51-133^67.47%ID^E:4.95e-32^RecName: Full=Acyl carrier protein 4, chloroplastic;^Eukaryota; Viridiplantae; Streptophyta; Embryophyta; Tracheophyta; Spermatophyta; Magnoliophyta; eudicotyledons; Gunneridae; Pentapetalae; rosids; malvids; Brassicales; Brassicaceae; Camelineae; Arabidopsis	.	TRINITY_DN26358_c2_g1_i3.p1	3-416[+]	ACP4_ARATH^ACP4_ARATH^Q:54-136,H:51-133^67.47%ID^E:9.12e-34^RecName: Full=Acyl carrier protein 4, chloroplastic;^Eukaryota; Viridiplantae; Streptophyta; Embryophyta; Tracheophyta; Spermatophyta; Magnoliophyta; eudicotyledons; Gunneridae; Pentapetalae; rosids; malvids; Brassicales; Brassicaceae; Camelineae; Arabidopsis	UniRef90_V4VHK8^UniRef90_V4VHK8^Q:162-410,H:58-140^74.7%ID^E:5.9e-25^.^.	UniRef90_V4VHK8^UniRef90_V4VHK8^Q:54-136,H:58-140^74.7%ID^E:5.7e-25^.^.	PF00550.24^PP-binding^Phosphopantetheine attachment site^60-127^E:8.4e-12	.
TRINITY_DN26358_c3_g1	TRINITY_DN26358_c3_g1_i1	.	.	TRINITY_DN26358_c3_g1_i1.p1	1-3294[+]	.	UniRef90_A0A1L3KIB7^UniRef90_A0A1L3KIB7^Q:319-2580,H:1-759^50.3%ID^E:4.7e-210^.^.	UniRef90_A0A1L3KIB7^UniRef90_A0A1L3KIB7^Q:107-860,H:1-759^50.3%ID^E:4.6e-210^.^.	.	.
TRINITY_DN26396_c8_g1	TRINITY_DN26396_c8_g1_i1	.	.	.	.	.	.	.	.	.
TRINITY_DN26396_c9_g1	TRINITY_DN26396_c9_g1_i1	.	.	.	.	.	.	.	.	.
TRINITY_DN26396_c9_g1	TRINITY_DN26396_c9_g1_i2	.	.	.	.	.	.	.	.	.
TRINITY_DN26396_c12_g1	TRINITY_DN26396_c12_g1_i1	.	.	.	.	.	.	.	.	.
TRINITY_DN26396_c17_g1	TRINITY_DN26396_c17_g1_i1	.	.	.	.	.	.	.	.	.
TRINITY_DN26396_c18_g2	TRINITY_DN26396_c18_g2_i1	.	.	.	.	.	.	.	.	.
TRINITY_DN26396_c18_g3	TRINITY_DN26396_c18_g3_i1	.	.	.	.	.	.	.	.	.
TRINITY_DN26396_c18_g1	TRINITY_DN26396_c18_g1_i2	.	.	.	.	.	.	.	.	.
TRINITY_DN26396_c18_g3	TRINITY_DN26396_c18_g3_i2	.	.	.	.	.	.	.	.	.
TRINITY_DN26396_c19_g1	TRINITY_DN26396_c19_g1_i1	.	.	.	.	.	.	.	.	.
TRINITY_DN26376_c5_g1	TRINITY_DN26376_c5_g1_i1	.	.	.	.	.	.	.	.	.
TRINITY_DN26376_c9_g1	TRINITY_DN26376_c9_g1_i1	.	.	.	.	.	.	.	.	.
TRINITY_DN26376_c13_g1	TRINITY_DN26376_c13_g1_i1	.	.	.	.	.	.	.	.	.
TRINITY_DN26376_c15_g1	TRINITY_DN26376_c15_g1_i2	.	.	.	.	.	.	.	.	.
TRINITY_DN26376_c16_g1	TRINITY_DN26376_c16_g1_i1	.	.	.	.	.	.	.	.	.
TRINITY_DN26376_c16_g1	TRINITY_DN26376_c16_g1_i3	.	.	.	.	.	.	.	.	.
TRINITY_DN26376_c20_g1	TRINITY_DN26376_c20_g1_i2	.	.	.	.	.	.	.	.	.
TRINITY_DN26376_c21_g1	TRINITY_DN26376_c21_g1_i1	.	.	.	.	.	.	.	.	.
TRINITY_DN26376_c22_g1	TRINITY_DN26376_c22_g1_i2	.	.	.	.	.	.	.	.	.
TRINITY_DN26376_c22_g3	TRINITY_DN26376_c22_g3_i2	.	.	.	.	.	.	.	.	.
TRINITY_DN26376_c22_g2	TRINITY_DN26376_c22_g2_i2	.	.	.	.	.	.	.	.	.
TRINITY_DN26376_c22_g2	TRINITY_DN26376_c22_g2_i3	.	.	.	.	.	.	.	.	.
TRINITY_DN26376_c22_g1	TRINITY_DN26376_c22_g1_i4	.	.	.	.	.	.	.	.	.
TRINITY_DN26376_c23_g1	TRINITY_DN26376_c23_g1_i1	.	.	.	.	.	.	.	.	.
TRINITY_DN26376_c23_g1	TRINITY_DN26376_c23_g1_i2	.	.	.	.	.	.	.	.	.
TRINITY_DN26376_c24_g1	TRINITY_DN26376_c24_g1_i5	.	.	.	.	.	.	.	.	.
TRINITY_DN26376_c24_g1	TRINITY_DN26376_c24_g1_i8	.	.	.	.	.	.	.	.	.
TRINITY_DN26353_c5_g1	TRINITY_DN26353_c5_g1_i3	.	.	.	.	.	.	.	.	.
TRINITY_DN26353_c8_g1	TRINITY_DN26353_c8_g1_i1	.	.	.	.	.	.	.	.	.
TRINITY_DN26353_c9_g1	TRINITY_DN26353_c9_g1_i1	MPH1_ARATH^MPH1_ARATH^Q:411-731,H:2-102^69.444%ID^E:2.03e-37^RecName: Full=Protein MAINTENANCE OF PSII UNDER HIGH LIGHT 1 {ECO:0000303|PubMed:25846821};^Eukaryota; Viridiplantae; Streptophyta; Embryophyta; Tracheophyta; Spermatophyta; Magnoliophyta; eudicotyledons; Gunneridae; Pentapetalae; rosids; malvids; Brassicales; Brassicaceae; Camelineae; Arabidopsis	.	.	.	.	UniRef90_A0A0D3EH12^UniRef90_A0A0D3EH12^Q:396-731,H:53-157^73.2%ID^E:1.3e-39^.^.	.	.	.
TRINITY_DN26353_c9_g1	TRINITY_DN26353_c9_g1_i2	CK2_ARATH^CK2_ARATH^Q:1627-1917,H:138-226^57.732%ID^E:9.02e-67^RecName: Full=Probable choline kinase 2;^Eukaryota; Viridiplantae; Streptophyta; Embryophyta; Tracheophyta; Spermatophyta; Magnoliophyta; eudicotyledons; Gunneridae; Pentapetalae; rosids; malvids; Brassicales; Brassicaceae; Camelineae; Arabidopsis`CK2_ARATH^CK2_ARATH^Q:2007-2126,H:227-266^85%ID^E:9.02e-67^RecName: Full=Probable cholin…	.	TRINITY_DN26353_c9_g1_i2.p1	633-1040[+]	CK2_ARATH^CK2_ARATH^Q:1-120,H:3-122^80%ID^E:1.24e-64^RecName: Full=Probable choline kinase 2;^Eukaryota; Viridiplantae; Streptophyta; Embryophyta; Tracheophyta; Spermatophyta; Magnoliophyta; eudicotyledons; Gunneridae; Pentapetalae; rosids; malvids; Brassicales; Brassicaceae; Camelineae; Arabidopsis	UniRef90_UPI00053C4C4F^UniRef90_UPI00053C4C4F^Q:633-992,H:1-120^83.3%ID^E:1.7e-49^.^.	UniRef90_UPI00053C4C4F^UniRef90_UPI00053C4C4F^Q:1-120,H:1-120^83.3%ID^E:3.9e-50^.^.	PF01633.19^Choline_kinase^Choline/ethanolamine kinase^66-120^E:1.6e-15	.
TRINITY_DN26353_c9_g1	TRINITY_DN26353_c9_g1_i4	CK2_ARATH^CK2_ARATH^Q:1225-1899,H:120-344^76.889%ID^E:1.22e-123^RecName: Full=Probable choline kinase 2;^Eukaryota; Viridiplantae; Streptophyta; Embryophyta; Tracheophyta; Spermatophyta; Magnoliophyta; eudicotyledons; Gunneridae; Pentapetalae; rosids; malvids; Brassicales; Brassicaceae; Camelineae; Arabidopsis`CK2_ARATH^CK2_ARATH^Q:630-992,H:2-122^80.165%ID^E:1.41e-58^RecName: Full=Probable choli…	.	TRINITY_DN26353_c9_g1_i4.p1	1216-1932[+]	CK2_ARATH^CK2_ARATH^Q:4-228,H:120-344^76.889%ID^E:1.01e-130^RecName: Full=Probable choline kinase 2;^Eukaryota; Viridiplantae; Streptophyta; Embryophyta; Tracheophyta; Spermatophyta; Magnoliophyta; eudicotyledons; Gunneridae; Pentapetalae; rosids; malvids; Brassicales; Brassicaceae; Camelineae; Arabidopsis	UniRef90_UPI00053C2F8F^UniRef90_UPI00053C2F8F^Q:1225-1899,H:118-342^80.9%ID^E:3.6e-102^.^.	UniRef90_UPI00053C2F8F^UniRef90_UPI00053C2F8F^Q:4-228,H:118-342^80.9%ID^E:2.6e-102^.^.	PF01633.19^Choline_kinase^Choline/ethanolamine kinase^4-152^E:1.1e-47`PF01636.22^APH^Phosphotransferase enzyme family^13-128^E:6.6e-13`PF02958.19^EcKinase^Ecdysteroid kinase^76-128^E:8.6e-05	.
TRINITY_DN26353_c9_g1	TRINITY_DN26353_c9_g1_i5	.	.	TRINITY_DN26353_c9_g1_i5.p1	399-779[+]	MPH1_ARATH^MPH1_ARATH^Q:5-67,H:2-57^61.905%ID^E:9.91e-16^RecName: Full=Protein MAINTENANCE OF PSII UNDER HIGH LIGHT 1 {ECO:0000303|PubMed:25846821};^Eukaryota; Viridiplantae; Streptophyta; Embryophyta; Tracheophyta; Spermatophyta; Magnoliophyta; eudicotyledons; Gunneridae; Pentapetalae; rosids; malvids; Brassicales; Brassicaceae; Camelineae; Arabidopsis	UniRef90_A0A0D3EH12^UniRef90_A0A0D3EH12^Q:396-599,H:53-113^67.6%ID^E:2.1e-14^.^.	UniRef90_A0A0D3EH12^UniRef90_A0A0D3EH12^Q:1-67,H:54-113^68.7%ID^E:1.1e-14^.^.	.	.
TRINITY_DN26353_c9_g2	TRINITY_DN26353_c9_g2_i1	.	.	TRINITY_DN26353_c9_g2_i1.p1	3-314[+]	.	.	.	.	.
TRINITY_DN26353_c9_g1	TRINITY_DN26353_c9_g1_i7	MPH1_ARATH^MPH1_ARATH^Q:839-976,H:56-102^78.723%ID^E:4.71e-18^RecName: Full=Protein MAINTENANCE OF PSII UNDER HIGH LIGHT 1 {ECO:0000303|PubMed:25846821};^Eukaryota; Viridiplantae; Streptophyta; Embryophyta; Tracheophyta; Spermatophyta; Magnoliophyta; eudicotyledons; Gunneridae; Pentapetalae; rosids; malvids; Brassicales; Brassicaceae; Camelineae; Arabidopsis	.	.	.	.	UniRef90_A0A0D3AI15^UniRef90_A0A0D3AI15^Q:1629-1985,H:105-225^66.1%ID^E:6.5e-27^.^.	.	.	.
TRINITY_DN26353_c9_g1	TRINITY_DN26353_c9_g1_i8	CK2_ARATH^CK2_ARATH^Q:2203-2454,H:261-344^71.429%ID^E:1.7e-74^RecName: Full=Probable choline kinase 2;^Eukaryota; Viridiplantae; Streptophyta; Embryophyta; Tracheophyta; Spermatophyta; Magnoliophyta; eudicotyledons; Gunneridae; Pentapetalae; rosids; malvids; Brassicales; Brassicaceae; Camelineae; Arabidopsis`CK2_ARATH^CK2_ARATH^Q:1717-1917,H:160-226^76.119%ID^E:1.7e-74^RecName: Full=Probable chol…	.	TRINITY_DN26353_c9_g1_i8.p1	633-1040[+]	CK2_ARATH^CK2_ARATH^Q:1-120,H:3-122^80%ID^E:1.24e-64^RecName: Full=Probable choline kinase 2;^Eukaryota; Viridiplantae; Streptophyta; Embryophyta; Tracheophyta; Spermatophyta; Magnoliophyta; eudicotyledons; Gunneridae; Pentapetalae; rosids; malvids; Brassicales; Brassicaceae; Camelineae; Arabidopsis	UniRef90_UPI00053C2F8F^UniRef90_UPI00053C2F8F^Q:1225-2454,H:118-342^37.1%ID^E:2e-52^.^.	UniRef90_UPI00053C4C4F^UniRef90_UPI00053C4C4F^Q:1-120,H:1-120^83.3%ID^E:3.9e-50^.^.	PF01633.19^Choline_kinase^Choline/ethanolamine kinase^66-120^E:1.6e-15	.
TRINITY_DN26353_c9_g1	TRINITY_DN26353_c9_g1_i9	MPH1_ARATH^MPH1_ARATH^Q:411-1043,H:2-224^66.234%ID^E:7.63e-62^RecName: Full=Protein MAINTENANCE OF PSII UNDER HIGH LIGHT 1 {ECO:0000303|PubMed:25846821};^Eukaryota; Viridiplantae; Streptophyta; Embryophyta; Tracheophyta; Spermatophyta; Magnoliophyta; eudicotyledons; Gunneridae; Pentapetalae; rosids; malvids; Brassicales; Brassicaceae; Camelineae; Arabidopsis	.	TRINITY_DN26353_c9_g1_i9.p1	399-1091[+]	MPH1_ARATH^MPH1_ARATH^Q:5-215,H:2-224^66.234%ID^E:4.84e-97^RecName: Full=Protein MAINTENANCE OF PSII UNDER HIGH LIGHT 1 {ECO:0000303|PubMed:25846821};^Eukaryota; Viridiplantae; Streptophyta; Embryophyta; Tracheophyta; Spermatophyta; Magnoliophyta; eudicotyledons; Gunneridae; Pentapetalae; rosids; malvids; Brassicales; Brassicaceae; Camelineae; Arabidopsis	UniRef90_A0A0D3EH12^UniRef90_A0A0D3EH12^Q:396-1088,H:53-278^66.1%ID^E:1.9e-74^.^.	UniRef90_A0A0D3EH12^UniRef90_A0A0D3EH12^Q:1-230,H:54-278^66.4%ID^E:6.5e-74^.^.	.	.
TRINITY_DN26353_c9_g1	TRINITY_DN26353_c9_g1_i11	CK2_ARATH^CK2_ARATH^Q:195-986,H:2-265^79.545%ID^E:4.68e-159^RecName: Full=Probable choline kinase 2;^Eukaryota; Viridiplantae; Streptophyta; Embryophyta; Tracheophyta; Spermatophyta; Magnoliophyta; eudicotyledons; Gunneridae; Pentapetalae; rosids; malvids; Brassicales; Brassicaceae; Camelineae; Arabidopsis	.	TRINITY_DN26353_c9_g1_i11.p1	3-986[+]	CK2_ARATH^CK2_ARATH^Q:65-328,H:2-265^79.545%ID^E:4.21e-159^RecName: Full=Probable choline kinase 2;^Eukaryota; Viridiplantae; Streptophyta; Embryophyta; Tracheophyta; Spermatophyta; Magnoliophyta; eudicotyledons; Gunneridae; Pentapetalae; rosids; malvids; Brassicales; Brassicaceae; Camelineae; Arabidopsis	UniRef90_UPI00053C4C4F^UniRef90_UPI00053C4C4F^Q:198-986,H:1-263^82.5%ID^E:5.3e-122^.^.	UniRef90_UPI00053C4C4F^UniRef90_UPI00053C4C4F^Q:66-328,H:1-263^82.5%ID^E:5.3e-122^.^.	PF01636.22^APH^Phosphotransferase enzyme family^108-307^E:3e-14`PF01633.19^Choline_kinase^Choline/ethanolamine kinase^131-328^E:1.9e-69`PF02958.19^EcKinase^Ecdysteroid kinase^255-307^E:0.00017	.
TRINITY_DN26353_c9_g1	TRINITY_DN26353_c9_g1_i12	CK2_ARATH^CK2_ARATH^Q:195-674,H:2-161^78.75%ID^E:9.61e-88^RecName: Full=Probable choline kinase 2;^Eukaryota; Viridiplantae; Streptophyta; Embryophyta; Tracheophyta; Spermatophyta; Magnoliophyta; eudicotyledons; Gunneridae; Pentapetalae; rosids; malvids; Brassicales; Brassicaceae; Camelineae; Arabidopsis	.	TRINITY_DN26353_c9_g1_i12.p1	3-707[+]	CK2_ARATH^CK2_ARATH^Q:65-224,H:2-161^78.75%ID^E:1.3e-88^RecName: Full=Probable choline kinase 2;^Eukaryota; Viridiplantae; Streptophyta; Embryophyta; Tracheophyta; Spermatophyta; Magnoliophyta; eudicotyledons; Gunneridae; Pentapetalae; rosids; malvids; Brassicales; Brassicaceae; Camelineae; Arabidopsis	UniRef90_Q8L518^UniRef90_Q8L518^Q:195-674,H:2-161^78.8%ID^E:3.7e-68^.^.	UniRef90_Q8L518^UniRef90_Q8L518^Q:65-224,H:2-161^78.8%ID^E:3.2e-68^.^.	PF01633.19^Choline_kinase^Choline/ethanolamine kinase^131-223^E:6e-29	.
TRINITY_DN26353_c9_g1	TRINITY_DN26353_c9_g1_i13	CK2_ARATH^CK2_ARATH^Q:1572-1925,H:227-344^77.966%ID^E:1.11e-77^RecName: Full=Probable choline kinase 2;^Eukaryota; Viridiplantae; Streptophyta; Embryophyta; Tracheophyta; Spermatophyta; Magnoliophyta; eudicotyledons; Gunneridae; Pentapetalae; rosids; malvids; Brassicales; Brassicaceae; Camelineae; Arabidopsis`CK2_ARATH^CK2_ARATH^Q:1192-1482,H:138-226^57.732%ID^E:1.11e-77^RecName: Full=Probable ch…	.	TRINITY_DN26353_c9_g1_i13.p2	1632-1958[+]	CK2_ARATH^CK2_ARATH^Q:1-98,H:247-344^77.551%ID^E:7.02e-51^RecName: Full=Probable choline kinase 2;^Eukaryota; Viridiplantae; Streptophyta; Embryophyta; Tracheophyta; Spermatophyta; Magnoliophyta; eudicotyledons; Gunneridae; Pentapetalae; rosids; malvids; Brassicales; Brassicaceae; Camelineae; Arabidopsis	UniRef90_UPI00053C2F8F^UniRef90_UPI00053C2F8F^Q:198-1925,H:1-342^39.3%ID^E:6.9e-85^.^.	UniRef90_UPI00053C2F8F^UniRef90_UPI00053C2F8F^Q:1-98,H:245-342^81.6%ID^E:7.6e-41^.^.	.	.
TRINITY_DN26353_c9_g1	TRINITY_DN26353_c9_g1_i14	CK2_ARATH^CK2_ARATH^Q:2203-2529,H:261-344^55.046%ID^E:5.06e-70^RecName: Full=Probable choline kinase 2;^Eukaryota; Viridiplantae; Streptophyta; Embryophyta; Tracheophyta; Spermatophyta; Magnoliophyta; eudicotyledons; Gunneridae; Pentapetalae; rosids; malvids; Brassicales; Brassicaceae; Camelineae; Arabidopsis`CK2_ARATH^CK2_ARATH^Q:1696-1917,H:153-226^71.622%ID^E:5.06e-70^RecName: Full=Probable ch…	.	TRINITY_DN26353_c9_g1_i14.p1	633-1040[+]	CK2_ARATH^CK2_ARATH^Q:1-120,H:3-122^80%ID^E:1.24e-64^RecName: Full=Probable choline kinase 2;^Eukaryota; Viridiplantae; Streptophyta; Embryophyta; Tracheophyta; Spermatophyta; Magnoliophyta; eudicotyledons; Gunneridae; Pentapetalae; rosids; malvids; Brassicales; Brassicaceae; Camelineae; Arabidopsis	UniRef90_UPI00053C654A^UniRef90_UPI00053C654A^Q:1225-2529,H:118-367^36.5%ID^E:7.8e-52^.^.	UniRef90_UPI00053C4C4F^UniRef90_UPI00053C4C4F^Q:1-120,H:1-120^83.3%ID^E:3.9e-50^.^.	PF01633.19^Choline_kinase^Choline/ethanolamine kinase^66-120^E:1.6e-15	.
TRINITY_DN26353_c9_g1	TRINITY_DN26353_c9_g1_i15	MPH1_ARATH^MPH1_ARATH^Q:58-234,H:43-102^63.333%ID^E:2e-21^RecName: Full=Protein MAINTENANCE OF PSII UNDER HIGH LIGHT 1 {ECO:0000303|PubMed:25846821};^Eukaryota; Viridiplantae; Streptophyta; Embryophyta; Tracheophyta; Spermatophyta; Magnoliophyta; eudicotyledons; Gunneridae; Pentapetalae; rosids; malvids; Brassicales; Brassicaceae; Camelineae; Arabidopsis	.	.	.	.	UniRef90_A0A061FRT1^UniRef90_A0A061FRT1^Q:52-234,H:42-102^72.1%ID^E:6.5e-18^.^.	.	.	.
TRINITY_DN26353_c9_g1	TRINITY_DN26353_c9_g1_i16	.	.	.	.	.	.	.	.	.
TRINITY_DN26353_c9_g1	TRINITY_DN26353_c9_g1_i17	CK2_ARATH^CK2_ARATH^Q:630-1109,H:2-161^78.75%ID^E:2.6e-81^RecName: Full=Probable choline kinase 2;^Eukaryota; Viridiplantae; Streptophyta; Embryophyta; Tracheophyta; Spermatophyta; Magnoliophyta; eudicotyledons; Gunneridae; Pentapetalae; rosids; malvids; Brassicales; Brassicaceae; Camelineae; Arabidopsis`CK2_ARATH^CK2_ARATH^Q:1455-1676,H:153-226^71.622%ID^E:2.72e-64^RecName: Full=Probable choline…	.	TRINITY_DN26353_c9_g1_i17.p1	633-1112[+]	CK2_ARATH^CK2_ARATH^Q:1-159,H:3-161^78.616%ID^E:6.81e-89^RecName: Full=Probable choline kinase 2;^Eukaryota; Viridiplantae; Streptophyta; Embryophyta; Tracheophyta; Spermatophyta; Magnoliophyta; eudicotyledons; Gunneridae; Pentapetalae; rosids; malvids; Brassicales; Brassicaceae; Camelineae; Arabidopsis	UniRef90_UPI00053C654A^UniRef90_UPI00053C654A^Q:633-2183,H:1-332^43.6%ID^E:2.1e-90^.^.	UniRef90_UPI00053C4C4F^UniRef90_UPI00053C4C4F^Q:1-159,H:1-159^81.1%ID^E:4.8e-68^.^.	PF01633.19^Choline_kinase^Choline/ethanolamine kinase^66-157^E:5.1e-29	.
TRINITY_DN26369_c15_g1	TRINITY_DN26369_c15_g1_i1	.	.	.	.	.	.	.	.	.
TRINITY_DN26369_c16_g1	TRINITY_DN26369_c16_g1_i1	.	.	.	.	.	.	.	.	.
TRINITY_DN26369_c19_g1	TRINITY_DN26369_c19_g1_i2	.	.	.	.	.	.	.	.	.
TRINITY_DN26369_c21_g1	TRINITY_DN26369_c21_g1_i1	.	.	.	.	.	.	.	.	.
TRINITY_DN26369_c21_g1	TRINITY_DN26369_c21_g1_i3	.	.	.	.	.	.	.	.	.
TRINITY_DN26369_c23_g1	TRINITY_DN26369_c23_g1_i1	.	.	.	.	.	.	.	.	.
TRINITY_DN26369_c24_g3	TRINITY_DN26369_c24_g3_i1	.	.	.	.	.	.	.	.	.
TRINITY_DN26369_c24_g1	TRINITY_DN26369_c24_g1_i2	.	.	.	.	.	.	.	.	.
TRINITY_DN26369_c24_g2	TRINITY_DN26369_c24_g2_i7	.	.	.	.	.	.	.	.	.
TRINITY_DN26369_c25_g1	TRINITY_DN26369_c25_g1_i1	.	.	.	.	.	.	.	.	.
TRINITY_DN26381_c0_g1	TRINITY_DN26381_c0_g1_i1	.	.	.	.	.	.	.	.	.
TRINITY_DN26381_c13_g1	TRINITY_DN26381_c13_g1_i2	.	.	.	.	.	.	.	.	.
TRINITY_DN26381_c19_g1	TRINITY_DN26381_c19_g1_i3	.	.	.	.	.	.	.	.	.
TRINITY_DN26381_c21_g1	TRINITY_DN26381_c21_g1_i2	.	.	.	.	.	.	.	.	.
TRINITY_DN26381_c21_g1	TRINITY_DN26381_c21_g1_i4	.	.	.	.	.	.	.	.	.
TRINITY_DN26381_c22_g1	TRINITY_DN26381_c22_g1_i1	.	.	.	.	.	.	.	.	.
TRINITY_DN26381_c23_g3	TRINITY_DN26381_c23_g3_i1	.	.	.	.	.	.	.	.	.
TRINITY_DN26381_c23_g1	TRINITY_DN26381_c23_g1_i3	.	.	.	.	.	.	.	.	.
TRINITY_DN26381_c23_g2	TRINITY_DN26381_c23_g2_i3	.	.	.	.	.	.	.	.	.
TRINITY_DN26381_c23_g1	TRINITY_DN26381_c23_g1_i4	.	.	.	.	.	.	.	.	.
TRINITY_DN26381_c24_g1	TRINITY_DN26381_c24_g1_i1	.	.	.	.	.	.	.	.	.
TRINITY_DN26394_c10_g1	TRINITY_DN26394_c10_g1_i1	.	.	.	.	.	.	.	.	.
TRINITY_DN26394_c16_g1	TRINITY_DN26394_c16_g1_i1	.	.	.	.	.	.	.	.	.
TRINITY_DN26394_c18_g1	TRINITY_DN26394_c18_g1_i2	.	.	.	.	.	.	.	.	.
TRINITY_DN26394_c18_g2	TRINITY_DN26394_c18_g2_i1	.	.	.	.	.	.	.	.	.
TRINITY_DN26394_c18_g3	TRINITY_DN26394_c18_g3_i1	.	.	.	.	.	.	.	.	.
TRINITY_DN26394_c19_g1	TRINITY_DN26394_c19_g1_i1	.	.	.	.	.	.	.	.	.
TRINITY_DN26394_c19_g1	TRINITY_DN26394_c19_g1_i3	.	.	.	.	.	.	.	.	.
TRINITY_DN26394_c20_g1	TRINITY_DN26394_c20_g1_i1	.	.	.	.	.	.	.	.	.
TRINITY_DN26394_c20_g1	TRINITY_DN26394_c20_g1_i3	.	.	.	.	.	.	.	.	.
TRINITY_DN26394_c22_g1	TRINITY_DN26394_c22_g1_i1	.	.	.	.	.	.	.	.	.
TRINITY_DN26338_c9_g1	TRINITY_DN26338_c9_g1_i1	.	.	.	.	.	.	.	.	.
TRINITY_DN26338_c16_g1	TRINITY_DN26338_c16_g1_i1	.	.	.	.	.	.	.	.	.
TRINITY_DN26338_c17_g1	TRINITY_DN26338_c17_g1_i1	.	.	.	.	.	.	.	.	.
TRINITY_DN26338_c18_g1	TRINITY_DN26338_c18_g1_i1	.	.	.	.	.	.	.	.	.
TRINITY_DN26338_c20_g1	TRINITY_DN26338_c20_g1_i1	.	.	.	.	.	.	.	.	.
TRINITY_DN26338_c21_g1	TRINITY_DN26338_c21_g1_i1	.	.	.	.	.	.	.	.	.
TRINITY_DN26338_c22_g1	TRINITY_DN26338_c22_g1_i2	.	.	.	.	.	.	.	.	.
TRINITY_DN26338_c23_g1	TRINITY_DN26338_c23_g1_i5	.	.	.	.	.	.	.	.	.
TRINITY_DN26338_c24_g1	TRINITY_DN26338_c24_g1_i4	.	.	.	.	.	.	.	.	.
TRINITY_DN26338_c25_g2	TRINITY_DN26338_c25_g2_i1	.	.	.	.	.	.	.	.	.
TRINITY_DN26338_c25_g1	TRINITY_DN26338_c25_g1_i2	.	.	.	.	.	.	.	.	.
TRINITY_DN26338_c25_g1	TRINITY_DN26338_c25_g1_i4	.	.	.	.	.	.	.	.	.
TRINITY_DN26338_c26_g1	TRINITY_DN26338_c26_g1_i1	.	.	.	.	.	.	.	.	.
TRINITY_DN26348_c13_g1	TRINITY_DN26348_c13_g1_i1	.	.	.	.	.	.	.	.	.
TRINITY_DN26348_c14_g1	TRINITY_DN26348_c14_g1_i1	.	.	.	.	.	.	.	.	.
TRINITY_DN26395_c13_g1	TRINITY_DN26395_c13_g1_i1	.	.	.	.	.	.	.	.	.
TRINITY_DN26395_c16_g1	TRINITY_DN26395_c16_g1_i1	.	.	.	.	.	.	.	.	.
TRINITY_DN26395_c18_g1	TRINITY_DN26395_c18_g1_i1	.	.	.	.	.	.	.	.	.
TRINITY_DN26395_c20_g1	TRINITY_DN26395_c20_g1_i1	.	.	.	.	.	.	.	.	.
TRINITY_DN26395_c21_g1	TRINITY_DN26395_c21_g1_i1	.	.	.	.	.	.	.	.	.
TRINITY_DN26395_c21_g1	TRINITY_DN26395_c21_g1_i3	.	.	.	.	.	.	.	.	.
TRINITY_DN26395_c21_g2	TRINITY_DN26395_c21_g2_i1	.	.	.	.	.	.	.	.	.
TRINITY_DN26395_c21_g1	TRINITY_DN26395_c21_g1_i4	.	.	.	.	.	.	.	.	.
TRINITY_DN26395_c22_g1	TRINITY_DN26395_c22_g1_i1	.	.	.	.	.	.	.	.	.
TRINITY_DN26336_c0_g1	TRINITY_DN26336_c0_g1_i1	.	.	.	.	.	.	.	.	.
TRINITY_DN26336_c0_g2	TRINITY_DN26336_c0_g2_i4	ISOA3_ARATH^ISOA3_ARATH^Q:191-1003,H:20-285^69.004%ID^E:1.05e-121^RecName: Full=Isoamylase 3, chloroplastic;^Eukaryota; Viridiplantae; Streptophyta; Embryophyta; Tracheophyta; Spermatophyta; Magnoliophyta; eudicotyledons; Gunneridae; Pentapetalae; rosids; malvids; Brassicales; Brassicaceae; Camelineae; Arabidopsis	.	TRINITY_DN26336_c0_g2_i4.p1	2-1003[+]	ISOA3_ARATH^ISOA3_ARATH^Q:44-334,H:3-285^66.323%ID^E:2.13e-123^RecName: Full=Isoamylase 3, chloroplastic;^Eukaryota; Viridiplantae; Streptophyta; Embryophyta; Tracheophyta; Spermatophyta; Magnoliophyta; eudicotyledons; Gunneridae; Pentapetalae; rosids; malvids; Brassicales; Brassicaceae; Camelineae; Arabidopsis	UniRef90_UPI00053C0BF0^UniRef90_UPI00053C0BF0^Q:146-1003,H:5-291^74.9%ID^E:2.2e-115^.^.	UniRef90_UPI00053C0BF0^UniRef90_UPI00053C0BF0^Q:49-334,H:5-291^74.9%ID^E:2.2e-115^.^.	PF02922.17^CBM_48^Carbohydrate-binding module 48 (Isoamylase N-terminal domain)^141-239^E:5.4e-13	.
TRINITY_DN26336_c0_g2	TRINITY_DN26336_c0_g2_i5	ISOA3_ARATH^ISOA3_ARATH^Q:1906-3489,H:268-764^79.356%ID^E:0^RecName: Full=Isoamylase 3, chloroplastic;^Eukaryota; Viridiplantae; Streptophyta; Embryophyta; Tracheophyta; Spermatophyta; Magnoliophyta; eudicotyledons; Gunneridae; Pentapetalae; rosids; malvids; Brassicales; Brassicaceae; Camelineae; Arabidopsis`ISOA3_ARATH^ISOA3_ARATH^Q:1318-1662,H:155-269^79.13%ID^E:2.06e-50^RecName: Full=Isoamylas…	.	TRINITY_DN26336_c0_g2_i5.p1	1849-2700[+]	ISOA3_ARATH^ISOA3_ARATH^Q:20-274,H:268-522^90.588%ID^E:2.94e-172^RecName: Full=Isoamylase 3, chloroplastic;^Eukaryota; Viridiplantae; Streptophyta; Embryophyta; Tracheophyta; Spermatophyta; Magnoliophyta; eudicotyledons; Gunneridae; Pentapetalae; rosids; malvids; Brassicales; Brassicaceae; Camelineae; Arabidopsis	UniRef90_UPI00053C0BF0^UniRef90_UPI00053C0BF0^Q:664-3489,H:73-770^60.4%ID^E:0^.^.	UniRef90_A0A078JXJ1^UniRef90_A0A078JXJ1^Q:20-274,H:256-510^90.2%ID^E:1.1e-139^.^.	PF00128.23^Alpha-amylase^Alpha amylase, catalytic domain^19-131^E:8.9e-09	sigP:1^18^0.776^YES
TRINITY_DN26336_c0_g2	TRINITY_DN26336_c0_g2_i6	ISOA3_ARATH^ISOA3_ARATH^Q:1104-3023,H:125-764^82.969%ID^E:0^RecName: Full=Isoamylase 3, chloroplastic;^Eukaryota; Viridiplantae; Streptophyta; Embryophyta; Tracheophyta; Spermatophyta; Magnoliophyta; eudicotyledons; Gunneridae; Pentapetalae; rosids; malvids; Brassicales; Brassicaceae; Camelineae; Arabidopsis	.	TRINITY_DN26336_c0_g2_i6.p1	1020-3026[+]	ISOA3_ARATH^ISOA3_ARATH^Q:29-668,H:125-764^82.969%ID^E:0^RecName: Full=Isoamylase 3, chloroplastic;^Eukaryota; Viridiplantae; Streptophyta; Embryophyta; Tracheophyta; Spermatophyta; Magnoliophyta; eudicotyledons; Gunneridae; Pentapetalae; rosids; malvids; Brassicales; Brassicaceae; Camelineae; Arabidopsis	UniRef90_UPI00053C0BF0^UniRef90_UPI00053C0BF0^Q:1086-3023,H:125-770^84.5%ID^E:0^.^.	UniRef90_UPI00053C0BF0^UniRef90_UPI00053C0BF0^Q:23-668,H:125-770^84.5%ID^E:0^.^.	PF02922.17^CBM_48^Carbohydrate-binding module 48 (Isoamylase N-terminal domain)^38-94^E:6.3e-06`PF00128.23^Alpha-amylase^Alpha amylase, catalytic domain^165-274^E:1.6e-10	.
TRINITY_DN26336_c0_g2	TRINITY_DN26336_c0_g2_i7	ISOA3_ARATH^ISOA3_ARATH^Q:802-1563,H:125-378^83.858%ID^E:6.36e-147^RecName: Full=Isoamylase 3, chloroplastic;^Eukaryota; Viridiplantae; Streptophyta; Embryophyta; Tracheophyta; Spermatophyta; Magnoliophyta; eudicotyledons; Gunneridae; Pentapetalae; rosids; malvids; Brassicales; Brassicaceae; Camelineae; Arabidopsis`ISOA3_ARATH^ISOA3_ARATH^Q:191-508,H:20-120^53.774%ID^E:3.35e-20^RecName: Full=Isoa…	.	TRINITY_DN26336_c0_g2_i7.p1	718-1572[+]	ISOA3_ARATH^ISOA3_ARATH^Q:29-282,H:125-378^83.858%ID^E:2.78e-151^RecName: Full=Isoamylase 3, chloroplastic;^Eukaryota; Viridiplantae; Streptophyta; Embryophyta; Tracheophyta; Spermatophyta; Magnoliophyta; eudicotyledons; Gunneridae; Pentapetalae; rosids; malvids; Brassicales; Brassicaceae; Camelineae; Arabidopsis	UniRef90_UPI00053C0BF0^UniRef90_UPI00053C0BF0^Q:784-1563,H:125-384^86.9%ID^E:1.9e-132^.^.	UniRef90_UPI00053C0BF0^UniRef90_UPI00053C0BF0^Q:23-282,H:125-384^86.9%ID^E:1e-132^.^.	PF02922.17^CBM_48^Carbohydrate-binding module 48 (Isoamylase N-terminal domain)^38-94^E:1.8e-06`PF00128.23^Alpha-amylase^Alpha amylase, catalytic domain^165-265^E:9.1e-11	.
TRINITY_DN26336_c0_g4	TRINITY_DN26336_c0_g4_i1	.	.	.	.	.	.	.	.	.
TRINITY_DN26336_c0_g5	TRINITY_DN26336_c0_g5_i1	ISOA3_ARATH^ISOA3_ARATH^Q:173-310,H:304-349^86.957%ID^E:9.48e-21^RecName: Full=Isoamylase 3, chloroplastic;^Eukaryota; Viridiplantae; Streptophyta; Embryophyta; Tracheophyta; Spermatophyta; Magnoliophyta; eudicotyledons; Gunneridae; Pentapetalae; rosids; malvids; Brassicales; Brassicaceae; Camelineae; Arabidopsis	.	.	.	.	UniRef90_E0CRQ1^UniRef90_E0CRQ1^Q:173-334,H:313-366^75.9%ID^E:2.5e-15^.^.	.	.	.
TRINITY_DN26336_c0_g6	TRINITY_DN26336_c0_g6_i1	.	.	.	.	.	.	.	.	.
TRINITY_DN26336_c0_g2	TRINITY_DN26336_c0_g2_i10	ISOA3_ARATH^ISOA3_ARATH^Q:664-1257,H:73-269^75.253%ID^E:2.58e-93^RecName: Full=Isoamylase 3, chloroplastic;^Eukaryota; Viridiplantae; Streptophyta; Embryophyta; Tracheophyta; Spermatophyta; Magnoliophyta; eudicotyledons; Gunneridae; Pentapetalae; rosids; malvids; Brassicales; Brassicaceae; Camelineae; Arabidopsis	.	TRINITY_DN26336_c0_g2_i10.p1	676-1311[+]	ISOA3_ARATH^ISOA3_ARATH^Q:1-197,H:77-272^74.619%ID^E:2.43e-96^RecName: Full=Isoamylase 3, chloroplastic;^Eukaryota; Viridiplantae; Streptophyta; Embryophyta; Tracheophyta; Spermatophyta; Magnoliophyta; eudicotyledons; Gunneridae; Pentapetalae; rosids; malvids; Brassicales; Brassicaceae; Camelineae; Arabidopsis	UniRef90_UPI00053C0BF0^UniRef90_UPI00053C0BF0^Q:664-1290,H:73-289^77.4%ID^E:2.9e-90^.^.	UniRef90_UPI00053C7424^UniRef90_UPI00053C7424^Q:1-194,H:77-275^80.9%ID^E:5.6e-88^.^.	PF02922.17^CBM_48^Carbohydrate-binding module 48 (Isoamylase N-terminal domain)^17-115^E:2e-13	.
TRINITY_DN26336_c0_g7	TRINITY_DN26336_c0_g7_i1	ISOA3_ARATH^ISOA3_ARATH^Q:280-128,H:501-551^80.392%ID^E:4.97e-28^RecName: Full=Isoamylase 3, chloroplastic;^Eukaryota; Viridiplantae; Streptophyta; Embryophyta; Tracheophyta; Spermatophyta; Magnoliophyta; eudicotyledons; Gunneridae; Pentapetalae; rosids; malvids; Brassicales; Brassicaceae; Camelineae; Arabidopsis`ISOA3_ARATH^ISOA3_ARATH^Q:410-357,H:483-500^94.444%ID^E:4.97e-28^RecName: Full=Isoam…	.	.	.	.	UniRef90_UPI000B93532D^UniRef90_UPI000B93532D^Q:280-128,H:501-551^92.2%ID^E:7.9e-20^.^.	.	.	.
TRINITY_DN26336_c0_g2	TRINITY_DN26336_c0_g2_i11	ISOA3_ARATH^ISOA3_ARATH^Q:364-732,H:36-154^60.976%ID^E:4.75e-35^RecName: Full=Isoamylase 3, chloroplastic;^Eukaryota; Viridiplantae; Streptophyta; Embryophyta; Tracheophyta; Spermatophyta; Magnoliophyta; eudicotyledons; Gunneridae; Pentapetalae; rosids; malvids; Brassicales; Brassicaceae; Camelineae; Arabidopsis	.	.	.	.	UniRef90_UPI00053C0BF0^UniRef90_UPI00053C0BF0^Q:364-732,H:33-160^63.3%ID^E:6.3e-34^.^.	.	.	.
TRINITY_DN26336_c0_g2	TRINITY_DN26336_c0_g2_i12	ISOA3_ARATH^ISOA3_ARATH^Q:1318-3147,H:155-764^83.279%ID^E:0^RecName: Full=Isoamylase 3, chloroplastic;^Eukaryota; Viridiplantae; Streptophyta; Embryophyta; Tracheophyta; Spermatophyta; Magnoliophyta; eudicotyledons; Gunneridae; Pentapetalae; rosids; malvids; Brassicales; Brassicaceae; Camelineae; Arabidopsis	.	TRINITY_DN26336_c0_g2_i12.p1	1507-3150[+]	ISOA3_ARATH^ISOA3_ARATH^Q:2-547,H:219-764^84.066%ID^E:0^RecName: Full=Isoamylase 3, chloroplastic;^Eukaryota; Viridiplantae; Streptophyta; Embryophyta; Tracheophyta; Spermatophyta; Magnoliophyta; eudicotyledons; Gunneridae; Pentapetalae; rosids; malvids; Brassicales; Brassicaceae; Camelineae; Arabidopsis	UniRef90_UPI00053C0BF0^UniRef90_UPI00053C0BF0^Q:664-3147,H:73-770^68.7%ID^E:0^.^.	UniRef90_UPI00053C0BF0^UniRef90_UPI00053C0BF0^Q:3-547,H:226-770^84.8%ID^E:7.4e-286^.^.	PF00128.23^Alpha-amylase^Alpha amylase, catalytic domain^44-152^E:1.2e-10	.
TRINITY_DN26336_c0_g2	TRINITY_DN26336_c0_g2_i14	ISOA3_ORYSJ^ISOA3_ORYSJ^Q:1906-2238,H:283-393^83.784%ID^E:5.35e-63^RecName: Full=Isoamylase 3, chloroplastic {ECO:0000305};^Eukaryota; Viridiplantae; Streptophyta; Embryophyta; Tracheophyta; Spermatophyta; Magnoliophyta; Liliopsida; Poales; Poaceae; BOP clade; Oryzoideae; Oryzeae; Oryzinae; Oryza; Oryza sativa`ISOA3_ORYSJ^ISOA3_ORYSJ^Q:2479-2565,H:405-433^72.414%ID^E:5.35e-63^RecName: Full=Isoamy…	.	TRINITY_DN26336_c0_g2_i14.p1	1849-2247[+]	ISOA3_ARATH^ISOA3_ARATH^Q:20-130,H:268-378^90.09%ID^E:1.55e-64^RecName: Full=Isoamylase 3, chloroplastic;^Eukaryota; Viridiplantae; Streptophyta; Embryophyta; Tracheophyta; Spermatophyta; Magnoliophyta; eudicotyledons; Gunneridae; Pentapetalae; rosids; malvids; Brassicales; Brassicaceae; Camelineae; Arabidopsis	UniRef90_UPI00053C0BF0^UniRef90_UPI00053C0BF0^Q:664-2868,H:73-455^41.5%ID^E:1.5e-127^.^.	UniRef90_A0A0K9QZT0^UniRef90_A0A0K9QZT0^Q:20-130,H:274-384^91%ID^E:3.6e-53^.^.	PF00128.23^Alpha-amylase^Alpha amylase, catalytic domain^19-113^E:3.3e-09	sigP:1^18^0.776^YES
TRINITY_DN26336_c0_g2	TRINITY_DN26336_c0_g2_i15	ISOA3_ARATH^ISOA3_ARATH^Q:1784-3274,H:268-764^84.105%ID^E:0^RecName: Full=Isoamylase 3, chloroplastic;^Eukaryota; Viridiplantae; Streptophyta; Embryophyta; Tracheophyta; Spermatophyta; Magnoliophyta; eudicotyledons; Gunneridae; Pentapetalae; rosids; malvids; Brassicales; Brassicaceae; Camelineae; Arabidopsis`ISOA3_ARATH^ISOA3_ARATH^Q:1196-1540,H:155-269^79.13%ID^E:1.91e-50^RecName: Full=Isoamylas…	.	TRINITY_DN26336_c0_g2_i15.p1	1727-3277[+]	ISOA3_ARATH^ISOA3_ARATH^Q:20-516,H:268-764^84.105%ID^E:0^RecName: Full=Isoamylase 3, chloroplastic;^Eukaryota; Viridiplantae; Streptophyta; Embryophyta; Tracheophyta; Spermatophyta; Magnoliophyta; eudicotyledons; Gunneridae; Pentapetalae; rosids; malvids; Brassicales; Brassicaceae; Camelineae; Arabidopsis	UniRef90_UPI00053C0BF0^UniRef90_UPI00053C0BF0^Q:146-3274,H:5-770^57.4%ID^E:0^.^.	UniRef90_UPI00053C0BF0^UniRef90_UPI00053C0BF0^Q:20-516,H:274-770^84.5%ID^E:1.6e-258^.^.	PF00128.23^Alpha-amylase^Alpha amylase, catalytic domain^19-122^E:2.8e-08	sigP:1^18^0.776^YES
TRINITY_DN26336_c0_g2	TRINITY_DN26336_c0_g2_i16	ISOA3_ARATH^ISOA3_ARATH^Q:1016-1687,H:155-378^84.821%ID^E:5.14e-127^RecName: Full=Isoamylase 3, chloroplastic;^Eukaryota; Viridiplantae; Streptophyta; Embryophyta; Tracheophyta; Spermatophyta; Magnoliophyta; eudicotyledons; Gunneridae; Pentapetalae; rosids; malvids; Brassicales; Brassicaceae; Camelineae; Arabidopsis`ISOA3_ARATH^ISOA3_ARATH^Q:191-508,H:20-120^53.774%ID^E:3.52e-21^RecName: Full=Iso…	.	TRINITY_DN26336_c0_g2_i16.p2	1205-1696[+]	ISOA3_ARATH^ISOA3_ARATH^Q:2-161,H:219-378^88.125%ID^E:1.46e-95^RecName: Full=Isoamylase 3, chloroplastic;^Eukaryota; Viridiplantae; Streptophyta; Embryophyta; Tracheophyta; Spermatophyta; Magnoliophyta; eudicotyledons; Gunneridae; Pentapetalae; rosids; malvids; Brassicales; Brassicaceae; Camelineae; Arabidopsis	UniRef90_UPI00053C0BF0^UniRef90_UPI00053C0BF0^Q:146-2014,H:5-422^49.8%ID^E:8.8e-143^.^.	UniRef90_W9REB3^UniRef90_W9REB3^Q:1-161,H:240-400^86.3%ID^E:2.5e-80^.^.	PF00128.23^Alpha-amylase^Alpha amylase, catalytic domain^44-144^E:2.2e-11	.
TRINITY_DN26336_c0_g2	TRINITY_DN26336_c0_g2_i17	ISOA3_ARATH^ISOA3_ARATH^Q:511-759,H:73-154^71.084%ID^E:5.71e-27^RecName: Full=Isoamylase 3, chloroplastic;^Eukaryota; Viridiplantae; Streptophyta; Embryophyta; Tracheophyta; Spermatophyta; Magnoliophyta; eudicotyledons; Gunneridae; Pentapetalae; rosids; malvids; Brassicales; Brassicaceae; Camelineae; Arabidopsis	.	.	.	.	UniRef90_UPI00053C0BF0^UniRef90_UPI00053C0BF0^Q:511-759,H:73-160^70.5%ID^E:7.2e-25^.^.	.	.	.
TRINITY_DN26336_c0_g2	TRINITY_DN26336_c0_g2_i19	ISOA3_ARATH^ISOA3_ARATH^Q:558-806,H:73-154^71.084%ID^E:8.11e-27^RecName: Full=Isoamylase 3, chloroplastic;^Eukaryota; Viridiplantae; Streptophyta; Embryophyta; Tracheophyta; Spermatophyta; Magnoliophyta; eudicotyledons; Gunneridae; Pentapetalae; rosids; malvids; Brassicales; Brassicaceae; Camelineae; Arabidopsis	.	.	.	.	UniRef90_UPI00053C0BF0^UniRef90_UPI00053C0BF0^Q:558-806,H:73-160^70.5%ID^E:7.6e-25^.^.	.	.	.
TRINITY_DN26308_c0_g1	TRINITY_DN26308_c0_g1_i1	.	.	.	.	.	.	.	.	.
TRINITY_DN26308_c0_g2	TRINITY_DN26308_c0_g2_i1	.	.	.	.	.	.	.	.	.
TRINITY_DN26308_c0_g1	TRINITY_DN26308_c0_g1_i4	.	.	.	.	.	.	.	.	.
TRINITY_DN26308_c0_g3	TRINITY_DN26308_c0_g3_i1	.	.	.	.	.	.	.	.	.
TRINITY_DN26308_c0_g1	TRINITY_DN26308_c0_g1_i5	.	.	.	.	.	.	.	.	.
TRINITY_DN26308_c0_g1	TRINITY_DN26308_c0_g1_i6	.	.	.	.	.	.	.	.	.
TRINITY_DN26308_c0_g2	TRINITY_DN26308_c0_g2_i3	.	.	.	.	.	.	.	.	.
TRINITY_DN26308_c0_g4	TRINITY_DN26308_c0_g4_i1	.	.	.	.	.	.	.	.	.
TRINITY_DN26308_c0_g1	TRINITY_DN26308_c0_g1_i8	.	.	.	.	.	.	.	.	.
TRINITY_DN26366_c2_g1	TRINITY_DN26366_c2_g1_i1	.	.	.	.	.	.	.	.	.
TRINITY_DN26366_c6_g1	TRINITY_DN26366_c6_g1_i1	.	.	.	.	.	.	.	.	.
TRINITY_DN26366_c11_g1	TRINITY_DN26366_c11_g1_i1	.	.	.	.	.	.	.	.	.
TRINITY_DN26366_c13_g1	TRINITY_DN26366_c13_g1_i1	.	.	.	.	.	.	.	.	.
TRINITY_DN26366_c14_g1	TRINITY_DN26366_c14_g1_i1	.	.	.	.	.	.	.	.	.
TRINITY_DN26366_c18_g1	TRINITY_DN26366_c18_g1_i1	.	.	.	.	.	.	.	.	.
TRINITY_DN26366_c18_g1	TRINITY_DN26366_c18_g1_i3	.	.	.	.	.	.	.	.	.
TRINITY_DN26366_c19_g1	TRINITY_DN26366_c19_g1_i1	.	.	.	.	.	.	.	.	.
TRINITY_DN26366_c20_g1	TRINITY_DN26366_c20_g1_i1	.	.	.	.	.	.	.	.	.
TRINITY_DN26366_c21_g1	TRINITY_DN26366_c21_g1_i1	.	.	.	.	.	.	.	.	.
TRINITY_DN26335_c4_g1	TRINITY_DN26335_c4_g1_i1	.	.	.	.	.	.	.	.	.
TRINITY_DN26335_c12_g1	TRINITY_DN26335_c12_g1_i1	.	.	.	.	.	.	.	.	.
TRINITY_DN26335_c13_g1	TRINITY_DN26335_c13_g1_i1	.	.	.	.	.	.	.	.	.
TRINITY_DN26335_c14_g1	TRINITY_DN26335_c14_g1_i1	.	.	.	.	.	.	.	.	.
TRINITY_DN26335_c15_g2	TRINITY_DN26335_c15_g2_i1	.	.	.	.	.	.	.	.	.
TRINITY_DN26335_c15_g1	TRINITY_DN26335_c15_g1_i2	.	.	.	.	.	.	.	.	.
TRINITY_DN26302_c0_g1	TRINITY_DN26302_c0_g1_i4	DPHS1_ARATH^DPHS1_ARATH^Q:88-732,H:1-214^77.209%ID^E:2.19e-94^RecName: Full=Dual specificity protein phosphatase PHS1;^Eukaryota; Viridiplantae; Streptophyta; Embryophyta; Tracheophyta; Spermatophyta; Magnoliophyta; eudicotyledons; Gunneridae; Pentapetalae; rosids; malvids; Brassicales; Brassicaceae; Camelineae; Arabidopsis	.	TRINITY_DN26302_c0_g1_i4.p1	88-819[+]	DPHS1_ARATH^DPHS1_ARATH^Q:1-216,H:1-215^76.852%ID^E:6.18e-110^RecName: Full=Dual specificity protein phosphatase PHS1;^Eukaryota; Viridiplantae; Streptophyta; Embryophyta; Tracheophyta; Spermatophyta; Magnoliophyta; eudicotyledons; Gunneridae; Pentapetalae; rosids; malvids; Brassicales; Brassicaceae; Camelineae; Arabidopsis	UniRef90_UPI00053CA787^UniRef90_UPI00053CA787^Q:100-732,H:6-215^84.4%ID^E:7e-91^.^.	UniRef90_UPI00053CA787^UniRef90_UPI00053CA787^Q:5-215,H:6-215^84.4%ID^E:8.1e-91^.^.	PF09192.9^Act-Frag_cataly^Actin-fragmin kinase, catalytic^106-216^E:1.3e-15	.
TRINITY_DN26302_c0_g1	TRINITY_DN26302_c0_g1_i10	DPHS1_ARATH^DPHS1_ARATH^Q:1822-3093,H:212-634^75.587%ID^E:1.24e-180^RecName: Full=Dual specificity protein phosphatase PHS1;^Eukaryota; Viridiplantae; Streptophyta; Embryophyta; Tracheophyta; Spermatophyta; Magnoliophyta; eudicotyledons; Gunneridae; Pentapetalae; rosids; malvids; Brassicales; Brassicaceae; Camelineae; Arabidopsis`DPHS1_ARATH^DPHS1_ARATH^Q:3766-4278,H:759-929^80.702%ID^E:1.49e-112…	.	TRINITY_DN26302_c0_g1_i10.p1	1933-3129[+]	DPHS1_ARATH^DPHS1_ARATH^Q:1-387,H:249-634^75.064%ID^E:0^RecName: Full=Dual specificity protein phosphatase PHS1;^Eukaryota; Viridiplantae; Streptophyta; Embryophyta; Tracheophyta; Spermatophyta; Magnoliophyta; eudicotyledons; Gunneridae; Pentapetalae; rosids; malvids; Brassicales; Brassicaceae; Camelineae; Arabidopsis	UniRef90_UPI00053CA787^UniRef90_UPI00053CA787^Q:1828-4293,H:215-937^62.2%ID^E:1e-268^.^.	UniRef90_UPI00053CA787^UniRef90_UPI00053CA787^Q:1-387,H:250-637^79.6%ID^E:3.8e-170^.^.	PF09192.9^Act-Frag_cataly^Actin-fragmin kinase, catalytic^1-176^E:2.2e-34	.
TRINITY_DN26302_c0_g1	TRINITY_DN26302_c0_g1_i11	DPHS1_ARATH^DPHS1_ARATH^Q:404-589,H:811-872^82.258%ID^E:6.05e-29^RecName: Full=Dual specificity protein phosphatase PHS1;^Eukaryota; Viridiplantae; Streptophyta; Embryophyta; Tracheophyta; Spermatophyta; Magnoliophyta; eudicotyledons; Gunneridae; Pentapetalae; rosids; malvids; Brassicales; Brassicaceae; Camelineae; Arabidopsis	.	.	.	.	UniRef90_UPI00053CA787^UniRef90_UPI00053CA787^Q:404-604,H:814-880^86.6%ID^E:2e-26^.^.	.	.	.
TRINITY_DN26302_c0_g1	TRINITY_DN26302_c0_g1_i15	DPHS1_ARATH^DPHS1_ARATH^Q:574-1692,H:82-455^77.867%ID^E:6.22e-158^RecName: Full=Dual specificity protein phosphatase PHS1;^Eukaryota; Viridiplantae; Streptophyta; Embryophyta; Tracheophyta; Spermatophyta; Magnoliophyta; eudicotyledons; Gunneridae; Pentapetalae; rosids; malvids; Brassicales; Brassicaceae; Camelineae; Arabidopsis`DPHS1_ARATH^DPHS1_ARATH^Q:106-366,H:1-87^78.161%ID^E:1.97e-34^RecName…	.	TRINITY_DN26302_c0_g1_i15.p1	568-1692[+]	DPHS1_ARATH^DPHS1_ARATH^Q:3-375,H:82-455^77.867%ID^E:0^RecName: Full=Dual specificity protein phosphatase PHS1;^Eukaryota; Viridiplantae; Streptophyta; Embryophyta; Tracheophyta; Spermatophyta; Magnoliophyta; eudicotyledons; Gunneridae; Pentapetalae; rosids; malvids; Brassicales; Brassicaceae; Camelineae; Arabidopsis	UniRef90_UPI00053CA787^UniRef90_UPI00053CA787^Q:118-1692,H:6-454^69.7%ID^E:3e-189^.^.	UniRef90_UPI00053CA787^UniRef90_UPI00053CA787^Q:3-375,H:83-454^79.6%ID^E:2.4e-158^.^.	PF09192.9^Act-Frag_cataly^Actin-fragmin kinase, catalytic^28-346^E:6.5e-66	.
TRINITY_DN26302_c0_g1	TRINITY_DN26302_c0_g1_i16	DPHS1_ARATH^DPHS1_ARATH^Q:106-363,H:1-86^79.07%ID^E:6.05e-37^RecName: Full=Dual specificity protein phosphatase PHS1;^Eukaryota; Viridiplantae; Streptophyta; Embryophyta; Tracheophyta; Spermatophyta; Magnoliophyta; eudicotyledons; Gunneridae; Pentapetalae; rosids; malvids; Brassicales; Brassicaceae; Camelineae; Arabidopsis`DPHS1_ARATH^DPHS1_ARATH^Q:284-694,H:59-197^63.571%ID^E:4.82e-35^RecName: F…	.	TRINITY_DN26302_c0_g1_i16.p2	353-694[+]	DPHS1_ARATH^DPHS1_ARATH^Q:1-114,H:85-197^72.807%ID^E:3.24e-46^RecName: Full=Dual specificity protein phosphatase PHS1;^Eukaryota; Viridiplantae; Streptophyta; Embryophyta; Tracheophyta; Spermatophyta; Magnoliophyta; eudicotyledons; Gunneridae; Pentapetalae; rosids; malvids; Brassicales; Brassicaceae; Camelineae; Arabidopsis	UniRef90_UPI00053CA787^UniRef90_UPI00053CA787^Q:118-402,H:6-111^69.8%ID^E:2.3e-31^.^.	UniRef90_UPI00053CA787^UniRef90_UPI00053CA787^Q:1-114,H:86-198^47.4%ID^E:8.3e-14^.^.	PF09192.9^Act-Frag_cataly^Actin-fragmin kinase, catalytic^23-110^E:3.3e-10	.
TRINITY_DN26302_c0_g1	TRINITY_DN26302_c0_g1_i18	DPHS1_ARATH^DPHS1_ARATH^Q:242-427,H:811-872^79.032%ID^E:2.42e-30^RecName: Full=Dual specificity protein phosphatase PHS1;^Eukaryota; Viridiplantae; Streptophyta; Embryophyta; Tracheophyta; Spermatophyta; Magnoliophyta; eudicotyledons; Gunneridae; Pentapetalae; rosids; malvids; Brassicales; Brassicaceae; Camelineae; Arabidopsis	.	.	.	.	UniRef90_UPI00053CA787^UniRef90_UPI00053CA787^Q:242-427,H:814-875^83.9%ID^E:1e-24^.^.	.	.	.
TRINITY_DN26302_c0_g1	TRINITY_DN26302_c0_g1_i19	DPHS1_ARATH^DPHS1_ARATH^Q:1822-3471,H:212-760^78.442%ID^E:0^RecName: Full=Dual specificity protein phosphatase PHS1;^Eukaryota; Viridiplantae; Streptophyta; Embryophyta; Tracheophyta; Spermatophyta; Magnoliophyta; eudicotyledons; Gunneridae; Pentapetalae; rosids; malvids; Brassicales; Brassicaceae; Camelineae; Arabidopsis`DPHS1_ARATH^DPHS1_ARATH^Q:3818-4330,H:759-929^80.117%ID^E:1.67e-59^RecName:…	.	TRINITY_DN26302_c0_g1_i19.p1	1933-3516[+]	DPHS1_ARATH^DPHS1_ARATH^Q:1-513,H:249-760^78.252%ID^E:0^RecName: Full=Dual specificity protein phosphatase PHS1;^Eukaryota; Viridiplantae; Streptophyta; Embryophyta; Tracheophyta; Spermatophyta; Magnoliophyta; eudicotyledons; Gunneridae; Pentapetalae; rosids; malvids; Brassicales; Brassicaceae; Camelineae; Arabidopsis	UniRef90_UPI00053CA787^UniRef90_UPI00053CA787^Q:1828-3471,H:215-763^81.1%ID^E:2.5e-254^.^.	UniRef90_UPI00053CA787^UniRef90_UPI00053CA787^Q:1-513,H:250-763^80.9%ID^E:2.8e-237^.^.	PF09192.9^Act-Frag_cataly^Actin-fragmin kinase, catalytic^1-176^E:4.1e-34	.
TRINITY_DN26302_c0_g1	TRINITY_DN26302_c0_g1_i20	DPHS1_ARATH^DPHS1_ARATH^Q:1619-2890,H:212-634^75.587%ID^E:6.41e-180^RecName: Full=Dual specificity protein phosphatase PHS1;^Eukaryota; Viridiplantae; Streptophyta; Embryophyta; Tracheophyta; Spermatophyta; Magnoliophyta; eudicotyledons; Gunneridae; Pentapetalae; rosids; malvids; Brassicales; Brassicaceae; Camelineae; Arabidopsis`DPHS1_ARATH^DPHS1_ARATH^Q:3160-3543,H:633-760^87.5%ID^E:7.51e-65^Re…	.	TRINITY_DN26302_c0_g1_i20.p1	1730-2926[+]	DPHS1_ARATH^DPHS1_ARATH^Q:1-387,H:249-634^75.064%ID^E:0^RecName: Full=Dual specificity protein phosphatase PHS1;^Eukaryota; Viridiplantae; Streptophyta; Embryophyta; Tracheophyta; Spermatophyta; Magnoliophyta; eudicotyledons; Gunneridae; Pentapetalae; rosids; malvids; Brassicales; Brassicaceae; Camelineae; Arabidopsis	UniRef90_UPI00053CA787^UniRef90_UPI00053CA787^Q:1625-4420,H:215-937^55.7%ID^E:1.2e-251^.^.	UniRef90_UPI00053CA787^UniRef90_UPI00053CA787^Q:1-387,H:250-637^79.6%ID^E:3.8e-170^.^.	PF09192.9^Act-Frag_cataly^Actin-fragmin kinase, catalytic^1-176^E:2.2e-34	.
TRINITY_DN26302_c0_g1	TRINITY_DN26302_c0_g1_i21	DPHS1_ARATH^DPHS1_ARATH^Q:1822-3285,H:212-701^74.848%ID^E:0^RecName: Full=Dual specificity protein phosphatase PHS1;^Eukaryota; Viridiplantae; Streptophyta; Embryophyta; Tracheophyta; Spermatophyta; Magnoliophyta; eudicotyledons; Gunneridae; Pentapetalae; rosids; malvids; Brassicales; Brassicaceae; Camelineae; Arabidopsis`DPHS1_ARATH^DPHS1_ARATH^Q:3939-4451,H:759-929^80.117%ID^E:1.76e-59^RecName:…	.	TRINITY_DN26302_c0_g1_i21.p1	1933-3381[+]	DPHS1_ARATH^DPHS1_ARATH^Q:1-451,H:249-701^74.342%ID^E:0^RecName: Full=Dual specificity protein phosphatase PHS1;^Eukaryota; Viridiplantae; Streptophyta; Embryophyta; Tracheophyta; Spermatophyta; Magnoliophyta; eudicotyledons; Gunneridae; Pentapetalae; rosids; malvids; Brassicales; Brassicaceae; Camelineae; Arabidopsis	UniRef90_UPI00053CA787^UniRef90_UPI00053CA787^Q:1828-3309,H:215-712^77.3%ID^E:1.3e-213^.^.	UniRef90_UPI00053CA787^UniRef90_UPI00053CA787^Q:1-459,H:250-712^76.9%ID^E:1.7e-196^.^.	PF09192.9^Act-Frag_cataly^Actin-fragmin kinase, catalytic^1-176^E:3.4e-34	.
TRINITY_DN26302_c0_g1	TRINITY_DN26302_c0_g1_i23	DPHS1_ARATH^DPHS1_ARATH^Q:592-1104,H:59-231^67.241%ID^E:3.66e-55^RecName: Full=Dual specificity protein phosphatase PHS1;^Eukaryota; Viridiplantae; Streptophyta; Embryophyta; Tracheophyta; Spermatophyta; Magnoliophyta; eudicotyledons; Gunneridae; Pentapetalae; rosids; malvids; Brassicales; Brassicaceae; Camelineae; Arabidopsis`DPHS1_ARATH^DPHS1_ARATH^Q:345-671,H:13-86^54.128%ID^E:2.41e-22^RecName…	.	TRINITY_DN26302_c0_g1_i23.p1	661-1104[+]	DPHS1_ARATH^DPHS1_ARATH^Q:1-148,H:85-231^75%ID^E:1.97e-68^RecName: Full=Dual specificity protein phosphatase PHS1;^Eukaryota; Viridiplantae; Streptophyta; Embryophyta; Tracheophyta; Spermatophyta; Magnoliophyta; eudicotyledons; Gunneridae; Pentapetalae; rosids; malvids; Brassicales; Brassicaceae; Camelineae; Arabidopsis	UniRef90_UPI00053CA787^UniRef90_UPI00053CA787^Q:661-1104,H:86-232^58.1%ID^E:4.7e-34^.^.	UniRef90_UPI00053CA787^UniRef90_UPI00053CA787^Q:1-148,H:86-232^58.1%ID^E:1.9e-34^.^.	PF09192.9^Act-Frag_cataly^Actin-fragmin kinase, catalytic^23-147^E:3e-22	.
TRINITY_DN26302_c0_g1	TRINITY_DN26302_c0_g1_i24	DPHS1_ARATH^DPHS1_ARATH^Q:487-897,H:59-197^63.571%ID^E:3.55e-34^RecName: Full=Dual specificity protein phosphatase PHS1;^Eukaryota; Viridiplantae; Streptophyta; Embryophyta; Tracheophyta; Spermatophyta; Magnoliophyta; eudicotyledons; Gunneridae; Pentapetalae; rosids; malvids; Brassicales; Brassicaceae; Camelineae; Arabidopsis`DPHS1_ARATH^DPHS1_ARATH^Q:345-566,H:13-86^79.73%ID^E:2.4e-29^RecName: F…	.	TRINITY_DN26302_c0_g1_i24.p1	556-897[+]	DPHS1_ARATH^DPHS1_ARATH^Q:1-114,H:85-197^72.807%ID^E:3.24e-46^RecName: Full=Dual specificity protein phosphatase PHS1;^Eukaryota; Viridiplantae; Streptophyta; Embryophyta; Tracheophyta; Spermatophyta; Magnoliophyta; eudicotyledons; Gunneridae; Pentapetalae; rosids; malvids; Brassicales; Brassicaceae; Camelineae; Arabidopsis	UniRef90_UPI00053CA787^UniRef90_UPI00053CA787^Q:348-605,H:15-111^72.2%ID^E:1.7e-29^.^.	UniRef90_UPI00053CA787^UniRef90_UPI00053CA787^Q:1-114,H:86-198^47.4%ID^E:8.3e-14^.^.	PF09192.9^Act-Frag_cataly^Actin-fragmin kinase, catalytic^23-110^E:3.3e-10	.
TRINITY_DN26302_c0_g1	TRINITY_DN26302_c0_g1_i25	DPHS1_ARATH^DPHS1_ARATH^Q:1331-3187,H:82-698^76.973%ID^E:0^RecName: Full=Dual specificity protein phosphatase PHS1;^Eukaryota; Viridiplantae; Streptophyta; Embryophyta; Tracheophyta; Spermatophyta; Magnoliophyta; eudicotyledons; Gunneridae; Pentapetalae; rosids; malvids; Brassicales; Brassicaceae; Camelineae; Arabidopsis`DPHS1_ARATH^DPHS1_ARATH^Q:345-674,H:13-87^53.636%ID^E:6.73e-21^RecName: Full…	.	TRINITY_DN26302_c0_g1_i25.p1	1325-3187[+]	DPHS1_ARATH^DPHS1_ARATH^Q:3-621,H:82-698^76.973%ID^E:0^RecName: Full=Dual specificity protein phosphatase PHS1;^Eukaryota; Viridiplantae; Streptophyta; Embryophyta; Tracheophyta; Spermatophyta; Magnoliophyta; eudicotyledons; Gunneridae; Pentapetalae; rosids; malvids; Brassicales; Brassicaceae; Camelineae; Arabidopsis	UniRef90_UPI00053CA787^UniRef90_UPI00053CA787^Q:1331-3187,H:83-701^74.5%ID^E:1.9e-253^.^.	UniRef90_UPI00053CA787^UniRef90_UPI00053CA787^Q:3-621,H:83-701^74.5%ID^E:2.5e-253^.^.	PF09192.9^Act-Frag_cataly^Actin-fragmin kinase, catalytic^28-346^E:2.2e-66	.
TRINITY_DN26302_c0_g2	TRINITY_DN26302_c0_g2_i1	DPHS1_ARATH^DPHS1_ARATH^Q:537-656,H:759-798^85%ID^E:5.97e-15^RecName: Full=Dual specificity protein phosphatase PHS1;^Eukaryota; Viridiplantae; Streptophyta; Embryophyta; Tracheophyta; Spermatophyta; Magnoliophyta; eudicotyledons; Gunneridae; Pentapetalae; rosids; malvids; Brassicales; Brassicaceae; Camelineae; Arabidopsis	.	.	.	.	UniRef90_UPI00053CA787^UniRef90_UPI00053CA787^Q:537-656,H:762-801^92.5%ID^E:1e-12^.^.	.	.	.
TRINITY_DN26302_c0_g1	TRINITY_DN26302_c0_g1_i26	DPHS1_ARATH^DPHS1_ARATH^Q:1357-2082,H:212-455^79.098%ID^E:4.32e-128^RecName: Full=Dual specificity protein phosphatase PHS1;^Eukaryota; Viridiplantae; Streptophyta; Embryophyta; Tracheophyta; Spermatophyta; Magnoliophyta; eudicotyledons; Gunneridae; Pentapetalae; rosids; malvids; Brassicales; Brassicaceae; Camelineae; Arabidopsis`DPHS1_ARATH^DPHS1_ARATH^Q:882-1286,H:82-215^73.333%ID^E:4.32e-128^R…	.	TRINITY_DN26302_c0_g1_i26.p1	1468-2082[+]	DPHS1_ARATH^DPHS1_ARATH^Q:1-205,H:249-455^79.71%ID^E:4.34e-101^RecName: Full=Dual specificity protein phosphatase PHS1;^Eukaryota; Viridiplantae; Streptophyta; Embryophyta; Tracheophyta; Spermatophyta; Magnoliophyta; eudicotyledons; Gunneridae; Pentapetalae; rosids; malvids; Brassicales; Brassicaceae; Camelineae; Arabidopsis	UniRef90_UPI00053CA787^UniRef90_UPI00053CA787^Q:1363-2082,H:215-454^78.8%ID^E:2.3e-98^.^.	UniRef90_UPI00053CA787^UniRef90_UPI00053CA787^Q:1-205,H:250-454^79%ID^E:1.2e-82^.^.	PF09192.9^Act-Frag_cataly^Actin-fragmin kinase, catalytic^1-176^E:2.9e-34	.
TRINITY_DN26302_c0_g1	TRINITY_DN26302_c0_g1_i27	DPHS1_ARATH^DPHS1_ARATH^Q:1514-3181,H:212-728^72.581%ID^E:0^RecName: Full=Dual specificity protein phosphatase PHS1;^Eukaryota; Viridiplantae; Streptophyta; Embryophyta; Tracheophyta; Spermatophyta; Magnoliophyta; eudicotyledons; Gunneridae; Pentapetalae; rosids; malvids; Brassicales; Brassicaceae; Camelineae; Arabidopsis`DPHS1_ARATH^DPHS1_ARATH^Q:3156-3695,H:750-929^77.778%ID^E:0^RecName: Full=D…	.	TRINITY_DN26302_c0_g1_i27.p1	1625-3193[+]	DPHS1_ARATH^DPHS1_ARATH^Q:1-519,H:249-728^71.977%ID^E:0^RecName: Full=Dual specificity protein phosphatase PHS1;^Eukaryota; Viridiplantae; Streptophyta; Embryophyta; Tracheophyta; Spermatophyta; Magnoliophyta; eudicotyledons; Gunneridae; Pentapetalae; rosids; malvids; Brassicales; Brassicaceae; Camelineae; Arabidopsis	UniRef90_UPI00053CA787^UniRef90_UPI00053CA787^Q:1520-3181,H:215-731^75.5%ID^E:6.5e-232^.^.	UniRef90_UPI00053CA787^UniRef90_UPI00053CA787^Q:1-519,H:250-731^75%ID^E:1.9e-214^.^.	PF09192.9^Act-Frag_cataly^Actin-fragmin kinase, catalytic^1-176^E:4e-34	.
TRINITY_DN26302_c0_g1	TRINITY_DN26302_c0_g1_i30	DPHS1_ARATH^DPHS1_ARATH^Q:1065-2528,H:212-698^77.347%ID^E:0^RecName: Full=Dual specificity protein phosphatase PHS1;^Eukaryota; Viridiplantae; Streptophyta; Embryophyta; Tracheophyta; Spermatophyta; Magnoliophyta; eudicotyledons; Gunneridae; Pentapetalae; rosids; malvids; Brassicales; Brassicaceae; Camelineae; Arabidopsis`DPHS1_ARATH^DPHS1_ARATH^Q:574-1017,H:82-223^69.595%ID^E:2.02e-45^RecName: F…	.	TRINITY_DN26302_c0_g1_i30.p1	1176-2528[+]	DPHS1_ARATH^DPHS1_ARATH^Q:1-451,H:249-698^77.042%ID^E:0^RecName: Full=Dual specificity protein phosphatase PHS1;^Eukaryota; Viridiplantae; Streptophyta; Embryophyta; Tracheophyta; Spermatophyta; Magnoliophyta; eudicotyledons; Gunneridae; Pentapetalae; rosids; malvids; Brassicales; Brassicaceae; Camelineae; Arabidopsis	UniRef90_UPI00053CA787^UniRef90_UPI00053CA787^Q:1071-2528,H:215-701^80.1%ID^E:3e-217^.^.	UniRef90_UPI00053CA787^UniRef90_UPI00053CA787^Q:1-451,H:250-701^79.9%ID^E:5.1e-200^.^.	PF09192.9^Act-Frag_cataly^Actin-fragmin kinase, catalytic^1-176^E:2.9e-34	.
TRINITY_DN26385_c7_g1	TRINITY_DN26385_c7_g1_i1	.	.	.	.	.	.	.	.	.
TRINITY_DN26385_c9_g1	TRINITY_DN26385_c9_g1_i2	.	.	.	.	.	.	.	.	.
TRINITY_DN26385_c10_g1	TRINITY_DN26385_c10_g1_i1	.	.	.	.	.	.	.	.	.
TRINITY_DN26385_c19_g1	TRINITY_DN26385_c19_g1_i1	.	.	.	.	.	.	.	.	.
TRINITY_DN26385_c19_g2	TRINITY_DN26385_c19_g2_i1	.	.	.	.	.	.	.	.	.
TRINITY_DN26385_c20_g1	TRINITY_DN26385_c20_g1_i2	.	.	.	.	.	.	.	.	.
TRINITY_DN26364_c2_g1	TRINITY_DN26364_c2_g1_i1	.	.	.	.	.	.	.	.	.
TRINITY_DN26364_c9_g1	TRINITY_DN26364_c9_g1_i1	.	.	.	.	.	.	.	.	.
TRINITY_DN26364_c12_g1	TRINITY_DN26364_c12_g1_i1	.	.	.	.	.	.	.	.	.
TRINITY_DN26364_c15_g1	TRINITY_DN26364_c15_g1_i1	.	.	.	.	.	.	.	.	.
TRINITY_DN26364_c16_g1	TRINITY_DN26364_c16_g1_i1	.	.	.	.	.	.	.	.	.
TRINITY_DN26364_c17_g1	TRINITY_DN26364_c17_g1_i7	.	.	.	.	.	.	.	.	.
TRINITY_DN26364_c18_g1	TRINITY_DN26364_c18_g1_i3	.	.	.	.	.	.	.	.	.
TRINITY_DN26364_c18_g1	TRINITY_DN26364_c18_g1_i4	.	.	.	.	.	.	.	.	.
TRINITY_DN26364_c19_g1	TRINITY_DN26364_c19_g1_i3	.	.	.	.	.	.	.	.	.
TRINITY_DN26364_c19_g1	TRINITY_DN26364_c19_g1_i4	.	.	.	.	.	.	.	.	.
TRINITY_DN26364_c19_g1	TRINITY_DN26364_c19_g1_i6	.	.	.	.	.	.	.	.	.
TRINITY_DN26364_c19_g1	TRINITY_DN26364_c19_g1_i8	.	.	.	.	.	.	.	.	.
TRINITY_DN26352_c9_g1	TRINITY_DN26352_c9_g1_i1	.	.	.	.	.	.	.	.	.
TRINITY_DN26352_c17_g1	TRINITY_DN26352_c17_g1_i1	.	.	.	.	.	.	.	.	.
TRINITY_DN26352_c20_g1	TRINITY_DN26352_c20_g1_i1	.	.	.	.	.	.	.	.	.
TRINITY_DN26352_c21_g1	TRINITY_DN26352_c21_g1_i2	.	.	.	.	.	.	.	.	.
TRINITY_DN26365_c5_g1	TRINITY_DN26365_c5_g1_i1	.	.	.	.	.	.	.	.	.
TRINITY_DN26365_c13_g1	TRINITY_DN26365_c13_g1_i1	.	.	.	.	.	.	.	.	.
TRINITY_DN26365_c13_g2	TRINITY_DN26365_c13_g2_i1	.	.	.	.	.	.	.	.	.
TRINITY_DN26365_c17_g1	TRINITY_DN26365_c17_g1_i1	.	.	.	.	.	.	.	.	.
TRINITY_DN26365_c20_g1	TRINITY_DN26365_c20_g1_i1	.	.	.	.	.	.	.	.	.
TRINITY_DN26365_c21_g1	TRINITY_DN26365_c21_g1_i2	.	.	.	.	.	.	.	.	.
TRINITY_DN26365_c21_g2	TRINITY_DN26365_c21_g2_i1	.	.	.	.	.	.	.	.	.
TRINITY_DN26365_c23_g2	TRINITY_DN26365_c23_g2_i1	.	.	.	.	.	.	.	.	.
TRINITY_DN26365_c23_g1	TRINITY_DN26365_c23_g1_i2	.	.	.	.	.	.	.	.	.
TRINITY_DN26365_c24_g1	TRINITY_DN26365_c24_g1_i1	.	.	.	.	.	.	.	.	.
TRINITY_DN26382_c1_g1	TRINITY_DN26382_c1_g1_i1	.	.	.	.	.	.	.	.	.
TRINITY_DN26382_c6_g1	TRINITY_DN26382_c6_g1_i2	.	.	.	.	.	.	.	.	.
TRINITY_DN26382_c8_g1	TRINITY_DN26382_c8_g1_i2	AP1G2_ARATH^AP1G2_ARATH^Q:6-593,H:681-862^67.347%ID^E:2.64e-72^RecName: Full=AP-1 complex subunit gamma-2;^Eukaryota; Viridiplantae; Streptophyta; Embryophyta; Tracheophyta; Spermatophyta; Magnoliophyta; eudicotyledons; Gunneridae; Pentapetalae; rosids; malvids; Brassicales; Brassicaceae; Camelineae; Arabidopsis	.	TRINITY_DN26382_c8_g1_i2.p1	3-596[+]	AP1G2_ARATH^AP1G2_ARATH^Q:2-197,H:681-862^68.367%ID^E:3.66e-83^RecName: Full=AP-1 complex subunit gamma-2;^Eukaryota; Viridiplantae; Streptophyta; Embryophyta; Tracheophyta; Spermatophyta; Magnoliophyta; eudicotyledons; Gunneridae; Pentapetalae; rosids; malvids; Brassicales; Brassicaceae; Camelineae; Arabidopsis	UniRef90_UPI00053C8DBB^UniRef90_UPI00053C8DBB^Q:6-593,H:686-884^72%ID^E:4e-67^.^.	UniRef90_UPI00053C8DBB^UniRef90_UPI00053C8DBB^Q:2-197,H:686-884^72%ID^E:2.3e-67^.^.	PF02883.19^Alpha_adaptinC2^Adaptin C-terminal domain^81-194^E:2.8e-32	.
TRINITY_DN26382_c8_g1	TRINITY_DN26382_c8_g1_i5	AP1G2_ARATH^AP1G2_ARATH^Q:6-593,H:681-862^67.347%ID^E:7.06e-75^RecName: Full=AP-1 complex subunit gamma-2;^Eukaryota; Viridiplantae; Streptophyta; Embryophyta; Tracheophyta; Spermatophyta; Magnoliophyta; eudicotyledons; Gunneridae; Pentapetalae; rosids; malvids; Brassicales; Brassicaceae; Camelineae; Arabidopsis	.	TRINITY_DN26382_c8_g1_i5.p1	3-596[+]	AP1G2_ARATH^AP1G2_ARATH^Q:2-197,H:681-862^68.367%ID^E:3.66e-83^RecName: Full=AP-1 complex subunit gamma-2;^Eukaryota; Viridiplantae; Streptophyta; Embryophyta; Tracheophyta; Spermatophyta; Magnoliophyta; eudicotyledons; Gunneridae; Pentapetalae; rosids; malvids; Brassicales; Brassicaceae; Camelineae; Arabidopsis	UniRef90_UPI00053C8DBB^UniRef90_UPI00053C8DBB^Q:6-593,H:686-884^72%ID^E:2.6e-67^.^.	UniRef90_UPI00053C8DBB^UniRef90_UPI00053C8DBB^Q:2-197,H:686-884^72%ID^E:2.3e-67^.^.	PF02883.19^Alpha_adaptinC2^Adaptin C-terminal domain^81-194^E:2.8e-32	.
TRINITY_DN26382_c8_g1	TRINITY_DN26382_c8_g1_i6	MLP28_ARATH^MLP28_ARATH^Q:1170-1661,H:11-173^66.463%ID^E:8.25e-69^RecName: Full=MLP-like protein 28;^Eukaryota; Viridiplantae; Streptophyta; Embryophyta; Tracheophyta; Spermatophyta; Magnoliophyta; eudicotyledons; Gunneridae; Pentapetalae; rosids; malvids; Brassicales; Brassicaceae; Camelineae; Arabidopsis`MLP28_ARATH^MLP28_ARATH^Q:1170-1661,H:172-335^65.244%ID^E:2.83e-67^RecName: Full=MLP-like p…	.	TRINITY_DN26382_c8_g1_i6.p1	3-710[+]	AP1G2_ARATH^AP1G2_ARATH^Q:2-166,H:681-831^66.061%ID^E:7.01e-62^RecName: Full=AP-1 complex subunit gamma-2;^Eukaryota; Viridiplantae; Streptophyta; Embryophyta; Tracheophyta; Spermatophyta; Magnoliophyta; eudicotyledons; Gunneridae; Pentapetalae; rosids; malvids; Brassicales; Brassicaceae; Camelineae; Arabidopsis	UniRef90_UPI00053AB4E2^UniRef90_UPI00053AB4E2^Q:1170-1661,H:173-336^62.2%ID^E:1e-53^.^.	UniRef90_UPI00053C8DBB^UniRef90_UPI00053C8DBB^Q:2-166,H:686-853^73.4%ID^E:5.8e-54^.^.	PF02883.19^Alpha_adaptinC2^Adaptin C-terminal domain^81-167^E:1e-24	.
TRINITY_DN26382_c9_g1	TRINITY_DN26382_c9_g1_i3	BPC6_ARATH^BPC6_ARATH^Q:1538-2563,H:1-342^77.841%ID^E:3.44e-169^RecName: Full=Protein BASIC PENTACYSTEINE6;^Eukaryota; Viridiplantae; Streptophyta; Embryophyta; Tracheophyta; Spermatophyta; Magnoliophyta; eudicotyledons; Gunneridae; Pentapetalae; rosids; malvids; Brassicales; Brassicaceae; Camelineae; Arabidopsis	.	TRINITY_DN26382_c9_g1_i3.p1	1538-2566[+]	BPC6_ARATH^BPC6_ARATH^Q:1-342,H:1-342^78.348%ID^E:0^RecName: Full=Protein BASIC PENTACYSTEINE6;^Eukaryota; Viridiplantae; Streptophyta; Embryophyta; Tracheophyta; Spermatophyta; Magnoliophyta; eudicotyledons; Gunneridae; Pentapetalae; rosids; malvids; Brassicales; Brassicaceae; Camelineae; Arabidopsis	UniRef90_UPI00053C96FF^UniRef90_UPI00053C96FF^Q:1538-2563,H:1-345^85.3%ID^E:8.9e-101^.^.	UniRef90_UPI00053C96FF^UniRef90_UPI00053C96FF^Q:1-342,H:1-345^85.3%ID^E:5.4e-101^.^.	PF06217.11^GAGA_bind^GAGA binding protein-like family^1-342^E:5.1e-101	.
TRINITY_DN26382_c9_g1	TRINITY_DN26382_c9_g1_i4	BPC6_ARATH^BPC6_ARATH^Q:294-1391,H:1-342^72.872%ID^E:5.32e-170^RecName: Full=Protein BASIC PENTACYSTEINE6;^Eukaryota; Viridiplantae; Streptophyta; Embryophyta; Tracheophyta; Spermatophyta; Magnoliophyta; eudicotyledons; Gunneridae; Pentapetalae; rosids; malvids; Brassicales; Brassicaceae; Camelineae; Arabidopsis	.	TRINITY_DN26382_c9_g1_i4.p1	294-1394[+]	BPC6_ARATH^BPC6_ARATH^Q:1-366,H:1-342^73.333%ID^E:0^RecName: Full=Protein BASIC PENTACYSTEINE6;^Eukaryota; Viridiplantae; Streptophyta; Embryophyta; Tracheophyta; Spermatophyta; Magnoliophyta; eudicotyledons; Gunneridae; Pentapetalae; rosids; malvids; Brassicales; Brassicaceae; Camelineae; Arabidopsis	UniRef90_UPI00053C96FF^UniRef90_UPI00053C96FF^Q:294-1391,H:1-345^79.8%ID^E:1.2e-97^.^.	UniRef90_UPI00053C96FF^UniRef90_UPI00053C96FF^Q:1-366,H:1-345^79.8%ID^E:1e-97^.^.	PF06217.11^GAGA_bind^GAGA binding protein-like family^25-366^E:4e-101	.
TRINITY_DN26382_c9_g1	TRINITY_DN26382_c9_g1_i8	BPC6_ARATH^BPC6_ARATH^Q:1552-2568,H:1-342^78.736%ID^E:4.04e-172^RecName: Full=Protein BASIC PENTACYSTEINE6;^Eukaryota; Viridiplantae; Streptophyta; Embryophyta; Tracheophyta; Spermatophyta; Magnoliophyta; eudicotyledons; Gunneridae; Pentapetalae; rosids; malvids; Brassicales; Brassicaceae; Camelineae; Arabidopsis	.	TRINITY_DN26382_c9_g1_i8.p1	1552-2571[+]	BPC6_ARATH^BPC6_ARATH^Q:1-339,H:1-342^78.736%ID^E:0^RecName: Full=Protein BASIC PENTACYSTEINE6;^Eukaryota; Viridiplantae; Streptophyta; Embryophyta; Tracheophyta; Spermatophyta; Magnoliophyta; eudicotyledons; Gunneridae; Pentapetalae; rosids; malvids; Brassicales; Brassicaceae; Camelineae; Arabidopsis	UniRef90_UPI00053C96FF^UniRef90_UPI00053C96FF^Q:1552-2568,H:1-345^84.9%ID^E:7.1e-98^.^.	UniRef90_UPI00053C96FF^UniRef90_UPI00053C96FF^Q:1-339,H:1-345^84.9%ID^E:5.6e-98^.^.	PF06217.11^GAGA_bind^GAGA binding protein-like family^1-339^E:3.1e-104	.
TRINITY_DN26382_c9_g1	TRINITY_DN26382_c9_g1_i9	BPC6_ARATH^BPC6_ARATH^Q:386-1207,H:1-249^65.371%ID^E:4.04e-96^RecName: Full=Protein BASIC PENTACYSTEINE6;^Eukaryota; Viridiplantae; Streptophyta; Embryophyta; Tracheophyta; Spermatophyta; Magnoliophyta; eudicotyledons; Gunneridae; Pentapetalae; rosids; malvids; Brassicales; Brassicaceae; Camelineae; Arabidopsis	.	TRINITY_DN26382_c9_g1_i9.p1	386-1207[+]	BPC6_ARATH^BPC6_ARATH^Q:1-274,H:1-249^65.603%ID^E:7.77e-107^RecName: Full=Protein BASIC PENTACYSTEINE6;^Eukaryota; Viridiplantae; Streptophyta; Embryophyta; Tracheophyta; Spermatophyta; Magnoliophyta; eudicotyledons; Gunneridae; Pentapetalae; rosids; malvids; Brassicales; Brassicaceae; Camelineae; Arabidopsis	UniRef90_UPI00053C96FF^UniRef90_UPI00053C96FF^Q:386-1207,H:1-253^74.6%ID^E:6.9e-39^.^.	UniRef90_UPI00053C96FF^UniRef90_UPI00053C96FF^Q:1-274,H:1-253^74.6%ID^E:6.2e-39^.^.	PF06217.11^GAGA_bind^GAGA binding protein-like family^13-274^E:1.4e-27	.
TRINITY_DN26382_c10_g1	TRINITY_DN26382_c10_g1_i4	.	.	.	.	.	.	.	.	.
TRINITY_DN26300_c0_g1	TRINITY_DN26300_c0_g1_i2	.	.	.	.	.	.	.	.	.
TRINITY_DN26300_c1_g1	TRINITY_DN26300_c1_g1_i2	.	.	.	.	.	.	.	.	.
TRINITY_DN26300_c2_g2	TRINITY_DN26300_c2_g2_i1	ALPL_ARATH^ALPL_ARATH^Q:622-1524,H:50-364^30.65%ID^E:2.65e-42^RecName: Full=Protein ALP1-like {ECO:0000305};^Eukaryota; Viridiplantae; Streptophyta; Embryophyta; Tracheophyta; Spermatophyta; Magnoliophyta; eudicotyledons; Gunneridae; Pentapetalae; rosids; malvids; Brassicales; Brassicaceae; Camelineae; Arabidopsis	.	TRINITY_DN26300_c2_g2_i1.p1	121-1662[+]	ALPL_ARATH^ALPL_ARATH^Q:168-468,H:50-364^30.65%ID^E:1.91e-43^RecName: Full=Protein ALP1-like {ECO:0000305};^Eukaryota; Viridiplantae; Streptophyta; Embryophyta; Tracheophyta; Spermatophyta; Magnoliophyta; eudicotyledons; Gunneridae; Pentapetalae; rosids; malvids; Brassicales; Brassicaceae; Camelineae; Arabidopsis	UniRef90_UPI00053C764C^UniRef90_UPI00053C764C^Q:109-1659,H:23-526^71.3%ID^E:4.3e-206^.^.	UniRef90_UPI00053C764C^UniRef90_UPI00053C764C^Q:4-513,H:30-526^71.8%ID^E:3.5e-205^.^.	PF04827.13^Plant_tran^Plant transposon protein^270-460^E:6.4e-05`PF13359.5^DDE_Tnp_4^DDE superfamily endonuclease^301-458^E:3.6e-34	.
TRINITY_DN26300_c3_g1	TRINITY_DN26300_c3_g1_i2	TOL5_ARATH^TOL5_ARATH^Q:257-529,H:1-91^87.912%ID^E:1.91e-49^RecName: Full=TOM1-like protein 5 {ECO:0000305};^Eukaryota; Viridiplantae; Streptophyta; Embryophyta; Tracheophyta; Spermatophyta; Magnoliophyta; eudicotyledons; Gunneridae; Pentapetalae; rosids; malvids; Brassicales; Brassicaceae; Camelineae; Arabidopsis	.	.	.	.	UniRef90_Q9FFQ0^UniRef90_Q9FFQ0^Q:257-529,H:1-91^87.9%ID^E:5.3e-36^.^.	.	.	.
TRINITY_DN26300_c3_g1	TRINITY_DN26300_c3_g1_i3	.	.	TRINITY_DN26300_c3_g1_i3.p2	3-320[+]	.	UniRef90_Q9FFQ0^UniRef90_Q9FFQ0^Q:2255-3079,H:1-91^29.5%ID^E:2.2e-12^.^.	.	.	.
TRINITY_DN26300_c3_g2	TRINITY_DN26300_c3_g2_i2	TOL5_ARATH^TOL5_ARATH^Q:386-562,H:1-59^76.271%ID^E:1.25e-21^RecName: Full=TOM1-like protein 5 {ECO:0000305};^Eukaryota; Viridiplantae; Streptophyta; Embryophyta; Tracheophyta; Spermatophyta; Magnoliophyta; eudicotyledons; Gunneridae; Pentapetalae; rosids; malvids; Brassicales; Brassicaceae; Camelineae; Arabidopsis	.	.	.	.	UniRef90_A0A067F6C8^UniRef90_A0A067F6C8^Q:386-565,H:1-60^80%ID^E:7.9e-18^.^.	.	.	.
TRINITY_DN26300_c3_g2	TRINITY_DN26300_c3_g2_i3	TOL5_ARATH^TOL5_ARATH^Q:1306-1851,H:1-184^79.891%ID^E:1.82e-87^RecName: Full=TOM1-like protein 5 {ECO:0000305};^Eukaryota; Viridiplantae; Streptophyta; Embryophyta; Tracheophyta; Spermatophyta; Magnoliophyta; eudicotyledons; Gunneridae; Pentapetalae; rosids; malvids; Brassicales; Brassicaceae; Camelineae; Arabidopsis`TOL5_ARATH^TOL5_ARATH^Q:2016-2822,H:184-447^66.912%ID^E:3.61e-71^RecName: Full=T…	.	TRINITY_DN26300_c3_g2_i3.p1	1998-2825[+]	TOL5_ARATH^TOL5_ARATH^Q:8-275,H:185-447^67.528%ID^E:2.16e-85^RecName: Full=TOM1-like protein 5 {ECO:0000305};^Eukaryota; Viridiplantae; Streptophyta; Embryophyta; Tracheophyta; Spermatophyta; Magnoliophyta; eudicotyledons; Gunneridae; Pentapetalae; rosids; malvids; Brassicales; Brassicaceae; Camelineae; Arabidopsis	UniRef90_UPI00053C6459^UniRef90_UPI00053C6459^Q:1297-1851,H:10-196^80.2%ID^E:1e-73^.^.	UniRef90_Q9FFQ0^UniRef90_Q9FFQ0^Q:8-275,H:185-447^65.7%ID^E:6e-58^.^.	PF03127.13^GAT^GAT domain^15-90^E:1.9e-12	.
TRINITY_DN26300_c3_g2	TRINITY_DN26300_c3_g2_i4	.	.	.	.	.	.	.	.	.
TRINITY_DN26300_c3_g3	TRINITY_DN26300_c3_g3_i1	TOL5_ARATH^TOL5_ARATH^Q:247-360,H:210-247^86.842%ID^E:3.21e-14^RecName: Full=TOM1-like protein 5 {ECO:0000305};^Eukaryota; Viridiplantae; Streptophyta; Embryophyta; Tracheophyta; Spermatophyta; Magnoliophyta; eudicotyledons; Gunneridae; Pentapetalae; rosids; malvids; Brassicales; Brassicaceae; Camelineae; Arabidopsis	.	.	.	.	UniRef90_A0A1R3HCW2^UniRef90_A0A1R3HCW2^Q:250-360,H:211-247^94.6%ID^E:7.7e-10^.^.	.	.	.
TRINITY_DN26300_c3_g2	TRINITY_DN26300_c3_g2_i6	.	.	TRINITY_DN26300_c3_g2_i6.p1	395-748[+]	.	UniRef90_UPI00053C6459^UniRef90_UPI00053C6459^Q:386-496,H:10-46^75.7%ID^E:6.7e-07^.^.	UniRef90_A0A0K9QJL4^UniRef90_A0A0K9QJL4^Q:1-34,H:3-36^79.4%ID^E:3.9e-06^.^.	.	.
TRINITY_DN26300_c3_g4	TRINITY_DN26300_c3_g4_i1	.	.	.	.	.	.	.	.	.
TRINITY_DN26300_c3_g1	TRINITY_DN26300_c3_g1_i5	TOL5_ARATH^TOL5_ARATH^Q:829-1101,H:1-91^87.912%ID^E:7.83e-47^RecName: Full=TOM1-like protein 5 {ECO:0000305};^Eukaryota; Viridiplantae; Streptophyta; Embryophyta; Tracheophyta; Spermatophyta; Magnoliophyta; eudicotyledons; Gunneridae; Pentapetalae; rosids; malvids; Brassicales; Brassicaceae; Camelineae; Arabidopsis	.	.	.	.	UniRef90_Q9FFQ0^UniRef90_Q9FFQ0^Q:829-1101,H:1-91^87.9%ID^E:1.1e-35^.^.	.	.	.
TRINITY_DN26300_c3_g2	TRINITY_DN26300_c3_g2_i7	TOL5_ARATH^TOL5_ARATH^Q:2273-3226,H:133-447^67.183%ID^E:1.62e-90^RecName: Full=TOM1-like protein 5 {ECO:0000305};^Eukaryota; Viridiplantae; Streptophyta; Embryophyta; Tracheophyta; Spermatophyta; Magnoliophyta; eudicotyledons; Gunneridae; Pentapetalae; rosids; malvids; Brassicales; Brassicaceae; Camelineae; Arabidopsis`TOL5_ARATH^TOL5_ARATH^Q:1306-1794,H:1-131^69.939%ID^E:2.66e-63^RecName: Full=T…	.	TRINITY_DN26300_c3_g2_i7.p1	2564-3229[+]	TOL5_ARATH^TOL5_ARATH^Q:1-221,H:232-447^61.161%ID^E:1.51e-53^RecName: Full=TOM1-like protein 5 {ECO:0000305};^Eukaryota; Viridiplantae; Streptophyta; Embryophyta; Tracheophyta; Spermatophyta; Magnoliophyta; eudicotyledons; Gunneridae; Pentapetalae; rosids; malvids; Brassicales; Brassicaceae; Camelineae; Arabidopsis	UniRef90_UPI00053C5365^UniRef90_UPI00053C5365^Q:2273-3226,H:143-452^57.2%ID^E:5.6e-76^.^.	UniRef90_UPI00053C5365^UniRef90_UPI00053C5365^Q:1-221,H:240-452^48.4%ID^E:1.2e-35^.^.	.	.
TRINITY_DN26300_c3_g2	TRINITY_DN26300_c3_g2_i8	TOL5_ARATH^TOL5_ARATH^Q:1306-2655,H:1-447^72.308%ID^E:0^RecName: Full=TOM1-like protein 5 {ECO:0000305};^Eukaryota; Viridiplantae; Streptophyta; Embryophyta; Tracheophyta; Spermatophyta; Magnoliophyta; eudicotyledons; Gunneridae; Pentapetalae; rosids; malvids; Brassicales; Brassicaceae; Camelineae; Arabidopsis	.	TRINITY_DN26300_c3_g2_i8.p1	1306-2658[+]	TOL5_ARATH^TOL5_ARATH^Q:1-450,H:1-447^72.308%ID^E:0^RecName: Full=TOM1-like protein 5 {ECO:0000305};^Eukaryota; Viridiplantae; Streptophyta; Embryophyta; Tracheophyta; Spermatophyta; Magnoliophyta; eudicotyledons; Gunneridae; Pentapetalae; rosids; malvids; Brassicales; Brassicaceae; Camelineae; Arabidopsis	UniRef90_UPI00053C5365^UniRef90_UPI00053C5365^Q:1306-2655,H:11-452^64.7%ID^E:1.8e-139^.^.	UniRef90_UPI00053C5365^UniRef90_UPI00053C5365^Q:1-450,H:11-452^64.7%ID^E:3e-139^.^.	PF00790.18^VHS^VHS domain^5-112^E:1.7e-18`PF03127.13^GAT^GAT domain^190-265^E:4.3e-12	.
TRINITY_DN26300_c3_g5	TRINITY_DN26300_c3_g5_i1	.	.	.	.	.	UniRef90_UPI000B787E0E^UniRef90_UPI000B787E0E^Q:663-136,H:14-198^34%ID^E:4e-10^.^.	.	.	.
TRINITY_DN26300_c3_g1	TRINITY_DN26300_c3_g1_i6	TOL5_ARATH^TOL5_ARATH^Q:405-587,H:1-61^83.607%ID^E:1.4e-25^RecName: Full=TOM1-like protein 5 {ECO:0000305};^Eukaryota; Viridiplantae; Streptophyta; Embryophyta; Tracheophyta; Spermatophyta; Magnoliophyta; eudicotyledons; Gunneridae; Pentapetalae; rosids; malvids; Brassicales; Brassicaceae; Camelineae; Arabidopsis`TOL5_ARATH^TOL5_ARATH^Q:771-878,H:56-91^86.111%ID^E:1.86e-12^RecName: Full=TOM1-like…	.	TRINITY_DN26300_c3_g1_i6.p1	3-317[+]	.	UniRef90_Q9FFQ0^UniRef90_Q9FFQ0^Q:405-878,H:1-91^51.3%ID^E:1.5e-27^.^.	.	.	.
TRINITY_DN26300_c3_g2	TRINITY_DN26300_c3_g2_i13	TOL5_ARATH^TOL5_ARATH^Q:1649-2995,H:34-447^67.181%ID^E:1.04e-152^RecName: Full=TOM1-like protein 5 {ECO:0000305};^Eukaryota; Viridiplantae; Streptophyta; Embryophyta; Tracheophyta; Spermatophyta; Magnoliophyta; eudicotyledons; Gunneridae; Pentapetalae; rosids; malvids; Brassicales; Brassicaceae; Camelineae; Arabidopsis	.	TRINITY_DN26300_c3_g2_i13.p1	2333-2998[+]	TOL5_ARATH^TOL5_ARATH^Q:1-221,H:232-447^61.161%ID^E:1.51e-53^RecName: Full=TOM1-like protein 5 {ECO:0000305};^Eukaryota; Viridiplantae; Streptophyta; Embryophyta; Tracheophyta; Spermatophyta; Magnoliophyta; eudicotyledons; Gunneridae; Pentapetalae; rosids; malvids; Brassicales; Brassicaceae; Camelineae; Arabidopsis	UniRef90_UPI00053C5365^UniRef90_UPI00053C5365^Q:1649-2995,H:44-452^59.5%ID^E:4.5e-120^.^.	UniRef90_UPI00053C5365^UniRef90_UPI00053C5365^Q:1-221,H:240-452^48.4%ID^E:1.2e-35^.^.	.	.
TRINITY_DN26300_c3_g2	TRINITY_DN26300_c3_g2_i15	TOL5_ARATH^TOL5_ARATH^Q:2517-3470,H:133-447^67.183%ID^E:3.38e-90^RecName: Full=TOM1-like protein 5 {ECO:0000305};^Eukaryota; Viridiplantae; Streptophyta; Embryophyta; Tracheophyta; Spermatophyta; Magnoliophyta; eudicotyledons; Gunneridae; Pentapetalae; rosids; malvids; Brassicales; Brassicaceae; Camelineae; Arabidopsis`TOL5_ARATH^TOL5_ARATH^Q:1649-2038,H:34-131^67.692%ID^E:1.38e-43^RecName: Full=…	.	TRINITY_DN26300_c3_g2_i15.p1	2808-3473[+]	TOL5_ARATH^TOL5_ARATH^Q:1-221,H:232-447^61.161%ID^E:1.51e-53^RecName: Full=TOM1-like protein 5 {ECO:0000305};^Eukaryota; Viridiplantae; Streptophyta; Embryophyta; Tracheophyta; Spermatophyta; Magnoliophyta; eudicotyledons; Gunneridae; Pentapetalae; rosids; malvids; Brassicales; Brassicaceae; Camelineae; Arabidopsis	UniRef90_UPI00053C5365^UniRef90_UPI00053C5365^Q:2517-3470,H:143-452^57.2%ID^E:6e-76^.^.	UniRef90_UPI00053C5365^UniRef90_UPI00053C5365^Q:1-221,H:240-452^48.4%ID^E:1.2e-35^.^.	.	.
TRINITY_DN26300_c3_g6	TRINITY_DN26300_c3_g6_i1	.	.	.	.	.	.	.	.	.
TRINITY_DN26300_c3_g2	TRINITY_DN26300_c3_g2_i19	TOL5_ARATH^TOL5_ARATH^Q:1649-2899,H:34-447^72.038%ID^E:1.99e-159^RecName: Full=TOM1-like protein 5 {ECO:0000305};^Eukaryota; Viridiplantae; Streptophyta; Embryophyta; Tracheophyta; Spermatophyta; Magnoliophyta; eudicotyledons; Gunneridae; Pentapetalae; rosids; malvids; Brassicales; Brassicaceae; Camelineae; Arabidopsis	.	TRINITY_DN26300_c3_g2_i19.p1	1727-2902[+]	TOL5_ARATH^TOL5_ARATH^Q:2-391,H:61-447^71.899%ID^E:5.15e-161^RecName: Full=TOM1-like protein 5 {ECO:0000305};^Eukaryota; Viridiplantae; Streptophyta; Embryophyta; Tracheophyta; Spermatophyta; Magnoliophyta; eudicotyledons; Gunneridae; Pentapetalae; rosids; malvids; Brassicales; Brassicaceae; Camelineae; Arabidopsis	UniRef90_UPI00053C5365^UniRef90_UPI00053C5365^Q:1649-2899,H:44-452^64%ID^E:4.5e-125^.^.	UniRef90_UPI00053C5365^UniRef90_UPI00053C5365^Q:1-391,H:70-452^63.4%ID^E:5.8e-115^.^.	PF03127.13^GAT^GAT domain^131-206^E:3.4e-12	.
TRINITY_DN26306_c1_g1	TRINITY_DN26306_c1_g1_i1	PYRG1_MOUSE^PYRG1_MOUSE^Q:1167-1679,H:66-151^40.351%ID^E:4.51e-37^RecName: Full=CTP synthase 1 {ECO:0000305};^Eukaryota; Metazoa; Chordata; Craniata; Vertebrata; Euteleostomi; Mammalia; Eutheria; Euarchontoglires; Glires; Rodentia; Myomorpha; Muroidea; Muridae; Murinae; Mus; Mus`PYRG1_MOUSE^PYRG1_MOUSE^Q:994-1083,H:39-68^80%ID^E:4.51e-37^RecName: Full=CTP synthase 1 {ECO:0000305};^Eukaryota; Meta…	.	.	.	.	UniRef90_W9R4U7^UniRef90_W9R4U7^Q:780-1679,H:1-162^43%ID^E:1.6e-41^.^.	.	.	.
TRINITY_DN26306_c1_g1	TRINITY_DN26306_c1_g1_i2	PYRG1_MOUSE^PYRG1_MOUSE^Q:680-952,H:66-113^47.253%ID^E:3.75e-27^RecName: Full=CTP synthase 1 {ECO:0000305};^Eukaryota; Metazoa; Chordata; Craniata; Vertebrata; Euteleostomi; Mammalia; Eutheria; Euarchontoglires; Glires; Rodentia; Myomorpha; Muroidea; Muridae; Murinae; Mus; Mus`PYRG1_MOUSE^PYRG1_MOUSE^Q:507-596,H:39-68^80%ID^E:3.75e-27^RecName: Full=CTP synthase 1 {ECO:0000305};^Eukaryota; Metazoa…	.	.	.	.	UniRef90_W9R4U7^UniRef90_W9R4U7^Q:293-952,H:1-124^43.6%ID^E:3.8e-27^.^.	.	.	.
TRINITY_DN26306_c1_g1	TRINITY_DN26306_c1_g1_i3	PYRG_DICDI^PYRG_DICDI^Q:1341-2261,H:99-369^46.729%ID^E:7.31e-135^RecName: Full=CTP synthase;^Eukaryota; Amoebozoa; Mycetozoa; Dictyostelids; Dictyosteliaceae; Dictyostelium`PYRG_DICDI^PYRG_DICDI^Q:2338-2913,H:371-566^58.673%ID^E:7.31e-135^RecName: Full=CTP synthase;^Eukaryota; Amoebozoa; Mycetozoa; Dictyostelids; Dictyosteliaceae; Dictyostelium`PYRG_DICDI^PYRG_DICDI^Q:753-1037,H:1-67^55.789%ID^E:…	.	TRINITY_DN26306_c1_g1_i3.p1	1578-2384[+]	PYRG_DICDI^PYRG_DICDI^Q:2-246,H:131-387^48.649%ID^E:3.18e-76^RecName: Full=CTP synthase;^Eukaryota; Amoebozoa; Mycetozoa; Dictyostelids; Dictyosteliaceae; Dictyostelium	UniRef90_UPI00053C32AE^UniRef90_UPI00053C32AE^Q:753-2273,H:1-361^62.3%ID^E:5.5e-158^.^.	UniRef90_UPI00053C32AE^UniRef90_UPI00053C32AE^Q:2-232,H:131-361^92.2%ID^E:1.6e-119^.^.	PF06418.13^CTP_synth_N^CTP synthase N-terminus^11-143^E:4.6e-47	.
TRINITY_DN26306_c1_g1	TRINITY_DN26306_c1_g1_i4	PYRG1_HUMAN^PYRG1_HUMAN^Q:580-741,H:66-119^90.741%ID^E:9.1e-42^RecName: Full=CTP synthase 1 {ECO:0000305};^Eukaryota; Metazoa; Chordata; Craniata; Vertebrata; Euteleostomi; Mammalia; Eutheria; Euarchontoglires; Primates; Haplorrhini; Catarrhini; Hominidae; Homo`PYRG1_HUMAN^PYRG1_HUMAN^Q:350-496,H:20-68^79.592%ID^E:9.1e-42^RecName: Full=CTP synthase 1 {ECO:0000305};^Eukaryota; Metazoa; Chordata; C…	.	.	.	.	UniRef90_B9GYS3^UniRef90_B9GYS3^Q:281-496,H:6-77^93.1%ID^E:5.2e-29^.^.	.	.	.
TRINITY_DN26306_c1_g1	TRINITY_DN26306_c1_g1_i6	PYRG_DICDI^PYRG_DICDI^Q:780-2573,H:1-566^55.682%ID^E:0^RecName: Full=CTP synthase;^Eukaryota; Amoebozoa; Mycetozoa; Dictyostelids; Dictyosteliaceae; Dictyostelium	.	TRINITY_DN26306_c1_g1_i6.p1	1311-2759[+]	PYRG_DICDI^PYRG_DICDI^Q:2-421,H:131-566^54.566%ID^E:2.09e-161^RecName: Full=CTP synthase;^Eukaryota; Amoebozoa; Mycetozoa; Dictyostelids; Dictyosteliaceae; Dictyostelium	UniRef90_UPI00053C32AE^UniRef90_UPI00053C32AE^Q:780-2741,H:1-610^79.3%ID^E:4.4e-300^.^.	UniRef90_UPI00053C32AE^UniRef90_UPI00053C32AE^Q:2-477,H:131-610^82.5%ID^E:7.1e-232^.^.	PF06418.13^CTP_synth_N^CTP synthase N-terminus^11-143^E:1.7e-46`PF00117.27^GATase^Glutamine amidotransferase class-I^180-415^E:2.8e-61`PF07722.12^Peptidase_C26^Peptidase C26^256-398^E:1.3e-07	.
TRINITY_DN26306_c1_g1	TRINITY_DN26306_c1_g1_i7	PYRG1_HUMAN^PYRG1_HUMAN^Q:1067-1210,H:66-113^89.583%ID^E:8.08e-38^RecName: Full=CTP synthase 1 {ECO:0000305};^Eukaryota; Metazoa; Chordata; Craniata; Vertebrata; Euteleostomi; Mammalia; Eutheria; Euarchontoglires; Primates; Haplorrhini; Catarrhini; Hominidae; Homo`PYRG1_HUMAN^PYRG1_HUMAN^Q:837-983,H:20-68^79.592%ID^E:8.08e-38^RecName: Full=CTP synthase 1 {ECO:0000305};^Eukaryota; Metazoa; Chordat…	.	.	.	.	UniRef90_B9GYS3^UniRef90_B9GYS3^Q:768-983,H:6-77^93.1%ID^E:8.7e-29^.^.	.	.	.
TRINITY_DN26306_c1_g1	TRINITY_DN26306_c1_g1_i8	PYRG_DICDI^PYRG_DICDI^Q:1341-2840,H:99-566^51.158%ID^E:2.8e-165^RecName: Full=CTP synthase;^Eukaryota; Amoebozoa; Mycetozoa; Dictyostelids; Dictyosteliaceae; Dictyostelium`PYRG_DICDI^PYRG_DICDI^Q:753-1037,H:1-67^55.789%ID^E:3.71e-21^RecName: Full=CTP synthase;^Eukaryota; Amoebozoa; Mycetozoa; Dictyostelids; Dictyosteliaceae; Dictyostelium`PYRG_DICDI^PYRG_DICDI^Q:1124-1210,H:66-94^79.31%ID^E:3.71e…	.	TRINITY_DN26306_c1_g1_i8.p1	1578-3026[+]	PYRG_DICDI^PYRG_DICDI^Q:2-421,H:131-566^54.566%ID^E:2.09e-161^RecName: Full=CTP synthase;^Eukaryota; Amoebozoa; Mycetozoa; Dictyostelids; Dictyosteliaceae; Dictyostelium	UniRef90_UPI00053C32AE^UniRef90_UPI00053C32AE^Q:753-3008,H:1-610^66%ID^E:1.4e-270^.^.	UniRef90_UPI00053C32AE^UniRef90_UPI00053C32AE^Q:2-477,H:131-610^82.5%ID^E:7.1e-232^.^.	PF06418.13^CTP_synth_N^CTP synthase N-terminus^11-143^E:1.7e-46`PF00117.27^GATase^Glutamine amidotransferase class-I^180-415^E:2.8e-61`PF07722.12^Peptidase_C26^Peptidase C26^256-398^E:1.3e-07	.
TRINITY_DN26306_c1_g1	TRINITY_DN26306_c1_g1_i10	PYRG1_HUMAN^PYRG1_HUMAN^Q:545-688,H:66-113^89.583%ID^E:4.82e-38^RecName: Full=CTP synthase 1 {ECO:0000305};^Eukaryota; Metazoa; Chordata; Craniata; Vertebrata; Euteleostomi; Mammalia; Eutheria; Euarchontoglires; Primates; Haplorrhini; Catarrhini; Hominidae; Homo`PYRG1_HUMAN^PYRG1_HUMAN^Q:315-461,H:20-68^79.592%ID^E:4.82e-38^RecName: Full=CTP synthase 1 {ECO:0000305};^Eukaryota; Metazoa; Chordata;…	.	.	.	.	UniRef90_B9GYS3^UniRef90_B9GYS3^Q:246-461,H:6-77^93.1%ID^E:4.9e-29^.^.	.	.	.
TRINITY_DN26306_c1_g2	TRINITY_DN26306_c1_g2_i1	.	.	.	.	.	.	.	.	.
TRINITY_DN26306_c1_g1	TRINITY_DN26306_c1_g1_i11	PYRG1_HUMAN^PYRG1_HUMAN^Q:810-1967,H:20-358^52.32%ID^E:5.83e-163^RecName: Full=CTP synthase 1 {ECO:0000305};^Eukaryota; Metazoa; Chordata; Craniata; Vertebrata; Euteleostomi; Mammalia; Eutheria; Euarchontoglires; Primates; Haplorrhini; Catarrhini; Hominidae; Homo`PYRG1_HUMAN^PYRG1_HUMAN^Q:2047-2637,H:361-557^59.898%ID^E:5.83e-163^RecName: Full=CTP synthase 1 {ECO:0000305};^Eukaryota; Metazoa; Cho…	.	TRINITY_DN26306_c1_g1_i11.p1	1284-2090[+]	PYRG_DICDI^PYRG_DICDI^Q:2-246,H:131-387^48.649%ID^E:3.18e-76^RecName: Full=CTP synthase;^Eukaryota; Amoebozoa; Mycetozoa; Dictyostelids; Dictyosteliaceae; Dictyostelium	UniRef90_UPI00053C32AE^UniRef90_UPI00053C32AE^Q:753-1979,H:1-361^82.4%ID^E:7.9e-188^.^.	UniRef90_UPI00053C32AE^UniRef90_UPI00053C32AE^Q:2-232,H:131-361^92.2%ID^E:1.6e-119^.^.	PF06418.13^CTP_synth_N^CTP synthase N-terminus^11-143^E:4.6e-47	.
TRINITY_DN26306_c1_g1	TRINITY_DN26306_c1_g1_i13	PYRG_DICDI^PYRG_DICDI^Q:810-1712,H:20-272^57.807%ID^E:5.86e-90^RecName: Full=CTP synthase;^Eukaryota; Amoebozoa; Mycetozoa; Dictyostelids; Dictyosteliaceae; Dictyostelium`PYRG_DICDI^PYRG_DICDI^Q:2213-2656,H:333-479^56.376%ID^E:2.3e-44^RecName: Full=CTP synthase;^Eukaryota; Amoebozoa; Mycetozoa; Dictyostelids; Dictyosteliaceae; Dictyostelium`PYRG_DICDI^PYRG_DICDI^Q:2775-2822,H:489-504^81.25%ID^E:2…	.	TRINITY_DN26306_c1_g1_i13.p1	1284-1787[+]	PYRG_DICDI^PYRG_DICDI^Q:2-143,H:131-272^59.859%ID^E:2.42e-52^RecName: Full=CTP synthase;^Eukaryota; Amoebozoa; Mycetozoa; Dictyostelids; Dictyosteliaceae; Dictyostelium	UniRef90_UPI00053C32AE^UniRef90_UPI00053C32AE^Q:753-1718,H:1-274^80.4%ID^E:3.9e-141^.^.	UniRef90_UPI00053C32AE^UniRef90_UPI00053C32AE^Q:2-145,H:131-274^93.8%ID^E:5.2e-73^.^.	PF06418.13^CTP_synth_N^CTP synthase N-terminus^11-143^E:1.2e-47	.
TRINITY_DN26306_c1_g1	TRINITY_DN26306_c1_g1_i14	.	.	.	.	.	.	.	.	.
TRINITY_DN26306_c1_g1	TRINITY_DN26306_c1_g1_i15	PYRG_DICDI^PYRG_DICDI^Q:1341-2696,H:99-566^55.957%ID^E:7.51e-174^RecName: Full=CTP synthase;^Eukaryota; Amoebozoa; Mycetozoa; Dictyostelids; Dictyosteliaceae; Dictyostelium`PYRG_DICDI^PYRG_DICDI^Q:810-1037,H:20-67^52.632%ID^E:4.07e-21^RecName: Full=CTP synthase;^Eukaryota; Amoebozoa; Mycetozoa; Dictyostelids; Dictyosteliaceae; Dictyostelium`PYRG_DICDI^PYRG_DICDI^Q:1124-1210,H:66-94^79.31%ID^E:4.0…	.	TRINITY_DN26306_c1_g1_i15.p1	1515-2867[+]	PYRG2_XENLA^PYRG2_XENLA^Q:1-399,H:157-556^52.618%ID^E:1.7e-146^RecName: Full=CTP synthase 2;^Eukaryota; Metazoa; Chordata; Craniata; Vertebrata; Euteleostomi; Amphibia; Batrachia; Anura; Pipoidea; Pipidae; Xenopodinae; Xenopus; Xenopus	UniRef90_UPI00053C32AE^UniRef90_UPI00053C32AE^Q:753-2849,H:1-610^69.9%ID^E:1.2e-273^.^.	UniRef90_UPI00053C32AE^UniRef90_UPI00053C32AE^Q:1-445,H:157-610^80.8%ID^E:3.7e-214^.^.	PF06418.13^CTP_synth_N^CTP synthase N-terminus^1-116^E:2e-35`PF00117.27^GATase^Glutamine amidotransferase class-I^153-388^E:1.9e-59`PF07722.12^Peptidase_C26^Peptidase C26^229-371^E:9.2e-06	.
TRINITY_DN26306_c1_g1	TRINITY_DN26306_c1_g1_i16	PYRG1_HUMAN^PYRG1_HUMAN^Q:994-1461,H:39-151^58.974%ID^E:2.17e-34^RecName: Full=CTP synthase 1 {ECO:0000305};^Eukaryota; Metazoa; Chordata; Craniata; Vertebrata; Euteleostomi; Mammalia; Eutheria; Euarchontoglires; Primates; Haplorrhini; Catarrhini; Hominidae; Homo`PYRG1_HUMAN^PYRG1_HUMAN^Q:837-896,H:20-39^75%ID^E:2.17e-34^RecName: Full=CTP synthase 1 {ECO:0000305};^Eukaryota; Metazoa; Chordata; Cr…	.	.	.	.	UniRef90_W9R4U7^UniRef90_W9R4U7^Q:994-1461,H:39-162^70.5%ID^E:2.5e-51^.^.	.	.	.
TRINITY_DN26306_c1_g1	TRINITY_DN26306_c1_g1_i17	PYRG1_HUMAN^PYRG1_HUMAN^Q:810-2051,H:20-358^48.798%ID^E:1.95e-158^RecName: Full=CTP synthase 1 {ECO:0000305};^Eukaryota; Metazoa; Chordata; Craniata; Vertebrata; Euteleostomi; Mammalia; Eutheria; Euarchontoglires; Primates; Haplorrhini; Catarrhini; Hominidae; Homo`PYRG1_HUMAN^PYRG1_HUMAN^Q:2131-2721,H:361-557^59.898%ID^E:1.95e-158^RecName: Full=CTP synthase 1 {ECO:0000305};^Eukaryota; Metazoa; Ch…	.	TRINITY_DN26306_c1_g1_i17.p1	1368-2174[+]	PYRG_DICDI^PYRG_DICDI^Q:2-246,H:131-387^48.649%ID^E:3.18e-76^RecName: Full=CTP synthase;^Eukaryota; Amoebozoa; Mycetozoa; Dictyostelids; Dictyosteliaceae; Dictyostelium	UniRef90_UPI00053C32AE^UniRef90_UPI00053C32AE^Q:753-2063,H:1-361^77.1%ID^E:6e-183^.^.	UniRef90_UPI00053C32AE^UniRef90_UPI00053C32AE^Q:2-232,H:131-361^92.2%ID^E:1.6e-119^.^.	PF06418.13^CTP_synth_N^CTP synthase N-terminus^11-143^E:4.6e-47	.
TRINITY_DN26306_c1_g1	TRINITY_DN26306_c1_g1_i18	PYRG_DICDI^PYRG_DICDI^Q:753-2546,H:1-566^55.357%ID^E:0^RecName: Full=CTP synthase;^Eukaryota; Amoebozoa; Mycetozoa; Dictyostelids; Dictyosteliaceae; Dictyostelium	.	TRINITY_DN26306_c1_g1_i18.p1	1284-2732[+]	PYRG_DICDI^PYRG_DICDI^Q:2-421,H:131-566^54.566%ID^E:2.09e-161^RecName: Full=CTP synthase;^Eukaryota; Amoebozoa; Mycetozoa; Dictyostelids; Dictyosteliaceae; Dictyostelium	UniRef90_UPI00053C32AE^UniRef90_UPI00053C32AE^Q:753-2714,H:1-610^79%ID^E:2e-300^.^.	UniRef90_UPI00053C32AE^UniRef90_UPI00053C32AE^Q:2-477,H:131-610^82.5%ID^E:7.1e-232^.^.	PF06418.13^CTP_synth_N^CTP synthase N-terminus^11-143^E:1.7e-46`PF00117.27^GATase^Glutamine amidotransferase class-I^180-415^E:2.8e-61`PF07722.12^Peptidase_C26^Peptidase C26^256-398^E:1.3e-07	.
TRINITY_DN26306_c1_g1	TRINITY_DN26306_c1_g1_i19	PYRG2_XENLA^PYRG2_XENLA^Q:256-360,H:509-543^57.143%ID^E:1.35e-12^RecName: Full=CTP synthase 2;^Eukaryota; Metazoa; Chordata; Craniata; Vertebrata; Euteleostomi; Amphibia; Batrachia; Anura; Pipoidea; Pipidae; Xenopodinae; Xenopus; Xenopus`PYRG2_XENLA^PYRG2_XENLA^Q:86-169,H:485-512^50%ID^E:1.35e-12^RecName: Full=CTP synthase 2;^Eukaryota; Metazoa; Chordata; Craniata; Vertebrata; Euteleostomi; Amphi…	.	.	.	.	UniRef90_O64753^UniRef90_O64753^Q:256-360,H:508-542^85.7%ID^E:2.2e-09^.^.	.	.	.
TRINITY_DN26306_c1_g1	TRINITY_DN26306_c1_g1_i20	PYRG_DICDI^PYRG_DICDI^Q:753-2630,H:1-566^52.95%ID^E:0^RecName: Full=CTP synthase;^Eukaryota; Amoebozoa; Mycetozoa; Dictyostelids; Dictyosteliaceae; Dictyostelium	.	TRINITY_DN26306_c1_g1_i20.p1	1368-2816[+]	PYRG_DICDI^PYRG_DICDI^Q:2-421,H:131-566^54.566%ID^E:2.09e-161^RecName: Full=CTP synthase;^Eukaryota; Amoebozoa; Mycetozoa; Dictyostelids; Dictyosteliaceae; Dictyostelium	UniRef90_UPI00053C32AE^UniRef90_UPI00053C32AE^Q:753-2798,H:1-610^75.8%ID^E:1.5e-295^.^.	UniRef90_UPI00053C32AE^UniRef90_UPI00053C32AE^Q:2-477,H:131-610^82.5%ID^E:7.1e-232^.^.	PF06418.13^CTP_synth_N^CTP synthase N-terminus^11-143^E:1.7e-46`PF00117.27^GATase^Glutamine amidotransferase class-I^180-415^E:2.8e-61`PF07722.12^Peptidase_C26^Peptidase C26^256-398^E:1.3e-07	.
TRINITY_DN26306_c1_g1	TRINITY_DN26306_c1_g1_i21	PYRG1_DANRE^PYRG1_DANRE^Q:247-390,H:20-67^79.167%ID^E:7.68e-28^RecName: Full=CTP synthase 1 {ECO:0000305};^Eukaryota; Metazoa; Chordata; Craniata; Vertebrata; Euteleostomi; Actinopterygii; Neopterygii; Teleostei; Ostariophysi; Cypriniformes; Cyprinidae; Danio`PYRG1_DANRE^PYRG1_DANRE^Q:477-569,H:66-96^80.645%ID^E:7.68e-28^RecName: Full=CTP synthase 1 {ECO:0000305};^Eukaryota; Metazoa; Chordata; Cr…	.	.	.	.	UniRef90_A5AZ17^UniRef90_A5AZ17^Q:190-756,H:1-134^50.8%ID^E:1.1e-34^.^.	.	.	.
TRINITY_DN26306_c1_g1	TRINITY_DN26306_c1_g1_i25	PYRG1_HUMAN^PYRG1_HUMAN^Q:810-2420,H:20-557^60.297%ID^E:0^RecName: Full=CTP synthase 1 {ECO:0000305};^Eukaryota; Metazoa; Chordata; Craniata; Vertebrata; Euteleostomi; Mammalia; Eutheria; Euarchontoglires; Primates; Haplorrhini; Catarrhini; Hominidae; Homo	.	TRINITY_DN26306_c1_g1_i25.p1	753-2573[+]	PYRG1_HUMAN^PYRG1_HUMAN^Q:1-556,H:1-557^60.753%ID^E:0^RecName: Full=CTP synthase 1 {ECO:0000305};^Eukaryota; Metazoa; Chordata; Craniata; Vertebrata; Euteleostomi; Mammalia; Eutheria; Euarchontoglires; Primates; Haplorrhini; Catarrhini; Hominidae; Homo	UniRef90_UPI00053C32AE^UniRef90_UPI00053C32AE^Q:753-2555,H:1-610^84.6%ID^E:1.8e-303^.^.	UniRef90_UPI00053C32AE^UniRef90_UPI00053C32AE^Q:1-601,H:1-610^84.6%ID^E:2.5e-303^.^.	PF06418.13^CTP_synth_N^CTP synthase N-terminus^2-272^E:3e-125`PF00117.27^GATase^Glutamine amidotransferase class-I^309-544^E:3.9e-59`PF07722.12^Peptidase_C26^Peptidase C26^385-527^E:1.7e-05	.
TRINITY_DN26306_c1_g1	TRINITY_DN26306_c1_g1_i26	PYRG_DICDI^PYRG_DICDI^Q:293-1462,H:1-356^55.941%ID^E:5.23e-117^RecName: Full=CTP synthase;^Eukaryota; Amoebozoa; Mycetozoa; Dictyostelids; Dictyosteliaceae; Dictyostelium	.	TRINITY_DN26306_c1_g1_i26.p1	824-1507[+]	PYRG_DICDI^PYRG_DICDI^Q:2-213,H:131-356^53.982%ID^E:2.5e-74^RecName: Full=CTP synthase;^Eukaryota; Amoebozoa; Mycetozoa; Dictyostelids; Dictyosteliaceae; Dictyostelium	UniRef90_UPI00053C32AE^UniRef90_UPI00053C32AE^Q:293-1480,H:1-348^82.8%ID^E:4.7e-181^.^.	UniRef90_UPI00053C32AE^UniRef90_UPI00053C32AE^Q:2-219,H:131-348^92.7%ID^E:9.2e-113^.^.	PF06418.13^CTP_synth_N^CTP synthase N-terminus^11-143^E:3e-47	.
TRINITY_DN26306_c1_g1	TRINITY_DN26306_c1_g1_i28	PYRG1_HUMAN^PYRG1_HUMAN^Q:254-553,H:20-119^84%ID^E:9.85e-41^RecName: Full=CTP synthase 1 {ECO:0000305};^Eukaryota; Metazoa; Chordata; Craniata; Vertebrata; Euteleostomi; Mammalia; Eutheria; Euarchontoglires; Primates; Haplorrhini; Catarrhini; Hominidae; Homo	.	TRINITY_DN26306_c1_g1_i28.p1	197-553[+]	PYRG1_MOUSE^PYRG1_MOUSE^Q:1-119,H:1-119^83.193%ID^E:2.66e-70^RecName: Full=CTP synthase 1 {ECO:0000305};^Eukaryota; Metazoa; Chordata; Craniata; Vertebrata; Euteleostomi; Mammalia; Eutheria; Euarchontoglires; Glires; Rodentia; Myomorpha; Muroidea; Muridae; Murinae; Mus; Mus	UniRef90_UPI0008DCEA5B^UniRef90_UPI0008DCEA5B^Q:197-553,H:1-119^95.8%ID^E:4.7e-59^.^.	UniRef90_UPI0008DCEA5B^UniRef90_UPI0008DCEA5B^Q:1-119,H:1-119^95.8%ID^E:5.2e-59^.^.	PF06418.13^CTP_synth_N^CTP synthase N-terminus^2-119^E:9.7e-68	.
TRINITY_DN26306_c1_g1	TRINITY_DN26306_c1_g1_i29	PYRG_DICDI^PYRG_DICDI^Q:1341-2822,H:99-566^51.367%ID^E:1.58e-165^RecName: Full=CTP synthase;^Eukaryota; Amoebozoa; Mycetozoa; Dictyostelids; Dictyosteliaceae; Dictyostelium`PYRG_DICDI^PYRG_DICDI^Q:810-1037,H:20-67^52.632%ID^E:4.32e-21^RecName: Full=CTP synthase;^Eukaryota; Amoebozoa; Mycetozoa; Dictyostelids; Dictyosteliaceae; Dictyostelium`PYRG_DICDI^PYRG_DICDI^Q:1124-1210,H:66-94^79.31%ID^E:4.3…	.	TRINITY_DN26306_c1_g1_i29.p1	1641-2993[+]	PYRG2_XENLA^PYRG2_XENLA^Q:1-399,H:157-556^52.618%ID^E:1.7e-146^RecName: Full=CTP synthase 2;^Eukaryota; Metazoa; Chordata; Craniata; Vertebrata; Euteleostomi; Amphibia; Batrachia; Anura; Pipoidea; Pipidae; Xenopodinae; Xenopus; Xenopus	UniRef90_UPI00053C32AE^UniRef90_UPI00053C32AE^Q:753-2975,H:1-610^66%ID^E:4.8e-268^.^.	UniRef90_UPI00053C32AE^UniRef90_UPI00053C32AE^Q:1-445,H:157-610^80.8%ID^E:3.7e-214^.^.	PF06418.13^CTP_synth_N^CTP synthase N-terminus^1-116^E:2e-35`PF00117.27^GATase^Glutamine amidotransferase class-I^153-388^E:1.9e-59`PF07722.12^Peptidase_C26^Peptidase C26^229-371^E:9.2e-06	.
TRINITY_DN26306_c1_g1	TRINITY_DN26306_c1_g1_i30	PYRG_DICDI^PYRG_DICDI^Q:350-868,H:20-192^80.347%ID^E:3.65e-74^RecName: Full=CTP synthase;^Eukaryota; Amoebozoa; Mycetozoa; Dictyostelids; Dictyosteliaceae; Dictyostelium	.	TRINITY_DN26306_c1_g1_i30.p1	293-892[+]	PYRG_DICDI^PYRG_DICDI^Q:1-192,H:1-192^79.167%ID^E:5.7e-105^RecName: Full=CTP synthase;^Eukaryota; Amoebozoa; Mycetozoa; Dictyostelids; Dictyosteliaceae; Dictyostelium	UniRef90_UPI0009F1965F^UniRef90_UPI0009F1965F^Q:293-868,H:1-192^96.4%ID^E:3.2e-101^.^.	UniRef90_UPI0009F1965F^UniRef90_UPI0009F1965F^Q:1-192,H:1-192^96.4%ID^E:3.2e-101^.^.	PF06418.13^CTP_synth_N^CTP synthase N-terminus^2-192^E:1.4e-96	.
TRINITY_DN26306_c1_g1	TRINITY_DN26306_c1_g1_i32	PYRG1_MOUSE^PYRG1_MOUSE^Q:350-1000,H:20-151^49.309%ID^E:2.45e-38^RecName: Full=CTP synthase 1 {ECO:0000305};^Eukaryota; Metazoa; Chordata; Craniata; Vertebrata; Euteleostomi; Mammalia; Eutheria; Euarchontoglires; Glires; Rodentia; Myomorpha; Muroidea; Muridae; Murinae; Mus; Mus	.	TRINITY_DN26306_c1_g1_i32.p1	293-601[+]	PYRG1_DANRE^PYRG1_DANRE^Q:1-96,H:1-96^80.208%ID^E:1.3e-52^RecName: Full=CTP synthase 1 {ECO:0000305};^Eukaryota; Metazoa; Chordata; Craniata; Vertebrata; Euteleostomi; Actinopterygii; Neopterygii; Teleostei; Ostariophysi; Cypriniformes; Cyprinidae; Danio	UniRef90_W9R4U7^UniRef90_W9R4U7^Q:293-1000,H:1-162^62.7%ID^E:3.2e-66^.^.	UniRef90_W9R4U7^UniRef90_W9R4U7^Q:1-101,H:1-101^96%ID^E:5.1e-47^.^.	PF06418.13^CTP_synth_N^CTP synthase N-terminus^2-95^E:4e-53	.
TRINITY_DN26384_c14_g1	TRINITY_DN26384_c14_g1_i1	.	.	.	.	.	.	.	.	.
TRINITY_DN26384_c18_g1	TRINITY_DN26384_c18_g1_i1	.	.	.	.	.	.	.	.	.
TRINITY_DN26384_c19_g1	TRINITY_DN26384_c19_g1_i1	.	.	.	.	.	.	.	.	.
TRINITY_DN26384_c19_g1	TRINITY_DN26384_c19_g1_i2	.	.	.	.	.	.	.	.	.
TRINITY_DN26384_c20_g1	TRINITY_DN26384_c20_g1_i5	.	.	.	.	.	.	.	.	.
TRINITY_DN26384_c20_g2	TRINITY_DN26384_c20_g2_i1	.	.	.	.	.	.	.	.	.
TRINITY_DN26384_c22_g1	TRINITY_DN26384_c22_g1_i1	.	.	.	.	.	.	.	.	.
TRINITY_DN26384_c23_g1	TRINITY_DN26384_c23_g1_i1	.	.	.	.	.	.	.	.	.
TRINITY_DN26334_c0_g1	TRINITY_DN26334_c0_g1_i3	ACCC_ARATH^ACCC_ARATH^Q:451-693,H:132-212^95.062%ID^E:1.63e-47^RecName: Full=Biotin carboxylase, chloroplastic;^Eukaryota; Viridiplantae; Streptophyta; Embryophyta; Tracheophyta; Spermatophyta; Magnoliophyta; eudicotyledons; Gunneridae; Pentapetalae; rosids; malvids; Brassicales; Brassicaceae; Camelineae; Arabidopsis	.	.	.	.	UniRef90_A0A022R4R3^UniRef90_A0A022R4R3^Q:451-693,H:127-207^97.5%ID^E:1.2e-38^.^.	.	.	.
TRINITY_DN26334_c0_g1	TRINITY_DN26334_c0_g1_i4	ACCC1_POPTR^ACCC1_POPTR^Q:978-2534,H:5-527^87.81%ID^E:0^RecName: Full=Biotin carboxylase 1, chloroplastic;^Eukaryota; Viridiplantae; Streptophyta; Embryophyta; Tracheophyta; Spermatophyta; Magnoliophyta; eudicotyledons; Gunneridae; Pentapetalae; rosids; fabids; Malpighiales; Salicaceae; Saliceae; Populus	.	TRINITY_DN26334_c0_g1_i4.p1	1212-2540[+]	ACCC1_POPTR^ACCC1_POPTR^Q:1-441,H:87-527^92.971%ID^E:0^RecName: Full=Biotin carboxylase 1, chloroplastic;^Eukaryota; Viridiplantae; Streptophyta; Embryophyta; Tracheophyta; Spermatophyta; Magnoliophyta; eudicotyledons; Gunneridae; Pentapetalae; rosids; fabids; Malpighiales; Salicaceae; Saliceae; Populus	UniRef90_UPI00053C4F78^UniRef90_UPI00053C4F78^Q:987-2531,H:11-533^92.2%ID^E:2.3e-275^.^.	UniRef90_UPI00053C4F78^UniRef90_UPI00053C4F78^Q:1-440,H:94-533^96.1%ID^E:2.6e-244^.^.	PF00289.21^Biotin_carb_N^Biotin carboxylase, N-terminal domain^1-87^E:1.2e-27`PF02786.16^CPSase_L_D2^Carbamoyl-phosphate synthase L chain, ATP binding domain^92-299^E:1.3e-82`PF02222.21^ATP-grasp^ATP-grasp domain^115-269^E:9.2e-11`PF07478.12^Dala_Dala_lig_C^D-ala D-ala ligase C-terminus^119-268^E:1.8e-07`PF02785.18^Biotin_carb_C^Biotin carboxylase C-terminal domain^313-418^E:1.1e-38	.
TRINITY_DN26334_c0_g2	TRINITY_DN26334_c0_g2_i1	ACCC1_POPTR^ACCC1_POPTR^Q:470-571,H:244-277^94.118%ID^E:1.5e-11^RecName: Full=Biotin carboxylase 1, chloroplastic;^Eukaryota; Viridiplantae; Streptophyta; Embryophyta; Tracheophyta; Spermatophyta; Magnoliophyta; eudicotyledons; Gunneridae; Pentapetalae; rosids; fabids; Malpighiales; Salicaceae; Saliceae; Populus	.	.	.	.	UniRef90_A0A2G9HCJ0^UniRef90_A0A2G9HCJ0^Q:476-586,H:250-286^86.5%ID^E:3.2e-09^.^.	.	.	.
TRINITY_DN26334_c0_g3	TRINITY_DN26334_c0_g3_i1	.	.	.	.	.	.	.	.	.
TRINITY_DN26334_c0_g1	TRINITY_DN26334_c0_g1_i5	ACCC1_POPTR^ACCC1_POPTR^Q:411-1253,H:3-281^84.342%ID^E:8.15e-159^RecName: Full=Biotin carboxylase 1, chloroplastic;^Eukaryota; Viridiplantae; Streptophyta; Embryophyta; Tracheophyta; Spermatophyta; Magnoliophyta; eudicotyledons; Gunneridae; Pentapetalae; rosids; fabids; Malpighiales; Salicaceae; Saliceae; Populus	.	TRINITY_DN26334_c0_g1_i5.p1	402-1253[+]	ACCC1_POPTR^ACCC1_POPTR^Q:4-284,H:3-281^84.342%ID^E:1.04e-173^RecName: Full=Biotin carboxylase 1, chloroplastic;^Eukaryota; Viridiplantae; Streptophyta; Embryophyta; Tracheophyta; Spermatophyta; Magnoliophyta; eudicotyledons; Gunneridae; Pentapetalae; rosids; fabids; Malpighiales; Salicaceae; Saliceae; Populus	UniRef90_UPI00053C4F78^UniRef90_UPI00053C4F78^Q:399-1253,H:2-288^89.9%ID^E:3.1e-143^.^.	UniRef90_UPI00053C4F78^UniRef90_UPI00053C4F78^Q:1-284,H:3-288^90.2%ID^E:3.6e-143^.^.	PF00289.21^Biotin_carb_N^Biotin carboxylase, N-terminal domain^69-176^E:3.3e-41`PF02786.16^CPSase_L_D2^Carbamoyl-phosphate synthase L chain, ATP binding domain^181-283^E:2.6e-37`PF02222.21^ATP-grasp^ATP-grasp domain^203-270^E:6.9e-05	.
TRINITY_DN26334_c0_g1	TRINITY_DN26334_c0_g1_i6	ACCC2_POPTR^ACCC2_POPTR^Q:238-348,H:418-454^91.892%ID^E:4.31e-15^RecName: Full=Biotin carboxylase 2, chloroplastic;^Eukaryota; Viridiplantae; Streptophyta; Embryophyta; Tracheophyta; Spermatophyta; Magnoliophyta; eudicotyledons; Gunneridae; Pentapetalae; rosids; fabids; Malpighiales; Salicaceae; Saliceae; Populus	.	.	.	.	UniRef90_A0A078HBR4^UniRef90_A0A078HBR4^Q:238-348,H:623-659^94.6%ID^E:4e-12^.^.	.	.	.
TRINITY_DN26334_c0_g1	TRINITY_DN26334_c0_g1_i7	ACCC_ARATH^ACCC_ARATH^Q:2516-3226,H:301-537^93.249%ID^E:0^RecName: Full=Biotin carboxylase, chloroplastic;^Eukaryota; Viridiplantae; Streptophyta; Embryophyta; Tracheophyta; Spermatophyta; Magnoliophyta; eudicotyledons; Gunneridae; Pentapetalae; rosids; malvids; Brassicales; Brassicaceae; Camelineae; Arabidopsis`ACCC_ARATH^ACCC_ARATH^Q:2125-2505,H:178-304^93.701%ID^E:0^RecName: Full=Biotin carbox…	.	TRINITY_DN26334_c0_g1_i7.p1	2594-3229[+]	ACCC1_POPTR^ACCC1_POPTR^Q:1-210,H:318-527^90.952%ID^E:7.49e-140^RecName: Full=Biotin carboxylase 1, chloroplastic;^Eukaryota; Viridiplantae; Streptophyta; Embryophyta; Tracheophyta; Spermatophyta; Magnoliophyta; eudicotyledons; Gunneridae; Pentapetalae; rosids; fabids; Malpighiales; Salicaceae; Saliceae; Populus	UniRef90_UPI00053C4F78^UniRef90_UPI00053C4F78^Q:2516-3220,H:299-533^94%ID^E:2.5e-120^.^.	UniRef90_O04983^UniRef90_O04983^Q:1-211,H:327-537^93.8%ID^E:3.7e-108^.^.	PF02786.16^CPSase_L_D2^Carbamoyl-phosphate synthase L chain, ATP binding domain^1-68^E:2.1e-21`PF02785.18^Biotin_carb_C^Biotin carboxylase C-terminal domain^82-187^E:2.3e-39	.
TRINITY_DN26334_c0_g1	TRINITY_DN26334_c0_g1_i11	ACCC1_POPTR^ACCC1_POPTR^Q:240-728,H:9-169^84.663%ID^E:2.34e-89^RecName: Full=Biotin carboxylase 1, chloroplastic;^Eukaryota; Viridiplantae; Streptophyta; Embryophyta; Tracheophyta; Spermatophyta; Magnoliophyta; eudicotyledons; Gunneridae; Pentapetalae; rosids; fabids; Malpighiales; Salicaceae; Saliceae; Populus`ACCC1_POPTR^ACCC1_POPTR^Q:974-1141,H:147-203^63.158%ID^E:1.21e-13^RecName: Full=Biotin…	.	TRINITY_DN26334_c0_g1_i11.p1	213-899[+]	ACCC1_POPTR^ACCC1_POPTR^Q:10-172,H:9-169^84.663%ID^E:2.71e-92^RecName: Full=Biotin carboxylase 1, chloroplastic;^Eukaryota; Viridiplantae; Streptophyta; Embryophyta; Tracheophyta; Spermatophyta; Magnoliophyta; eudicotyledons; Gunneridae; Pentapetalae; rosids; fabids; Malpighiales; Salicaceae; Saliceae; Populus	UniRef90_UPI00053C4F78^UniRef90_UPI00053C4F78^Q:213-728,H:3-176^85.1%ID^E:6.1e-77^.^.	UniRef90_UPI00053C4F78^UniRef90_UPI00053C4F78^Q:1-172,H:3-176^85.1%ID^E:6.2e-77^.^.	PF00289.21^Biotin_carb_N^Biotin carboxylase, N-terminal domain^69-173^E:1e-40	.
TRINITY_DN26334_c0_g1	TRINITY_DN26334_c0_g1_i12	ACCC_ARATH^ACCC_ARATH^Q:2286-3365,H:178-537^93.889%ID^E:0^RecName: Full=Biotin carboxylase, chloroplastic;^Eukaryota; Viridiplantae; Streptophyta; Embryophyta; Tracheophyta; Spermatophyta; Magnoliophyta; eudicotyledons; Gunneridae; Pentapetalae; rosids; malvids; Brassicales; Brassicaceae; Camelineae; Arabidopsis`ACCC_ARATH^ACCC_ARATH^Q:1154-1486,H:17-133^70.085%ID^E:6.95e-38^RecName: Full=Biotin …	.	TRINITY_DN26334_c0_g1_i12.p1	2307-3368[+]	ACCC1_POPTR^ACCC1_POPTR^Q:1-352,H:176-527^92.33%ID^E:0^RecName: Full=Biotin carboxylase 1, chloroplastic;^Eukaryota; Viridiplantae; Streptophyta; Embryophyta; Tracheophyta; Spermatophyta; Magnoliophyta; eudicotyledons; Gunneridae; Pentapetalae; rosids; fabids; Malpighiales; Salicaceae; Saliceae; Populus	UniRef90_UPI00053C4F78^UniRef90_UPI00053C4F78^Q:1851-3359,H:130-533^76.9%ID^E:8e-210^.^.	UniRef90_UPI00053C4F78^UniRef90_UPI00053C4F78^Q:1-351,H:183-533^95.7%ID^E:1.7e-190^.^.	PF02786.16^CPSase_L_D2^Carbamoyl-phosphate synthase L chain, ATP binding domain^3-210^E:7e-83`PF08443.10^RimK^RimK-like ATP-grasp domain^24-185^E:0.0002`PF02222.21^ATP-grasp^ATP-grasp domain^25-180^E:5.5e-11`PF07478.12^Dala_Dala_lig_C^D-ala D-ala ligase C-terminus^30-179^E:1.1e-07`PF02785.18^Biotin_carb_C^Biotin carboxylase C-terminal domain^224-329^E:7.3e-39	.
TRINITY_DN26334_c0_g1	TRINITY_DN26334_c0_g1_i13	ACCC_ARATH^ACCC_ARATH^Q:1755-2834,H:178-537^93.889%ID^E:0^RecName: Full=Biotin carboxylase, chloroplastic;^Eukaryota; Viridiplantae; Streptophyta; Embryophyta; Tracheophyta; Spermatophyta; Magnoliophyta; eudicotyledons; Gunneridae; Pentapetalae; rosids; malvids; Brassicales; Brassicaceae; Camelineae; Arabidopsis`ACCC_ARATH^ACCC_ARATH^Q:993-1460,H:17-178^77.16%ID^E:1.1e-70^RecName: Full=Biotin car…	.	TRINITY_DN26334_c0_g1_i13.p1	1776-2837[+]	ACCC1_POPTR^ACCC1_POPTR^Q:1-352,H:176-527^92.33%ID^E:0^RecName: Full=Biotin carboxylase 1, chloroplastic;^Eukaryota; Viridiplantae; Streptophyta; Embryophyta; Tracheophyta; Spermatophyta; Magnoliophyta; eudicotyledons; Gunneridae; Pentapetalae; rosids; fabids; Malpighiales; Salicaceae; Saliceae; Populus	UniRef90_UPI00053C4F78^UniRef90_UPI00053C4F78^Q:987-2828,H:11-533^77.5%ID^E:1.1e-262^.^.	UniRef90_UPI00053C4F78^UniRef90_UPI00053C4F78^Q:1-351,H:183-533^95.7%ID^E:1.7e-190^.^.	PF02786.16^CPSase_L_D2^Carbamoyl-phosphate synthase L chain, ATP binding domain^3-210^E:7e-83`PF08443.10^RimK^RimK-like ATP-grasp domain^24-185^E:0.0002`PF02222.21^ATP-grasp^ATP-grasp domain^25-180^E:5.5e-11`PF07478.12^Dala_Dala_lig_C^D-ala D-ala ligase C-terminus^30-179^E:1.1e-07`PF02785.18^Biotin_carb_C^Biotin carboxylase C-terminal domain^224-329^E:7.3e-39	.
TRINITY_DN26334_c0_g1	TRINITY_DN26334_c0_g1_i14	ACCC_ARATH^ACCC_ARATH^Q:2620-3345,H:296-537^90.909%ID^E:1.36e-139^RecName: Full=Biotin carboxylase, chloroplastic;^Eukaryota; Viridiplantae; Streptophyta; Embryophyta; Tracheophyta; Spermatophyta; Magnoliophyta; eudicotyledons; Gunneridae; Pentapetalae; rosids; malvids; Brassicales; Brassicaceae; Camelineae; Arabidopsis`ACCC_ARATH^ACCC_ARATH^Q:993-1460,H:17-178^77.16%ID^E:2e-70^RecName: Full=Biot…	.	TRINITY_DN26334_c0_g1_i14.p1	2713-3348[+]	ACCC1_POPTR^ACCC1_POPTR^Q:1-210,H:318-527^90.952%ID^E:1.2e-139^RecName: Full=Biotin carboxylase 1, chloroplastic;^Eukaryota; Viridiplantae; Streptophyta; Embryophyta; Tracheophyta; Spermatophyta; Magnoliophyta; eudicotyledons; Gunneridae; Pentapetalae; rosids; fabids; Malpighiales; Salicaceae; Saliceae; Populus	UniRef90_UPI00053C4F78^UniRef90_UPI00053C4F78^Q:2104-3339,H:228-533^70.6%ID^E:8.6e-151^.^.	UniRef90_UPI00053C4F78^UniRef90_UPI00053C4F78^Q:1-209,H:325-533^94.3%ID^E:4.1e-107^.^.	PF02786.16^CPSase_L_D2^Carbamoyl-phosphate synthase L chain, ATP binding domain^1-68^E:2.1e-21`PF02785.18^Biotin_carb_C^Biotin carboxylase C-terminal domain^82-187^E:2.3e-39	.
TRINITY_DN26334_c0_g1	TRINITY_DN26334_c0_g1_i16	ACCC1_POPTR^ACCC1_POPTR^Q:2519-3256,H:236-481^93.902%ID^E:1.09e-142^RecName: Full=Biotin carboxylase 1, chloroplastic;^Eukaryota; Viridiplantae; Streptophyta; Embryophyta; Tracheophyta; Spermatophyta; Magnoliophyta; eudicotyledons; Gunneridae; Pentapetalae; rosids; fabids; Malpighiales; Salicaceae; Saliceae; Populus`ACCC1_POPTR^ACCC1_POPTR^Q:978-1325,H:5-124^71.311%ID^E:7.29e-45^RecName: Full=Bio…	.	TRINITY_DN26334_c0_g1_i16.p1	2504-3310[+]	ACCC1_POPTR^ACCC1_POPTR^Q:1-251,H:231-481^93.625%ID^E:5.33e-173^RecName: Full=Biotin carboxylase 1, chloroplastic;^Eukaryota; Viridiplantae; Streptophyta; Embryophyta; Tracheophyta; Spermatophyta; Magnoliophyta; eudicotyledons; Gunneridae; Pentapetalae; rosids; fabids; Malpighiales; Salicaceae; Saliceae; Populus	UniRef90_UPI00053C4F78^UniRef90_UPI00053C4F78^Q:2474-3256,H:228-488^95.8%ID^E:5.5e-139^.^.	UniRef90_UPI00053C4F78^UniRef90_UPI00053C4F78^Q:1-251,H:238-488^95.6%ID^E:3.2e-133^.^.	PF02786.16^CPSase_L_D2^Carbamoyl-phosphate synthase L chain, ATP binding domain^1-155^E:8.3e-60`PF02785.18^Biotin_carb_C^Biotin carboxylase C-terminal domain^169-248^E:7.6e-30	.
TRINITY_DN26334_c0_g1	TRINITY_DN26334_c0_g1_i17	ACCC1_POPTR^ACCC1_POPTR^Q:978-1838,H:5-295^84.642%ID^E:0^RecName: Full=Biotin carboxylase 1, chloroplastic;^Eukaryota; Viridiplantae; Streptophyta; Embryophyta; Tracheophyta; Spermatophyta; Magnoliophyta; eudicotyledons; Gunneridae; Pentapetalae; rosids; fabids; Malpighiales; Salicaceae; Saliceae; Populus`ACCC1_POPTR^ACCC1_POPTR^Q:1849-2556,H:292-527^91.102%ID^E:0^RecName: Full=Biotin carboxylase…	.	TRINITY_DN26334_c0_g1_i17.p2	1212-1841[+]	ACCC_ARATH^ACCC_ARATH^Q:1-209,H:96-304^94.737%ID^E:4.07e-145^RecName: Full=Biotin carboxylase, chloroplastic;^Eukaryota; Viridiplantae; Streptophyta; Embryophyta; Tracheophyta; Spermatophyta; Magnoliophyta; eudicotyledons; Gunneridae; Pentapetalae; rosids; malvids; Brassicales; Brassicaceae; Camelineae; Arabidopsis	UniRef90_UPI00053C4F78^UniRef90_UPI00053C4F78^Q:987-1838,H:11-302^90.1%ID^E:4.7e-145^.^.	UniRef90_UPI00053C4F78^UniRef90_UPI00053C4F78^Q:1-209,H:94-302^97.6%ID^E:4.5e-114^.^.	PF00289.21^Biotin_carb_N^Biotin carboxylase, N-terminal domain^1-87^E:2.9e-28`PF02786.16^CPSase_L_D2^Carbamoyl-phosphate synthase L chain, ATP binding domain^92-209^E:1.1e-44`PF02222.21^ATP-grasp^ATP-grasp domain^114-197^E:1.2e-05	.
TRINITY_DN26334_c0_g1	TRINITY_DN26334_c0_g1_i18	ACCC_ARATH^ACCC_ARATH^Q:2212-3291,H:178-537^93.333%ID^E:0^RecName: Full=Biotin carboxylase, chloroplastic;^Eukaryota; Viridiplantae; Streptophyta; Embryophyta; Tracheophyta; Spermatophyta; Magnoliophyta; eudicotyledons; Gunneridae; Pentapetalae; rosids; malvids; Brassicales; Brassicaceae; Camelineae; Arabidopsis`ACCC_ARATH^ACCC_ARATH^Q:1080-1412,H:17-133^70.085%ID^E:5.43e-38^RecName: Full=Biotin …	.	TRINITY_DN26334_c0_g1_i18.p1	2233-3294[+]	ACCC1_POPTR^ACCC1_POPTR^Q:1-352,H:176-527^92.33%ID^E:0^RecName: Full=Biotin carboxylase 1, chloroplastic;^Eukaryota; Viridiplantae; Streptophyta; Embryophyta; Tracheophyta; Spermatophyta; Magnoliophyta; eudicotyledons; Gunneridae; Pentapetalae; rosids; fabids; Malpighiales; Salicaceae; Saliceae; Populus	UniRef90_UPI00053C4F78^UniRef90_UPI00053C4F78^Q:1777-3285,H:130-533^77.1%ID^E:1.6e-211^.^.	UniRef90_UPI00053C4F78^UniRef90_UPI00053C4F78^Q:1-351,H:183-533^96%ID^E:1.5e-191^.^.	PF02786.16^CPSase_L_D2^Carbamoyl-phosphate synthase L chain, ATP binding domain^3-210^E:7e-83`PF08443.10^RimK^RimK-like ATP-grasp domain^24-185^E:0.0002`PF02222.21^ATP-grasp^ATP-grasp domain^25-180^E:5.5e-11`PF07478.12^Dala_Dala_lig_C^D-ala D-ala ligase C-terminus^30-179^E:1.1e-07`PF02785.18^Biotin_carb_C^Biotin carboxylase C-terminal domain^224-329^E:7.3e-39	.
TRINITY_DN26334_c0_g1	TRINITY_DN26334_c0_g1_i19	ACCC1_POPTR^ACCC1_POPTR^Q:1065-1868,H:5-276^83.942%ID^E:3.13e-146^RecName: Full=Biotin carboxylase 1, chloroplastic;^Eukaryota; Viridiplantae; Streptophyta; Embryophyta; Tracheophyta; Spermatophyta; Magnoliophyta; eudicotyledons; Gunneridae; Pentapetalae; rosids; fabids; Malpighiales; Salicaceae; Saliceae; Populus	.	TRINITY_DN26334_c0_g1_i19.p1	1299-1874[+]	ACCC_ARATH^ACCC_ARATH^Q:1-190,H:96-285^94.737%ID^E:6.62e-130^RecName: Full=Biotin carboxylase, chloroplastic;^Eukaryota; Viridiplantae; Streptophyta; Embryophyta; Tracheophyta; Spermatophyta; Magnoliophyta; eudicotyledons; Gunneridae; Pentapetalae; rosids; malvids; Brassicales; Brassicaceae; Camelineae; Arabidopsis	UniRef90_UPI00053C4F78^UniRef90_UPI00053C4F78^Q:1074-1868,H:11-283^89.7%ID^E:8.6e-133^.^.	UniRef90_UPI00053C4F78^UniRef90_UPI00053C4F78^Q:1-190,H:94-283^97.9%ID^E:6.1e-102^.^.	PF00289.21^Biotin_carb_N^Biotin carboxylase, N-terminal domain^1-87^E:2.3e-28`PF02786.16^CPSase_L_D2^Carbamoyl-phosphate synthase L chain, ATP binding domain^92-190^E:3.6e-35`PF02222.21^ATP-grasp^ATP-grasp domain^114-181^E:3.7e-05	.
TRINITY_DN26334_c0_g4	TRINITY_DN26334_c0_g4_i1	.	.	.	.	.	.	.	.	.
TRINITY_DN26334_c0_g1	TRINITY_DN26334_c0_g1_i20	.	.	.	.	.	.	.	.	.
TRINITY_DN26334_c0_g5	TRINITY_DN26334_c0_g5_i1	.	.	.	.	.	.	.	.	.
TRINITY_DN26334_c0_g1	TRINITY_DN26334_c0_g1_i24	ACCC1_POPTR^ACCC1_POPTR^Q:1139-2695,H:5-527^87.81%ID^E:0^RecName: Full=Biotin carboxylase 1, chloroplastic;^Eukaryota; Viridiplantae; Streptophyta; Embryophyta; Tracheophyta; Spermatophyta; Magnoliophyta; eudicotyledons; Gunneridae; Pentapetalae; rosids; fabids; Malpighiales; Salicaceae; Saliceae; Populus	.	TRINITY_DN26334_c0_g1_i24.p1	1373-2701[+]	ACCC1_POPTR^ACCC1_POPTR^Q:1-441,H:87-527^92.971%ID^E:0^RecName: Full=Biotin carboxylase 1, chloroplastic;^Eukaryota; Viridiplantae; Streptophyta; Embryophyta; Tracheophyta; Spermatophyta; Magnoliophyta; eudicotyledons; Gunneridae; Pentapetalae; rosids; fabids; Malpighiales; Salicaceae; Saliceae; Populus	UniRef90_UPI00053C4F78^UniRef90_UPI00053C4F78^Q:1148-2692,H:11-533^92.4%ID^E:4.1e-277^.^.	UniRef90_UPI00053C4F78^UniRef90_UPI00053C4F78^Q:1-440,H:94-533^96.4%ID^E:2.3e-245^.^.	PF00289.21^Biotin_carb_N^Biotin carboxylase, N-terminal domain^1-87^E:1.2e-27`PF02786.16^CPSase_L_D2^Carbamoyl-phosphate synthase L chain, ATP binding domain^92-299^E:1.3e-82`PF02222.21^ATP-grasp^ATP-grasp domain^115-269^E:9.2e-11`PF07478.12^Dala_Dala_lig_C^D-ala D-ala ligase C-terminus^119-268^E:1.8e-07`PF02785.18^Biotin_carb_C^Biotin carboxylase C-terminal domain^313-418^E:1.1e-38	.
TRINITY_DN26334_c0_g1	TRINITY_DN26334_c0_g1_i25	ACCC_ARATH^ACCC_ARATH^Q:175-411,H:486-537^55.696%ID^E:4.8e-16^RecName: Full=Biotin carboxylase, chloroplastic;^Eukaryota; Viridiplantae; Streptophyta; Embryophyta; Tracheophyta; Spermatophyta; Magnoliophyta; eudicotyledons; Gunneridae; Pentapetalae; rosids; malvids; Brassicales; Brassicaceae; Camelineae; Arabidopsis	.	.	.	.	UniRef90_O04983^UniRef90_O04983^Q:175-411,H:486-537^55.7%ID^E:3.6e-11^.^.	.	.	.
TRINITY_DN26309_c9_g1	TRINITY_DN26309_c9_g1_i1	.	.	.	.	.	.	.	.	.
TRINITY_DN26309_c11_g1	TRINITY_DN26309_c11_g1_i1	.	.	.	.	.	.	.	.	.
TRINITY_DN26309_c13_g1	TRINITY_DN26309_c13_g1_i1	.	.	.	.	.	.	.	.	.
TRINITY_DN26309_c15_g1	TRINITY_DN26309_c15_g1_i1	.	.	.	.	.	.	.	.	.
TRINITY_DN26371_c0_g1	TRINITY_DN26371_c0_g1_i1	.	.	.	.	.	.	.	.	.
TRINITY_DN26371_c1_g1	TRINITY_DN26371_c1_g1_i1	.	.	.	.	.	.	.	.	.
TRINITY_DN26371_c2_g1	TRINITY_DN26371_c2_g1_i2	HUA2_ARATH^HUA2_ARATH^Q:169-804,H:1161-1392^58.723%ID^E:5.08e-52^RecName: Full=ENHANCER OF AG-4 protein 2;^Eukaryota; Viridiplantae; Streptophyta; Embryophyta; Tracheophyta; Spermatophyta; Magnoliophyta; eudicotyledons; Gunneridae; Pentapetalae; rosids; malvids; Brassicales; Brassicaceae; Camelineae; Arabidopsis	.	TRINITY_DN26371_c2_g1_i2.p1	1-807[+]	HUA2_ARATH^HUA2_ARATH^Q:31-268,H:1135-1392^59.77%ID^E:1.28e-78^RecName: Full=ENHANCER OF AG-4 protein 2;^Eukaryota; Viridiplantae; Streptophyta; Embryophyta; Tracheophyta; Spermatophyta; Magnoliophyta; eudicotyledons; Gunneridae; Pentapetalae; rosids; malvids; Brassicales; Brassicaceae; Camelineae; Arabidopsis	UniRef90_UPI00053C72BF^UniRef90_UPI00053C72BF^Q:154-804,H:1152-1389^64.6%ID^E:3.7e-69^.^.	UniRef90_UPI00053C72BF^UniRef90_UPI00053C72BF^Q:52-268,H:1152-1389^64.6%ID^E:2.5e-69^.^.	.	.
TRINITY_DN26371_c2_g1	TRINITY_DN26371_c2_g1_i4	HUA2_ARATH^HUA2_ARATH^Q:169-804,H:1161-1392^58.723%ID^E:6.37e-52^RecName: Full=ENHANCER OF AG-4 protein 2;^Eukaryota; Viridiplantae; Streptophyta; Embryophyta; Tracheophyta; Spermatophyta; Magnoliophyta; eudicotyledons; Gunneridae; Pentapetalae; rosids; malvids; Brassicales; Brassicaceae; Camelineae; Arabidopsis	.	TRINITY_DN26371_c2_g1_i4.p1	1-807[+]	HUA2_ARATH^HUA2_ARATH^Q:31-268,H:1135-1392^59.77%ID^E:1.28e-78^RecName: Full=ENHANCER OF AG-4 protein 2;^Eukaryota; Viridiplantae; Streptophyta; Embryophyta; Tracheophyta; Spermatophyta; Magnoliophyta; eudicotyledons; Gunneridae; Pentapetalae; rosids; malvids; Brassicales; Brassicaceae; Camelineae; Arabidopsis	UniRef90_UPI00053C72BF^UniRef90_UPI00053C72BF^Q:154-804,H:1152-1389^64.6%ID^E:2.9e-69^.^.	UniRef90_UPI00053C72BF^UniRef90_UPI00053C72BF^Q:52-268,H:1152-1389^64.6%ID^E:2.5e-69^.^.	.	.
TRINITY_DN26371_c2_g1	TRINITY_DN26371_c2_g1_i5	.	.	.	.	.	.	.	.	.
TRINITY_DN26371_c2_g1	TRINITY_DN26371_c2_g1_i6	HUA2_ARATH^HUA2_ARATH^Q:169-804,H:1161-1392^58.723%ID^E:8.55e-52^RecName: Full=ENHANCER OF AG-4 protein 2;^Eukaryota; Viridiplantae; Streptophyta; Embryophyta; Tracheophyta; Spermatophyta; Magnoliophyta; eudicotyledons; Gunneridae; Pentapetalae; rosids; malvids; Brassicales; Brassicaceae; Camelineae; Arabidopsis	.	TRINITY_DN26371_c2_g1_i6.p1	1-807[+]	HUA2_ARATH^HUA2_ARATH^Q:31-268,H:1135-1392^59.77%ID^E:1.28e-78^RecName: Full=ENHANCER OF AG-4 protein 2;^Eukaryota; Viridiplantae; Streptophyta; Embryophyta; Tracheophyta; Spermatophyta; Magnoliophyta; eudicotyledons; Gunneridae; Pentapetalae; rosids; malvids; Brassicales; Brassicaceae; Camelineae; Arabidopsis	UniRef90_UPI00053C72BF^UniRef90_UPI00053C72BF^Q:154-804,H:1152-1389^64.6%ID^E:5.1e-69^.^.	UniRef90_UPI00053C72BF^UniRef90_UPI00053C72BF^Q:52-268,H:1152-1389^64.6%ID^E:2.5e-69^.^.	.	.
TRINITY_DN26371_c2_g1	TRINITY_DN26371_c2_g1_i7	HUA2_ARATH^HUA2_ARATH^Q:169-804,H:1161-1392^58.723%ID^E:1.11e-52^RecName: Full=ENHANCER OF AG-4 protein 2;^Eukaryota; Viridiplantae; Streptophyta; Embryophyta; Tracheophyta; Spermatophyta; Magnoliophyta; eudicotyledons; Gunneridae; Pentapetalae; rosids; malvids; Brassicales; Brassicaceae; Camelineae; Arabidopsis	.	TRINITY_DN26371_c2_g1_i7.p1	1-807[+]	HUA2_ARATH^HUA2_ARATH^Q:31-268,H:1135-1392^59.77%ID^E:1.28e-78^RecName: Full=ENHANCER OF AG-4 protein 2;^Eukaryota; Viridiplantae; Streptophyta; Embryophyta; Tracheophyta; Spermatophyta; Magnoliophyta; eudicotyledons; Gunneridae; Pentapetalae; rosids; malvids; Brassicales; Brassicaceae; Camelineae; Arabidopsis	UniRef90_UPI00053C72BF^UniRef90_UPI00053C72BF^Q:154-804,H:1152-1389^64.6%ID^E:3.2e-69^.^.	UniRef90_UPI00053C72BF^UniRef90_UPI00053C72BF^Q:52-268,H:1152-1389^64.6%ID^E:2.5e-69^.^.	.	.
TRINITY_DN26371_c2_g1	TRINITY_DN26371_c2_g1_i8	.	.	TRINITY_DN26371_c2_g1_i8.p1	3-371[+]	.	.	.	.	sigP:1^23^0.495^YES
TRINITY_DN26371_c2_g1	TRINITY_DN26371_c2_g1_i10	HUA2_ARATH^HUA2_ARATH^Q:169-804,H:1161-1392^58.723%ID^E:5.4e-51^RecName: Full=ENHANCER OF AG-4 protein 2;^Eukaryota; Viridiplantae; Streptophyta; Embryophyta; Tracheophyta; Spermatophyta; Magnoliophyta; eudicotyledons; Gunneridae; Pentapetalae; rosids; malvids; Brassicales; Brassicaceae; Camelineae; Arabidopsis	.	TRINITY_DN26371_c2_g1_i10.p1	1-807[+]	HUA2_ARATH^HUA2_ARATH^Q:31-268,H:1135-1392^59.77%ID^E:1.28e-78^RecName: Full=ENHANCER OF AG-4 protein 2;^Eukaryota; Viridiplantae; Streptophyta; Embryophyta; Tracheophyta; Spermatophyta; Magnoliophyta; eudicotyledons; Gunneridae; Pentapetalae; rosids; malvids; Brassicales; Brassicaceae; Camelineae; Arabidopsis	UniRef90_UPI00053C72BF^UniRef90_UPI00053C72BF^Q:154-804,H:1152-1389^64.6%ID^E:6.1e-69^.^.	UniRef90_UPI00053C72BF^UniRef90_UPI00053C72BF^Q:52-268,H:1152-1389^64.6%ID^E:2.5e-69^.^.	.	.
TRINITY_DN26371_c2_g1	TRINITY_DN26371_c2_g1_i11	HUA2_ARATH^HUA2_ARATH^Q:169-804,H:1161-1392^58.723%ID^E:7.56e-52^RecName: Full=ENHANCER OF AG-4 protein 2;^Eukaryota; Viridiplantae; Streptophyta; Embryophyta; Tracheophyta; Spermatophyta; Magnoliophyta; eudicotyledons; Gunneridae; Pentapetalae; rosids; malvids; Brassicales; Brassicaceae; Camelineae; Arabidopsis	.	TRINITY_DN26371_c2_g1_i11.p2	1-807[+]	HUA2_ARATH^HUA2_ARATH^Q:31-268,H:1135-1392^59.77%ID^E:1.28e-78^RecName: Full=ENHANCER OF AG-4 protein 2;^Eukaryota; Viridiplantae; Streptophyta; Embryophyta; Tracheophyta; Spermatophyta; Magnoliophyta; eudicotyledons; Gunneridae; Pentapetalae; rosids; malvids; Brassicales; Brassicaceae; Camelineae; Arabidopsis	UniRef90_UPI00053C72BF^UniRef90_UPI00053C72BF^Q:154-804,H:1152-1389^64.6%ID^E:5e-69^.^.	UniRef90_UPI00053C72BF^UniRef90_UPI00053C72BF^Q:52-268,H:1152-1389^64.6%ID^E:2.5e-69^.^.	.	.
TRINITY_DN26371_c3_g1	TRINITY_DN26371_c3_g1_i1	FREE1_ARATH^FREE1_ARATH^Q:240-644,H:198-336^71.223%ID^E:5.49e-43^RecName: Full=Protein FREE1 {ECO:0000303|PubMed:25438943};^Eukaryota; Viridiplantae; Streptophyta; Embryophyta; Tracheophyta; Spermatophyta; Magnoliophyta; eudicotyledons; Gunneridae; Pentapetalae; rosids; malvids; Brassicales; Brassicaceae; Camelineae; Arabidopsis`FREE1_ARATH^FREE1_ARATH^Q:818-925,H:333-367^88.889%ID^E:2.72e-11^Rec…	.	TRINITY_DN26371_c3_g1_i1.p1	3-650[+]	FREE1_ARATH^FREE1_ARATH^Q:1-214,H:126-336^66.514%ID^E:8.94e-67^RecName: Full=Protein FREE1 {ECO:0000303|PubMed:25438943};^Eukaryota; Viridiplantae; Streptophyta; Embryophyta; Tracheophyta; Spermatophyta; Magnoliophyta; eudicotyledons; Gunneridae; Pentapetalae; rosids; malvids; Brassicales; Brassicaceae; Camelineae; Arabidopsis	UniRef90_UPI00053C9271^UniRef90_UPI00053C9271^Q:3-644,H:120-336^75.1%ID^E:6.9e-63^.^.	UniRef90_UPI00053C9271^UniRef90_UPI00053C9271^Q:1-214,H:120-336^75.1%ID^E:3.7e-63^.^.	.	.
TRINITY_DN26371_c3_g1	TRINITY_DN26371_c3_g1_i2	FREE1_ARATH^FREE1_ARATH^Q:222-1031,H:185-478^69.728%ID^E:9.44e-125^RecName: Full=Protein FREE1 {ECO:0000303|PubMed:25438943};^Eukaryota; Viridiplantae; Streptophyta; Embryophyta; Tracheophyta; Spermatophyta; Magnoliophyta; eudicotyledons; Gunneridae; Pentapetalae; rosids; malvids; Brassicales; Brassicaceae; Camelineae; Arabidopsis	.	TRINITY_DN26371_c3_g1_i2.p1	3-1211[+]	FREE1_ARATH^FREE1_ARATH^Q:1-345,H:126-480^67.68%ID^E:2.85e-149^RecName: Full=Protein FREE1 {ECO:0000303|PubMed:25438943};^Eukaryota; Viridiplantae; Streptophyta; Embryophyta; Tracheophyta; Spermatophyta; Magnoliophyta; eudicotyledons; Gunneridae; Pentapetalae; rosids; malvids; Brassicales; Brassicaceae; Camelineae; Arabidopsis	UniRef90_UPI00053C9271^UniRef90_UPI00053C9271^Q:3-1031,H:120-479^76.1%ID^E:8.9e-127^.^.	UniRef90_UPI00053C9271^UniRef90_UPI00053C9271^Q:1-343,H:120-479^76.1%ID^E:8.8e-127^.^.	.	.
TRINITY_DN26371_c3_g1	TRINITY_DN26371_c3_g1_i3	FREE1_ARATH^FREE1_ARATH^Q:1283-1999,H:364-601^83.682%ID^E:0^RecName: Full=Protein FREE1 {ECO:0000303|PubMed:25438943};^Eukaryota; Viridiplantae; Streptophyta; Embryophyta; Tracheophyta; Spermatophyta; Magnoliophyta; eudicotyledons; Gunneridae; Pentapetalae; rosids; malvids; Brassicales; Brassicaceae; Camelineae; Arabidopsis`FREE1_ARATH^FREE1_ARATH^Q:108-1181,H:1-364^61.198%ID^E:0^RecName: Full=Pr…	.	TRINITY_DN26371_c3_g1_i3.p2	1508-2002[+]	FREE1_ARATH^FREE1_ARATH^Q:1-164,H:439-601^87.805%ID^E:6.07e-104^RecName: Full=Protein FREE1 {ECO:0000303|PubMed:25438943};^Eukaryota; Viridiplantae; Streptophyta; Embryophyta; Tracheophyta; Spermatophyta; Magnoliophyta; eudicotyledons; Gunneridae; Pentapetalae; rosids; malvids; Brassicales; Brassicaceae; Camelineae; Arabidopsis	UniRef90_UPI00053C9271^UniRef90_UPI00053C9271^Q:1283-1999,H:364-604^90.9%ID^E:2.3e-120^.^.	UniRef90_UPI00053C9271^UniRef90_UPI00053C9271^Q:1-164,H:440-604^90.9%ID^E:7.1e-83^.^.	PF01363.20^FYVE^FYVE zinc finger^13-77^E:3.5e-21	.
TRINITY_DN26371_c3_g1	TRINITY_DN26371_c3_g1_i4	FREE1_ARATH^FREE1_ARATH^Q:108-1625,H:1-512^67.857%ID^E:0^RecName: Full=Protein FREE1 {ECO:0000303|PubMed:25438943};^Eukaryota; Viridiplantae; Streptophyta; Embryophyta; Tracheophyta; Spermatophyta; Magnoliophyta; eudicotyledons; Gunneridae; Pentapetalae; rosids; malvids; Brassicales; Brassicaceae; Camelineae; Arabidopsis	.	TRINITY_DN26371_c3_g1_i4.p1	3-1739[+]	FREE1_ARATH^FREE1_ARATH^Q:36-541,H:1-512^70.42%ID^E:0^RecName: Full=Protein FREE1 {ECO:0000303|PubMed:25438943};^Eukaryota; Viridiplantae; Streptophyta; Embryophyta; Tracheophyta; Spermatophyta; Magnoliophyta; eudicotyledons; Gunneridae; Pentapetalae; rosids; malvids; Brassicales; Brassicaceae; Camelineae; Arabidopsis	UniRef90_UPI00053C9271^UniRef90_UPI00053C9271^Q:108-2267,H:1-560^57.5%ID^E:3.1e-173^.^.	UniRef90_UPI00053C9271^UniRef90_UPI00053C9271^Q:36-540,H:1-512^73.9%ID^E:3.1e-173^.^.	PF01363.20^FYVE^FYVE zinc finger^480-540^E:3.1e-19	sigP:1^22^0.6^YES
TRINITY_DN26371_c3_g1	TRINITY_DN26371_c3_g1_i11	FREE1_ARATH^FREE1_ARATH^Q:108-1097,H:1-336^58.427%ID^E:2.61e-73^RecName: Full=Protein FREE1 {ECO:0000303|PubMed:25438943};^Eukaryota; Viridiplantae; Streptophyta; Embryophyta; Tracheophyta; Spermatophyta; Magnoliophyta; eudicotyledons; Gunneridae; Pentapetalae; rosids; malvids; Brassicales; Brassicaceae; Camelineae; Arabidopsis	.	TRINITY_DN26371_c3_g1_i11.p1	3-1202[+]	FREE1_ARATH^FREE1_ARATH^Q:36-365,H:1-336^62.356%ID^E:7.57e-96^RecName: Full=Protein FREE1 {ECO:0000303|PubMed:25438943};^Eukaryota; Viridiplantae; Streptophyta; Embryophyta; Tracheophyta; Spermatophyta; Magnoliophyta; eudicotyledons; Gunneridae; Pentapetalae; rosids; malvids; Brassicales; Brassicaceae; Camelineae; Arabidopsis	UniRef90_UPI00053C0C79^UniRef90_UPI00053C0C79^Q:108-1097,H:1-335^61.8%ID^E:1e-75^.^.	UniRef90_UPI00053C0C79^UniRef90_UPI00053C0C79^Q:36-365,H:1-335^61.8%ID^E:7e-76^.^.	.	sigP:1^22^0.6^YES
TRINITY_DN26371_c3_g1	TRINITY_DN26371_c3_g1_i12	FREE1_ARATH^FREE1_ARATH^Q:108-2069,H:1-581^61.324%ID^E:0^RecName: Full=Protein FREE1 {ECO:0000303|PubMed:25438943};^Eukaryota; Viridiplantae; Streptophyta; Embryophyta; Tracheophyta; Spermatophyta; Magnoliophyta; eudicotyledons; Gunneridae; Pentapetalae; rosids; malvids; Brassicales; Brassicaceae; Camelineae; Arabidopsis	.	TRINITY_DN26371_c3_g1_i12.p1	3-1730[+]	FREE1_ARATH^FREE1_ARATH^Q:36-571,H:1-542^70.578%ID^E:0^RecName: Full=Protein FREE1 {ECO:0000303|PubMed:25438943};^Eukaryota; Viridiplantae; Streptophyta; Embryophyta; Tracheophyta; Spermatophyta; Magnoliophyta; eudicotyledons; Gunneridae; Pentapetalae; rosids; malvids; Brassicales; Brassicaceae; Camelineae; Arabidopsis	UniRef90_UPI00053C9271^UniRef90_UPI00053C9271^Q:108-2066,H:1-583^66.4%ID^E:1e-195^.^.	UniRef90_UPI00053C9271^UniRef90_UPI00053C9271^Q:36-571,H:1-543^74.5%ID^E:2.9e-187^.^.	PF01363.20^FYVE^FYVE zinc finger^480-544^E:3.1e-20	sigP:1^22^0.6^YES
TRINITY_DN26371_c3_g1	TRINITY_DN26371_c3_g1_i14	FREE1_ARATH^FREE1_ARATH^Q:240-863,H:198-409^76.887%ID^E:9.16e-99^RecName: Full=Protein FREE1 {ECO:0000303|PubMed:25438943};^Eukaryota; Viridiplantae; Streptophyta; Embryophyta; Tracheophyta; Spermatophyta; Magnoliophyta; eudicotyledons; Gunneridae; Pentapetalae; rosids; malvids; Brassicales; Brassicaceae; Camelineae; Arabidopsis`FREE1_ARATH^FREE1_ARATH^Q:955-1131,H:407-478^56.944%ID^E:9.16e-99^Re…	.	TRINITY_DN26371_c3_g1_i14.p1	3-893[+]	FREE1_ARATH^FREE1_ARATH^Q:1-287,H:126-409^71.134%ID^E:1.52e-119^RecName: Full=Protein FREE1 {ECO:0000303|PubMed:25438943};^Eukaryota; Viridiplantae; Streptophyta; Embryophyta; Tracheophyta; Spermatophyta; Magnoliophyta; eudicotyledons; Gunneridae; Pentapetalae; rosids; malvids; Brassicales; Brassicaceae; Camelineae; Arabidopsis	UniRef90_UPI00053C9271^UniRef90_UPI00053C9271^Q:3-1310,H:120-480^60.8%ID^E:7.4e-111^.^.	UniRef90_UPI00053C9271^UniRef90_UPI00053C9271^Q:1-286,H:120-408^80.3%ID^E:2.7e-104^.^.	.	.
TRINITY_DN26320_c0_g1	TRINITY_DN26320_c0_g1_i1	WRK20_ARATH^WRK20_ARATH^Q:73-282,H:488-557^62.857%ID^E:3.7e-22^RecName: Full=Probable WRKY transcription factor 20;^Eukaryota; Viridiplantae; Streptophyta; Embryophyta; Tracheophyta; Spermatophyta; Magnoliophyta; eudicotyledons; Gunneridae; Pentapetalae; rosids; malvids; Brassicales; Brassicaceae; Camelineae; Arabidopsis	.	TRINITY_DN26320_c0_g1_i1.p1	448-750[+]	.	UniRef90_V4P558^UniRef90_V4P558^Q:1-282,H:472-560^56.8%ID^E:1.2e-19^.^.	.	.	.
TRINITY_DN26320_c1_g1	TRINITY_DN26320_c1_g1_i3	SEUSS_ARATH^SEUSS_ARATH^Q:1981-3768,H:294-875^60.393%ID^E:2.33e-174^RecName: Full=Transcriptional corepressor SEUSS;^Eukaryota; Viridiplantae; Streptophyta; Embryophyta; Tracheophyta; Spermatophyta; Magnoliophyta; eudicotyledons; Gunneridae; Pentapetalae; rosids; malvids; Brassicales; Brassicaceae; Camelineae; Arabidopsis`SEUSS_ARATH^SEUSS_ARATH^Q:1081-1743,H:1-219^52.79%ID^E:1.92e-39^RecName: Fu…	.	TRINITY_DN26320_c1_g1_i3.p1	1081-3783[+]	SEUSS_ARATH^SEUSS_ARATH^Q:1-791,H:1-788^62.592%ID^E:0^RecName: Full=Transcriptional corepressor SEUSS;^Eukaryota; Viridiplantae; Streptophyta; Embryophyta; Tracheophyta; Spermatophyta; Magnoliophyta; eudicotyledons; Gunneridae; Pentapetalae; rosids; malvids; Brassicales; Brassicaceae; Camelineae; Arabidopsis	UniRef90_UPI0008DEA48B^UniRef90_UPI0008DEA48B^Q:1081-3780,H:1-906^63.9%ID^E:2.6e-226^.^.	UniRef90_UPI0008DEA48B^UniRef90_UPI0008DEA48B^Q:1-900,H:1-906^63.9%ID^E:3.7e-226^.^.	PF01803.15^LIM_bind^LIM-domain binding protein^316-570^E:1.4e-58	.
TRINITY_DN26320_c1_g1	TRINITY_DN26320_c1_g1_i4	SEUSS_ARATH^SEUSS_ARATH^Q:1913-3712,H:294-875^61.897%ID^E:5.1e-179^RecName: Full=Transcriptional corepressor SEUSS;^Eukaryota; Viridiplantae; Streptophyta; Embryophyta; Tracheophyta; Spermatophyta; Magnoliophyta; eudicotyledons; Gunneridae; Pentapetalae; rosids; malvids; Brassicales; Brassicaceae; Camelineae; Arabidopsis`SEUSS_ARATH^SEUSS_ARATH^Q:1043-1681,H:1-219^50%ID^E:1.9e-33^RecName: Full=Tr…	.	TRINITY_DN26320_c1_g1_i4.p1	1043-3727[+]	SEUSS_ARATH^SEUSS_ARATH^Q:1-890,H:1-875^59.115%ID^E:0^RecName: Full=Transcriptional corepressor SEUSS;^Eukaryota; Viridiplantae; Streptophyta; Embryophyta; Tracheophyta; Spermatophyta; Magnoliophyta; eudicotyledons; Gunneridae; Pentapetalae; rosids; malvids; Brassicales; Brassicaceae; Camelineae; Arabidopsis	UniRef90_F6H093^UniRef90_F6H093^Q:1043-3724,H:1-913^68.1%ID^E:5.5e-216^.^.	UniRef90_F6H093^UniRef90_F6H093^Q:1-894,H:1-913^68.1%ID^E:1e-215^.^.	PF01803.15^LIM_bind^LIM-domain binding protein^306-560^E:2.9e-59	.
TRINITY_DN26320_c1_g1	TRINITY_DN26320_c1_g1_i7	SEUSS_ARATH^SEUSS_ARATH^Q:100-378,H:468-560^83.871%ID^E:7.71e-35^RecName: Full=Transcriptional corepressor SEUSS;^Eukaryota; Viridiplantae; Streptophyta; Embryophyta; Tracheophyta; Spermatophyta; Magnoliophyta; eudicotyledons; Gunneridae; Pentapetalae; rosids; malvids; Brassicales; Brassicaceae; Camelineae; Arabidopsis	.	.	.	.	UniRef90_UPI000C0456E9^UniRef90_UPI000C0456E9^Q:100-378,H:523-615^84.9%ID^E:3.2e-35^.^.	.	.	.
TRINITY_DN26320_c1_g1	TRINITY_DN26320_c1_g1_i8	SEUSS_ARATH^SEUSS_ARATH^Q:1938-3533,H:362-875^58.845%ID^E:3.35e-130^RecName: Full=Transcriptional corepressor SEUSS;^Eukaryota; Viridiplantae; Streptophyta; Embryophyta; Tracheophyta; Spermatophyta; Magnoliophyta; eudicotyledons; Gunneridae; Pentapetalae; rosids; malvids; Brassicales; Brassicaceae; Camelineae; Arabidopsis`SEUSS_ARATH^SEUSS_ARATH^Q:731-1369,H:1-219^50%ID^E:7.48e-33^RecName: Full=T…	.	TRINITY_DN26320_c1_g1_i8.p1	2070-3548[+]	SEUSS_ARATH^SEUSS_ARATH^Q:1-488,H:406-875^56.275%ID^E:3.32e-113^RecName: Full=Transcriptional corepressor SEUSS;^Eukaryota; Viridiplantae; Streptophyta; Embryophyta; Tracheophyta; Spermatophyta; Magnoliophyta; eudicotyledons; Gunneridae; Pentapetalae; rosids; malvids; Brassicales; Brassicaceae; Camelineae; Arabidopsis	UniRef90_F6H093^UniRef90_F6H093^Q:1938-3545,H:393-913^70.7%ID^E:7e-152^.^.	UniRef90_F6H093^UniRef90_F6H093^Q:1-492,H:437-913^68.5%ID^E:2.3e-124^.^.	PF01803.15^LIM_bind^LIM-domain binding protein^2-158^E:7.4e-35	.
TRINITY_DN26320_c1_g1	TRINITY_DN26320_c1_g1_i10	SEUSS_ARATH^SEUSS_ARATH^Q:115-213,H:507-539^93.939%ID^E:2.86e-14^RecName: Full=Transcriptional corepressor SEUSS;^Eukaryota; Viridiplantae; Streptophyta; Embryophyta; Tracheophyta; Spermatophyta; Magnoliophyta; eudicotyledons; Gunneridae; Pentapetalae; rosids; malvids; Brassicales; Brassicaceae; Camelineae; Arabidopsis	.	.	.	.	UniRef90_UPI00098E4011^UniRef90_UPI00098E4011^Q:109-213,H:496-530^94.3%ID^E:2.8e-09^.^.	.	.	.
TRINITY_DN26320_c1_g1	TRINITY_DN26320_c1_g1_i11	SEUSS_ARATH^SEUSS_ARATH^Q:1464-2114,H:294-510^86.175%ID^E:2.59e-113^RecName: Full=Transcriptional corepressor SEUSS;^Eukaryota; Viridiplantae; Streptophyta; Embryophyta; Tracheophyta; Spermatophyta; Magnoliophyta; eudicotyledons; Gunneridae; Pentapetalae; rosids; malvids; Brassicales; Brassicaceae; Camelineae; Arabidopsis`SEUSS_ARATH^SEUSS_ARATH^Q:564-1226,H:1-219^52.79%ID^E:2.54e-39^RecName: Ful…	.	TRINITY_DN26320_c1_g1_i11.p1	564-2105[+]	SEUSS_ARATH^SEUSS_ARATH^Q:1-512,H:1-505^67.557%ID^E:0^RecName: Full=Transcriptional corepressor SEUSS;^Eukaryota; Viridiplantae; Streptophyta; Embryophyta; Tracheophyta; Spermatophyta; Magnoliophyta; eudicotyledons; Gunneridae; Pentapetalae; rosids; malvids; Brassicales; Brassicaceae; Camelineae; Arabidopsis	UniRef90_UPI0008DEA48B^UniRef90_UPI0008DEA48B^Q:564-3803,H:1-906^51.9%ID^E:3.7e-188^.^.	UniRef90_UPI0008DEA48B^UniRef90_UPI0008DEA48B^Q:1-512,H:1-530^70%ID^E:1.3e-159^.^.	PF01803.15^LIM_bind^LIM-domain binding protein^316-509^E:1.2e-41	.
TRINITY_DN26320_c1_g1	TRINITY_DN26320_c1_g1_i12	.	.	.	.	.	UniRef90_A0A1U8ARB1^UniRef90_A0A1U8ARB1^Q:35-451,H:481-541^36.7%ID^E:1.1e-09^.^.	.	.	.
TRINITY_DN26320_c1_g1	TRINITY_DN26320_c1_g1_i13	SEUSS_ARATH^SEUSS_ARATH^Q:1601-2143,H:294-474^90.055%ID^E:1.79e-107^RecName: Full=Transcriptional corepressor SEUSS;^Eukaryota; Viridiplantae; Streptophyta; Embryophyta; Tracheophyta; Spermatophyta; Magnoliophyta; eudicotyledons; Gunneridae; Pentapetalae; rosids; malvids; Brassicales; Brassicaceae; Camelineae; Arabidopsis`SEUSS_ARATH^SEUSS_ARATH^Q:2362-3636,H:469-875^49.441%ID^E:1.88e-49^RecName:…	.	TRINITY_DN26320_c1_g1_i13.p1	731-2152[+]	SEUSS_ARATH^SEUSS_ARATH^Q:1-471,H:1-474^66.872%ID^E:5.38e-172^RecName: Full=Transcriptional corepressor SEUSS;^Eukaryota; Viridiplantae; Streptophyta; Embryophyta; Tracheophyta; Spermatophyta; Magnoliophyta; eudicotyledons; Gunneridae; Pentapetalae; rosids; malvids; Brassicales; Brassicaceae; Camelineae; Arabidopsis	UniRef90_UPI0008DEA48B^UniRef90_UPI0008DEA48B^Q:731-2143,H:1-499^69%ID^E:9.5e-133^.^.	UniRef90_UPI0008DEA48B^UniRef90_UPI0008DEA48B^Q:1-471,H:1-499^69%ID^E:7.4e-133^.^.	PF01803.15^LIM_bind^LIM-domain binding protein^306-471^E:2.2e-40	.
TRINITY_DN26320_c1_g1	TRINITY_DN26320_c1_g1_i16	SEUSS_ARATH^SEUSS_ARATH^Q:1595-3340,H:310-875^61.139%ID^E:2.36e-157^RecName: Full=Transcriptional corepressor SEUSS;^Eukaryota; Viridiplantae; Streptophyta; Embryophyta; Tracheophyta; Spermatophyta; Magnoliophyta; eudicotyledons; Gunneridae; Pentapetalae; rosids; malvids; Brassicales; Brassicaceae; Camelineae; Arabidopsis`SEUSS_ARATH^SEUSS_ARATH^Q:564-1226,H:1-219^52.79%ID^E:9.25e-39^RecName: Ful…	.	TRINITY_DN26320_c1_g1_i16.p1	1718-3355[+]	SEUSS_ARATH^SEUSS_ARATH^Q:1-541,H:349-875^60.612%ID^E:1.41e-157^RecName: Full=Transcriptional corepressor SEUSS;^Eukaryota; Viridiplantae; Streptophyta; Embryophyta; Tracheophyta; Spermatophyta; Magnoliophyta; eudicotyledons; Gunneridae; Pentapetalae; rosids; malvids; Brassicales; Brassicaceae; Camelineae; Arabidopsis	UniRef90_A0A1U8NXN8^UniRef90_A0A1U8NXN8^Q:1640-3352,H:352-915^67.3%ID^E:1.2e-169^.^.	UniRef90_A0A1U8NXN8^UniRef90_A0A1U8NXN8^Q:1-545,H:378-915^66.3%ID^E:2e-153^.^.	PF01803.15^LIM_bind^LIM-domain binding protein^9-215^E:3.1e-46	.
TRINITY_DN26331_c0_g1	TRINITY_DN26331_c0_g1_i1	MOS14_ARATH^MOS14_ARATH^Q:98-226,H:348-390^79.07%ID^E:1.46e-15^RecName: Full=Transportin MOS14 {ECO:0000305};^Eukaryota; Viridiplantae; Streptophyta; Embryophyta; Tracheophyta; Spermatophyta; Magnoliophyta; eudicotyledons; Gunneridae; Pentapetalae; rosids; malvids; Brassicales; Brassicaceae; Camelineae; Arabidopsis	.	.	.	.	UniRef90_UPI00085A203A^UniRef90_UPI00085A203A^Q:2-226,H:164-213^61.3%ID^E:3e-12^.^.	.	.	.
TRINITY_DN26331_c0_g1	TRINITY_DN26331_c0_g1_i2	MOS14_ARATH^MOS14_ARATH^Q:585-1073,H:36-198^90.798%ID^E:3.91e-91^RecName: Full=Transportin MOS14 {ECO:0000305};^Eukaryota; Viridiplantae; Streptophyta; Embryophyta; Tracheophyta; Spermatophyta; Magnoliophyta; eudicotyledons; Gunneridae; Pentapetalae; rosids; malvids; Brassicales; Brassicaceae; Camelineae; Arabidopsis	.	TRINITY_DN26331_c0_g1_i2.p1	570-1094[+]	MOS14_ARATH^MOS14_ARATH^Q:6-168,H:36-198^90.798%ID^E:1.89e-99^RecName: Full=Transportin MOS14 {ECO:0000305};^Eukaryota; Viridiplantae; Streptophyta; Embryophyta; Tracheophyta; Spermatophyta; Magnoliophyta; eudicotyledons; Gunneridae; Pentapetalae; rosids; malvids; Brassicales; Brassicaceae; Camelineae; Arabidopsis	UniRef90_A0A078IXI6^UniRef90_A0A078IXI6^Q:603-1073,H:69-225^94.9%ID^E:1.7e-78^.^.	UniRef90_A0A078IXI6^UniRef90_A0A078IXI6^Q:12-168,H:69-225^94.9%ID^E:6.6e-79^.^.	PF08389.11^Xpo1^Exportin 1-like protein^68-164^E:2.6e-14	.
TRINITY_DN26331_c0_g1	TRINITY_DN26331_c0_g1_i5	MOS14_ARATH^MOS14_ARATH^Q:105-260,H:304-355^76.923%ID^E:4.86e-21^RecName: Full=Transportin MOS14 {ECO:0000305};^Eukaryota; Viridiplantae; Streptophyta; Embryophyta; Tracheophyta; Spermatophyta; Magnoliophyta; eudicotyledons; Gunneridae; Pentapetalae; rosids; malvids; Brassicales; Brassicaceae; Camelineae; Arabidopsis	.	.	.	.	UniRef90_UPI00053C8E72^UniRef90_UPI00053C8E72^Q:105-260,H:304-355^86.5%ID^E:9.4e-18^.^.	.	.	.
TRINITY_DN26331_c0_g2	TRINITY_DN26331_c0_g2_i1	.	.	.	.	.	.	.	.	.
TRINITY_DN26331_c0_g3	TRINITY_DN26331_c0_g3_i1	MOS14_ARATH^MOS14_ARATH^Q:3-83,H:42-68^100%ID^E:1.05e-14^RecName: Full=Transportin MOS14 {ECO:0000305};^Eukaryota; Viridiplantae; Streptophyta; Embryophyta; Tracheophyta; Spermatophyta; Magnoliophyta; eudicotyledons; Gunneridae; Pentapetalae; rosids; malvids; Brassicales; Brassicaceae; Camelineae; Arabidopsis`MOS14_ARATH^MOS14_ARATH^Q:187-246,H:69-88^95%ID^E:1.05e-14^RecName: Full=Transportin MOS…	.	.	.	.	.	.	.	.
TRINITY_DN26331_c0_g1	TRINITY_DN26331_c0_g1_i11	MOS14_ARATH^MOS14_ARATH^Q:258-980,H:1-241^94.191%ID^E:8.57e-150^RecName: Full=Transportin MOS14 {ECO:0000305};^Eukaryota; Viridiplantae; Streptophyta; Embryophyta; Tracheophyta; Spermatophyta; Magnoliophyta; eudicotyledons; Gunneridae; Pentapetalae; rosids; malvids; Brassicales; Brassicaceae; Camelineae; Arabidopsis`MOS14_ARATH^MOS14_ARATH^Q:1385-1813,H:242-384^86.014%ID^E:3.88e-69^RecName: Full=…	.	TRINITY_DN26331_c0_g1_i11.p1	258-989[+]	MOS14_ARATH^MOS14_ARATH^Q:1-241,H:1-241^94.191%ID^E:2.32e-163^RecName: Full=Transportin MOS14 {ECO:0000305};^Eukaryota; Viridiplantae; Streptophyta; Embryophyta; Tracheophyta; Spermatophyta; Magnoliophyta; eudicotyledons; Gunneridae; Pentapetalae; rosids; malvids; Brassicales; Brassicaceae; Camelineae; Arabidopsis	UniRef90_Q8GUL2^UniRef90_Q8GUL2^Q:258-980,H:1-241^94.2%ID^E:1.1e-127^.^.	UniRef90_Q8GUL2^UniRef90_Q8GUL2^Q:1-241,H:1-241^94.2%ID^E:4.8e-128^.^.	PF03810.18^IBN_N^Importin-beta N-terminal domain^26-91^E:1.7e-05`PF08389.11^Xpo1^Exportin 1-like protein^98-241^E:3.7e-20	.
TRINITY_DN26331_c0_g1	TRINITY_DN26331_c0_g1_i16	MOS14_ARATH^MOS14_ARATH^Q:600-938,H:41-153^95.575%ID^E:1.79e-61^RecName: Full=Transportin MOS14 {ECO:0000305};^Eukaryota; Viridiplantae; Streptophyta; Embryophyta; Tracheophyta; Spermatophyta; Magnoliophyta; eudicotyledons; Gunneridae; Pentapetalae; rosids; malvids; Brassicales; Brassicaceae; Camelineae; Arabidopsis`MOS14_ARATH^MOS14_ARATH^Q:1395-1538,H:151-198^83.333%ID^E:2.35e-15^RecName: Full=…	.	TRINITY_DN26331_c0_g1_i16.p1	570-944[+]	MOS14_ARATH^MOS14_ARATH^Q:11-123,H:41-153^95.575%ID^E:1.92e-70^RecName: Full=Transportin MOS14 {ECO:0000305};^Eukaryota; Viridiplantae; Streptophyta; Embryophyta; Tracheophyta; Spermatophyta; Magnoliophyta; eudicotyledons; Gunneridae; Pentapetalae; rosids; malvids; Brassicales; Brassicaceae; Camelineae; Arabidopsis	UniRef90_A0A078IXI6^UniRef90_A0A078IXI6^Q:603-1538,H:69-225^47.8%ID^E:4.8e-59^.^.	UniRef90_A0A078IXI6^UniRef90_A0A078IXI6^Q:12-123,H:69-180^98.2%ID^E:6.7e-57^.^.	PF08389.11^Xpo1^Exportin 1-like protein^68-123^E:3.2e-05	.
TRINITY_DN26331_c0_g1	TRINITY_DN26331_c0_g1_i17	MOS14_ARATH^MOS14_ARATH^Q:5680-6783,H:588-955^85.87%ID^E:0^RecName: Full=Transportin MOS14 {ECO:0000305};^Eukaryota; Viridiplantae; Streptophyta; Embryophyta; Tracheophyta; Spermatophyta; Magnoliophyta; eudicotyledons; Gunneridae; Pentapetalae; rosids; malvids; Brassicales; Brassicaceae; Camelineae; Arabidopsis`MOS14_ARATH^MOS14_ARATH^Q:258-851,H:1-198^93.939%ID^E:1.96e-115^RecName: Full=Transpor…	.	TRINITY_DN26331_c0_g1_i17.p1	5683-6792[+]	MOS14_ARATH^MOS14_ARATH^Q:1-367,H:589-955^86.104%ID^E:0^RecName: Full=Transportin MOS14 {ECO:0000305};^Eukaryota; Viridiplantae; Streptophyta; Embryophyta; Tracheophyta; Spermatophyta; Magnoliophyta; eudicotyledons; Gunneridae; Pentapetalae; rosids; malvids; Brassicales; Brassicaceae; Camelineae; Arabidopsis	UniRef90_UPI00053C8E72^UniRef90_UPI00053C8E72^Q:2107-6777,H:242-955^36.8%ID^E:1.5e-202^.^.	UniRef90_UPI00053C8E72^UniRef90_UPI00053C8E72^Q:1-365,H:589-955^88.3%ID^E:5.7e-181^.^.	.	.
TRINITY_DN26331_c0_g1	TRINITY_DN26331_c0_g1_i19	MOS14_ARATH^MOS14_ARATH^Q:5928-7154,H:547-955^86.308%ID^E:0^RecName: Full=Transportin MOS14 {ECO:0000305};^Eukaryota; Viridiplantae; Streptophyta; Embryophyta; Tracheophyta; Spermatophyta; Magnoliophyta; eudicotyledons; Gunneridae; Pentapetalae; rosids; malvids; Brassicales; Brassicaceae; Camelineae; Arabidopsis`MOS14_ARATH^MOS14_ARATH^Q:258-716,H:1-153^96.078%ID^E:2.67e-88^RecName: Full=Transpor…	.	TRINITY_DN26331_c0_g1_i19.p1	5982-7163[+]	MOS14_ARATH^MOS14_ARATH^Q:1-391,H:565-955^86.445%ID^E:0^RecName: Full=Transportin MOS14 {ECO:0000305};^Eukaryota; Viridiplantae; Streptophyta; Embryophyta; Tracheophyta; Spermatophyta; Magnoliophyta; eudicotyledons; Gunneridae; Pentapetalae; rosids; malvids; Brassicales; Brassicaceae; Camelineae; Arabidopsis	UniRef90_UPI00053C8E72^UniRef90_UPI00053C8E72^Q:5928-7148,H:547-955^89.2%ID^E:2.4e-206^.^.	UniRef90_UPI00053C8E72^UniRef90_UPI00053C8E72^Q:1-389,H:565-955^88.7%ID^E:4.8e-194^.^.	.	.
TRINITY_DN26331_c0_g1	TRINITY_DN26331_c0_g1_i21	MOS14_ARATH^MOS14_ARATH^Q:196-336,H:686-732^87.234%ID^E:4.89e-21^RecName: Full=Transportin MOS14 {ECO:0000305};^Eukaryota; Viridiplantae; Streptophyta; Embryophyta; Tracheophyta; Spermatophyta; Magnoliophyta; eudicotyledons; Gunneridae; Pentapetalae; rosids; malvids; Brassicales; Brassicaceae; Camelineae; Arabidopsis	.	.	.	.	UniRef90_UPI00053C8E72^UniRef90_UPI00053C8E72^Q:196-336,H:686-732^93.6%ID^E:1.1e-15^.^.	.	.	.
TRINITY_DN26331_c0_g1	TRINITY_DN26331_c0_g1_i24	MOS14_ARATH^MOS14_ARATH^Q:52-189,H:436-481^76.087%ID^E:1.22e-18^RecName: Full=Transportin MOS14 {ECO:0000305};^Eukaryota; Viridiplantae; Streptophyta; Embryophyta; Tracheophyta; Spermatophyta; Magnoliophyta; eudicotyledons; Gunneridae; Pentapetalae; rosids; malvids; Brassicales; Brassicaceae; Camelineae; Arabidopsis	.	.	.	.	UniRef90_D7MMC5^UniRef90_D7MMC5^Q:52-189,H:439-484^78.3%ID^E:3.7e-13^.^.	.	.	.
TRINITY_DN26316_c0_g1	TRINITY_DN26316_c0_g1_i1	CCD94_DICDI^CCD94_DICDI^Q:246-845,H:1-199^55.5%ID^E:1.01e-72^RecName: Full=Coiled-coil domain-containing protein 94 homolog;^Eukaryota; Amoebozoa; Mycetozoa; Dictyostelids; Dictyosteliaceae; Dictyostelium	.	TRINITY_DN26316_c0_g1_i1.p1	246-1196[+]	CCD94_DICDI^CCD94_DICDI^Q:1-200,H:1-199^55.5%ID^E:1.8e-75^RecName: Full=Coiled-coil domain-containing protein 94 homolog;^Eukaryota; Amoebozoa; Mycetozoa; Dictyostelids; Dictyosteliaceae; Dictyostelium	UniRef90_UPI00053C85E2^UniRef90_UPI00053C85E2^Q:246-1193,H:1-315^81.4%ID^E:1.2e-134^.^.	UniRef90_UPI00053C85E2^UniRef90_UPI00053C85E2^Q:1-316,H:1-315^81.4%ID^E:2e-134^.^.	PF04502.12^DUF572^Family of unknown function (DUF572)^1-296^E:2.7e-100	.
TRINITY_DN26316_c0_g1	TRINITY_DN26316_c0_g1_i3	.	.	TRINITY_DN26316_c0_g1_i3.p1	105-431[+]	.	.	.	.	sigP:1^24^0.667^YES
TRINITY_DN26316_c0_g1	TRINITY_DN26316_c0_g1_i4	CCD94_DICDI^CCD94_DICDI^Q:663-1061,H:68-199^51.88%ID^E:1.31e-38^RecName: Full=Coiled-coil domain-containing protein 94 homolog;^Eukaryota; Amoebozoa; Mycetozoa; Dictyostelids; Dictyosteliaceae; Dictyostelium`CCD94_DICDI^CCD94_DICDI^Q:146-343,H:1-66^63.636%ID^E:2.2e-19^RecName: Full=Coiled-coil domain-containing protein 94 homolog;^Eukaryota; Amoebozoa; Mycetozoa; Dictyostelids; Dictyosteliaceae; …	.	TRINITY_DN26316_c0_g1_i4.p1	726-1412[+]	CCD94_DICDI^CCD94_DICDI^Q:1-112,H:89-199^49.107%ID^E:3.37e-27^RecName: Full=Coiled-coil domain-containing protein 94 homolog;^Eukaryota; Amoebozoa; Mycetozoa; Dictyostelids; Dictyosteliaceae; Dictyostelium	UniRef90_UPI00053C85E2^UniRef90_UPI00053C85E2^Q:657-1409,H:66-315^76.2%ID^E:8.3e-93^.^.	UniRef90_UPI00053C85E2^UniRef90_UPI00053C85E2^Q:1-228,H:89-315^74.7%ID^E:2.3e-79^.^.	PF04502.12^DUF572^Family of unknown function (DUF572)^1-208^E:9.4e-38	.
TRINITY_DN26316_c0_g1	TRINITY_DN26316_c0_g1_i5	CCD94_DICDI^CCD94_DICDI^Q:246-845,H:1-199^55.5%ID^E:3.14e-72^RecName: Full=Coiled-coil domain-containing protein 94 homolog;^Eukaryota; Amoebozoa; Mycetozoa; Dictyostelids; Dictyosteliaceae; Dictyostelium	.	TRINITY_DN26316_c0_g1_i5.p1	246-1076[+]	CCD94_DICDI^CCD94_DICDI^Q:1-200,H:1-199^55.5%ID^E:5.4e-76^RecName: Full=Coiled-coil domain-containing protein 94 homolog;^Eukaryota; Amoebozoa; Mycetozoa; Dictyostelids; Dictyosteliaceae; Dictyostelium	UniRef90_UPI00053C85E2^UniRef90_UPI00053C85E2^Q:246-1010,H:1-253^88.6%ID^E:9.7e-119^.^.	UniRef90_UPI00053C85E2^UniRef90_UPI00053C85E2^Q:1-255,H:1-253^88.6%ID^E:7.9e-119^.^.	PF04502.12^DUF572^Family of unknown function (DUF572)^1-246^E:9e-99	.
TRINITY_DN26316_c0_g1	TRINITY_DN26316_c0_g1_i7	CCD94_DICDI^CCD94_DICDI^Q:246-845,H:1-199^55.5%ID^E:3.68e-72^RecName: Full=Coiled-coil domain-containing protein 94 homolog;^Eukaryota; Amoebozoa; Mycetozoa; Dictyostelids; Dictyosteliaceae; Dictyostelium	.	TRINITY_DN26316_c0_g1_i7.p1	246-1013[+]	CCD94_DICDI^CCD94_DICDI^Q:1-200,H:1-199^55.5%ID^E:6.45e-76^RecName: Full=Coiled-coil domain-containing protein 94 homolog;^Eukaryota; Amoebozoa; Mycetozoa; Dictyostelids; Dictyosteliaceae; Dictyostelium	UniRef90_UPI00053C85E2^UniRef90_UPI00053C85E2^Q:246-953,H:1-234^90.3%ID^E:2.8e-112^.^.	UniRef90_UPI00053C85E2^UniRef90_UPI00053C85E2^Q:1-236,H:1-234^90.3%ID^E:2.3e-112^.^.	PF04502.12^DUF572^Family of unknown function (DUF572)^1-233^E:1.9e-97	.
TRINITY_DN26316_c0_g1	TRINITY_DN26316_c0_g1_i8	CCD94_DICDI^CCD94_DICDI^Q:6-161,H:68-119^63.462%ID^E:4.65e-20^RecName: Full=Coiled-coil domain-containing protein 94 homolog;^Eukaryota; Amoebozoa; Mycetozoa; Dictyostelids; Dictyosteliaceae; Dictyostelium	.	.	.	.	UniRef90_A9NWX7^UniRef90_A9NWX7^Q:3-155,H:67-117^94.1%ID^E:2.2e-21^.^.	.	.	.
TRINITY_DN26316_c0_g2	TRINITY_DN26316_c0_g2_i2	SCRK6_ARATH^SCRK6_ARATH^Q:241-1422,H:1-383^77.02%ID^E:0^RecName: Full=Probable fructokinase-6, chloroplastic;^Eukaryota; Viridiplantae; Streptophyta; Embryophyta; Tracheophyta; Spermatophyta; Magnoliophyta; eudicotyledons; Gunneridae; Pentapetalae; rosids; malvids; Brassicales; Brassicaceae; Camelineae; Arabidopsis	.	TRINITY_DN26316_c0_g2_i2.p1	241-1428[+]	SCRK6_ARATH^SCRK6_ARATH^Q:1-394,H:1-383^77.778%ID^E:0^RecName: Full=Probable fructokinase-6, chloroplastic;^Eukaryota; Viridiplantae; Streptophyta; Embryophyta; Tracheophyta; Spermatophyta; Magnoliophyta; eudicotyledons; Gunneridae; Pentapetalae; rosids; malvids; Brassicales; Brassicaceae; Camelineae; Arabidopsis	UniRef90_UPI00053C969B^UniRef90_UPI00053C969B^Q:241-1422,H:1-385^83.3%ID^E:1.9e-181^.^.	UniRef90_UPI00053C969B^UniRef90_UPI00053C969B^Q:1-394,H:1-385^83.3%ID^E:1.2e-181^.^.	PF00294.23^PfkB^pfkB family carbohydrate kinase^76-382^E:2.1e-82	.
TRINITY_DN26316_c0_g1	TRINITY_DN26316_c0_g1_i9	CCD94_DICDI^CCD94_DICDI^Q:763-1161,H:68-199^51.88%ID^E:7.24e-38^RecName: Full=Coiled-coil domain-containing protein 94 homolog;^Eukaryota; Amoebozoa; Mycetozoa; Dictyostelids; Dictyosteliaceae; Dictyostelium`CCD94_DICDI^CCD94_DICDI^Q:246-443,H:1-66^63.636%ID^E:2.98e-19^RecName: Full=Coiled-coil domain-containing protein 94 homolog;^Eukaryota; Amoebozoa; Mycetozoa; Dictyostelids; Dictyosteliaceae;…	.	TRINITY_DN26316_c0_g1_i9.p1	826-1467[+]	CCD94_DICDI^CCD94_DICDI^Q:1-112,H:89-199^49.107%ID^E:2.63e-27^RecName: Full=Coiled-coil domain-containing protein 94 homolog;^Eukaryota; Amoebozoa; Mycetozoa; Dictyostelids; Dictyosteliaceae; Dictyostelium	UniRef90_UPI00053C85E2^UniRef90_UPI00053C85E2^Q:757-1269,H:66-234^86%ID^E:3.1e-70^.^.	UniRef90_UPI00053C85E2^UniRef90_UPI00053C85E2^Q:1-148,H:89-234^85.1%ID^E:3.9e-57^.^.	PF04502.12^DUF572^Family of unknown function (DUF572)^1-151^E:6.5e-37	.
TRINITY_DN26316_c1_g1	TRINITY_DN26316_c1_g1_i2	.	.	.	.	.	.	.	.	.
TRINITY_DN26316_c1_g1	TRINITY_DN26316_c1_g1_i4	DCL3_ARATH^DCL3_ARATH^Q:2806-5670,H:583-1518^67.432%ID^E:0^RecName: Full=Endoribonuclease Dicer homolog 3;^Eukaryota; Viridiplantae; Streptophyta; Embryophyta; Tracheophyta; Spermatophyta; Magnoliophyta; eudicotyledons; Gunneridae; Pentapetalae; rosids; malvids; Brassicales; Brassicaceae; Camelineae; Arabidopsis`DCL3_ARATH^DCL3_ARATH^Q:538-2151,H:38-524^51.763%ID^E:2.23e-145^RecName: Full=Endorib…	.	TRINITY_DN26316_c1_g1_i4.p1	3151-5676[+]	DCL3_ARATH^DCL3_ARATH^Q:1-840,H:685-1518^69.514%ID^E:0^RecName: Full=Endoribonuclease Dicer homolog 3;^Eukaryota; Viridiplantae; Streptophyta; Embryophyta; Tracheophyta; Spermatophyta; Magnoliophyta; eudicotyledons; Gunneridae; Pentapetalae; rosids; malvids; Brassicales; Brassicaceae; Camelineae; Arabidopsis	UniRef90_A0A1J3CYB6^UniRef90_A0A1J3CYB6^Q:415-5670,H:89-1567^54.5%ID^E:0^.^.	UniRef90_A0A1J3CYB6^UniRef90_A0A1J3CYB6^Q:1-840,H:733-1567^70.1%ID^E:0^.^.	PF02170.21^PAZ^PAZ domain^166-297^E:2.7e-15`PF00636.25^Ribonuclease_3^Ribonuclease III domain^339-474^E:1.8e-25`PF14622.5^Ribonucleas_3_3^Ribonuclease-III-like^531-655^E:4e-12`PF00636.25^Ribonuclease_3^Ribonuclease III domain^548-656^E:1.3e-19	.
TRINITY_DN26316_c1_g1	TRINITY_DN26316_c1_g1_i5	DCL3_ARATH^DCL3_ARATH^Q:4088-5581,H:935-1431^75.703%ID^E:0^RecName: Full=Endoribonuclease Dicer homolog 3;^Eukaryota; Viridiplantae; Streptophyta; Embryophyta; Tracheophyta; Spermatophyta; Magnoliophyta; eudicotyledons; Gunneridae; Pentapetalae; rosids; malvids; Brassicales; Brassicaceae; Camelineae; Arabidopsis`DCL3_ARATH^DCL3_ARATH^Q:2974-4056,H:583-926^59.834%ID^E:0^RecName: Full=Endoribonucle…	.	TRINITY_DN26316_c1_g1_i5.p1	4076-5623[+]	DCL3_ARATH^DCL3_ARATH^Q:5-502,H:935-1431^75.703%ID^E:0^RecName: Full=Endoribonuclease Dicer homolog 3;^Eukaryota; Viridiplantae; Streptophyta; Embryophyta; Tracheophyta; Spermatophyta; Magnoliophyta; eudicotyledons; Gunneridae; Pentapetalae; rosids; malvids; Brassicales; Brassicaceae; Camelineae; Arabidopsis	UniRef90_A0A1J3CYB6^UniRef90_A0A1J3CYB6^Q:1076-5581,H:255-1480^39.5%ID^E:2.3e-240^.^.	UniRef90_R0HHW5^UniRef90_R0HHW5^Q:5-515,H:917-1426^74.6%ID^E:3.7e-218^.^.	PF00636.25^Ribonuclease_3^Ribonuclease III domain^92-227^E:7.9e-26`PF14622.5^Ribonucleas_3_3^Ribonuclease-III-like^92-149^E:1.1e-08`PF14622.5^Ribonucleas_3_3^Ribonuclease-III-like^284-408^E:1.8e-12`PF00636.25^Ribonuclease_3^Ribonuclease III domain^301-409^E:5.9e-20	.
TRINITY_DN26316_c1_g1	TRINITY_DN26316_c1_g1_i6	DCL3_ARATH^DCL3_ARATH^Q:2974-6024,H:583-1580^67.255%ID^E:0^RecName: Full=Endoribonuclease Dicer homolog 3;^Eukaryota; Viridiplantae; Streptophyta; Embryophyta; Tracheophyta; Spermatophyta; Magnoliophyta; eudicotyledons; Gunneridae; Pentapetalae; rosids; malvids; Brassicales; Brassicaceae; Camelineae; Arabidopsis`DCL3_ARATH^DCL3_ARATH^Q:538-1782,H:38-401^49.519%ID^E:8.1e-137^RecName: Full=Endoribo…	.	TRINITY_DN26316_c1_g1_i6.p1	3319-6027[+]	DCL3_ARATH^DCL3_ARATH^Q:1-902,H:685-1580^69.171%ID^E:0^RecName: Full=Endoribonuclease Dicer homolog 3;^Eukaryota; Viridiplantae; Streptophyta; Embryophyta; Tracheophyta; Spermatophyta; Magnoliophyta; eudicotyledons; Gunneridae; Pentapetalae; rosids; malvids; Brassicales; Brassicaceae; Camelineae; Arabidopsis	UniRef90_A0A1J3CYB6^UniRef90_A0A1J3CYB6^Q:415-6024,H:89-1629^52%ID^E:0^.^.	UniRef90_A0A1J3CYB6^UniRef90_A0A1J3CYB6^Q:1-902,H:733-1629^69.6%ID^E:0^.^.	PF02170.21^PAZ^PAZ domain^166-297^E:3e-15`PF00636.25^Ribonuclease_3^Ribonuclease III domain^339-474^E:2e-25`PF14622.5^Ribonucleas_3_3^Ribonuclease-III-like^531-655^E:4.4e-12`PF00636.25^Ribonuclease_3^Ribonuclease III domain^548-656^E:1.4e-19	.
TRINITY_DN26316_c1_g1	TRINITY_DN26316_c1_g1_i7	DCL3_ARATH^DCL3_ARATH^Q:96-341,H:931-1012^71.951%ID^E:8.17e-31^RecName: Full=Endoribonuclease Dicer homolog 3;^Eukaryota; Viridiplantae; Streptophyta; Embryophyta; Tracheophyta; Spermatophyta; Magnoliophyta; eudicotyledons; Gunneridae; Pentapetalae; rosids; malvids; Brassicales; Brassicaceae; Camelineae; Arabidopsis	.	.	.	.	UniRef90_A0A1J3CYB6^UniRef90_A0A1J3CYB6^Q:129-341,H:991-1061^81.7%ID^E:2.2e-22^.^.	.	.	.
TRINITY_DN26316_c1_g1	TRINITY_DN26316_c1_g1_i10	.	.	.	.	.	UniRef90_A0A1Q3CKT5^UniRef90_A0A1Q3CKT5^Q:264-380,H:102-140^61.5%ID^E:3.3e-07^.^.	.	.	.
TRINITY_DN26316_c1_g1	TRINITY_DN26316_c1_g1_i15	DCL3_ARATH^DCL3_ARATH^Q:160-363,H:1513-1580^66.176%ID^E:3.29e-21^RecName: Full=Endoribonuclease Dicer homolog 3;^Eukaryota; Viridiplantae; Streptophyta; Embryophyta; Tracheophyta; Spermatophyta; Magnoliophyta; eudicotyledons; Gunneridae; Pentapetalae; rosids; malvids; Brassicales; Brassicaceae; Camelineae; Arabidopsis	.	.	.	.	UniRef90_UPI000900AF99^UniRef90_UPI000900AF99^Q:712-470,H:465-545^60.5%ID^E:1.6e-19^.^.	.	.	.
TRINITY_DN26316_c1_g1	TRINITY_DN26316_c1_g1_i16	DCL3_ARATH^DCL3_ARATH^Q:2886-5936,H:583-1580^67.255%ID^E:0^RecName: Full=Endoribonuclease Dicer homolog 3;^Eukaryota; Viridiplantae; Streptophyta; Embryophyta; Tracheophyta; Spermatophyta; Magnoliophyta; eudicotyledons; Gunneridae; Pentapetalae; rosids; malvids; Brassicales; Brassicaceae; Camelineae; Arabidopsis`DCL3_ARATH^DCL3_ARATH^Q:538-1782,H:38-401^49.519%ID^E:8.09e-140^RecName: Full=Endorib…	.	TRINITY_DN26316_c1_g1_i16.p1	3231-5939[+]	DCL3_ARATH^DCL3_ARATH^Q:1-902,H:685-1580^69.171%ID^E:0^RecName: Full=Endoribonuclease Dicer homolog 3;^Eukaryota; Viridiplantae; Streptophyta; Embryophyta; Tracheophyta; Spermatophyta; Magnoliophyta; eudicotyledons; Gunneridae; Pentapetalae; rosids; malvids; Brassicales; Brassicaceae; Camelineae; Arabidopsis	UniRef90_UPI00053C9913^UniRef90_UPI00053C9913^Q:2820-5936,H:306-1337^68.4%ID^E:0^.^.	UniRef90_A0A1J3CYB6^UniRef90_A0A1J3CYB6^Q:1-902,H:733-1629^69.6%ID^E:0^.^.	PF02170.21^PAZ^PAZ domain^166-297^E:3e-15`PF00636.25^Ribonuclease_3^Ribonuclease III domain^339-474^E:2e-25`PF14622.5^Ribonucleas_3_3^Ribonuclease-III-like^531-655^E:4.4e-12`PF00636.25^Ribonuclease_3^Ribonuclease III domain^548-656^E:1.4e-19	.
TRINITY_DN26316_c1_g1	TRINITY_DN26316_c1_g1_i18	DCL3_ARATH^DCL3_ARATH^Q:12-227,H:935-1006^72.222%ID^E:5.01e-44^RecName: Full=Endoribonuclease Dicer homolog 3;^Eukaryota; Viridiplantae; Streptophyta; Embryophyta; Tracheophyta; Spermatophyta; Magnoliophyta; eudicotyledons; Gunneridae; Pentapetalae; rosids; malvids; Brassicales; Brassicaceae; Camelineae; Arabidopsis`DCL3_ARATH^DCL3_ARATH^Q:296-472,H:1003-1061^76.271%ID^E:5.01e-44^RecName: Full=En…	.	TRINITY_DN26316_c1_g1_i18.p1	3-386[+]	DCL3_ARATH^DCL3_ARATH^Q:4-75,H:935-1006^72.222%ID^E:2.8e-27^RecName: Full=Endoribonuclease Dicer homolog 3;^Eukaryota; Viridiplantae; Streptophyta; Embryophyta; Tracheophyta; Spermatophyta; Magnoliophyta; eudicotyledons; Gunneridae; Pentapetalae; rosids; malvids; Brassicales; Brassicaceae; Camelineae; Arabidopsis	UniRef90_A0A1J3CYB6^UniRef90_A0A1J3CYB6^Q:33-227,H:991-1055^81.5%ID^E:2.4e-19^.^.	UniRef90_A0A1J3CYB6^UniRef90_A0A1J3CYB6^Q:11-75,H:991-1055^81.5%ID^E:1.9e-19^.^.	.	.
TRINITY_DN26316_c1_g1	TRINITY_DN26316_c1_g1_i20	DCL3A_ORYSJ^DCL3A_ORYSJ^Q:716-1924,H:39-406^40.67%ID^E:3.37e-151^RecName: Full=Endoribonuclease Dicer homolog 3a;^Eukaryota; Viridiplantae; Streptophyta; Embryophyta; Tracheophyta; Spermatophyta; Magnoliophyta; Liliopsida; Poales; Poaceae; BOP clade; Oryzoideae; Oryzeae; Oryzinae; Oryza; Oryza sativa`DCL3A_ORYSJ^DCL3A_ORYSJ^Q:2038-2373,H:418-529^63.393%ID^E:3.37e-151^RecName: Full=Endoribonucleas…	.	TRINITY_DN26316_c1_g1_i20.p1	779-1942[+]	DCL3_ARATH^DCL3_ARATH^Q:14-386,H:78-405^50.266%ID^E:1.07e-106^RecName: Full=Endoribonuclease Dicer homolog 3;^Eukaryota; Viridiplantae; Streptophyta; Embryophyta; Tracheophyta; Spermatophyta; Magnoliophyta; eudicotyledons; Gunneridae; Pentapetalae; rosids; malvids; Brassicales; Brassicaceae; Camelineae; Arabidopsis	UniRef90_V4UPJ4^UniRef90_V4UPJ4^Q:704-1939,H:49-410^52.9%ID^E:5.7e-111^.^.	UniRef90_V4UPJ4^UniRef90_V4UPJ4^Q:1-387,H:74-410^51.2%ID^E:3.4e-99^.^.	PF00270.28^DEAD^DEAD/DEAH box helicase^17-136^E:1e-07`PF04851.14^ResIII^Type III restriction enzyme, res subunit^23-138^E:2.8e-09	.
TRINITY_DN26316_c1_g1	TRINITY_DN26316_c1_g1_i21	DCL3_ARATH^DCL3_ARATH^Q:3306-5696,H:637-1431^70.75%ID^E:0^RecName: Full=Endoribonuclease Dicer homolog 3;^Eukaryota; Viridiplantae; Streptophyta; Embryophyta; Tracheophyta; Spermatophyta; Magnoliophyta; eudicotyledons; Gunneridae; Pentapetalae; rosids; malvids; Brassicales; Brassicaceae; Camelineae; Arabidopsis`DCL3_ARATH^DCL3_ARATH^Q:1076-1870,H:185-401^44.906%ID^E:1.54e-135^RecName: Full=Endori…	.	TRINITY_DN26316_c1_g1_i21.p1	3450-5738[+]	DCL3_ARATH^DCL3_ARATH^Q:1-749,H:685-1431^71.011%ID^E:0^RecName: Full=Endoribonuclease Dicer homolog 3;^Eukaryota; Viridiplantae; Streptophyta; Embryophyta; Tracheophyta; Spermatophyta; Magnoliophyta; eudicotyledons; Gunneridae; Pentapetalae; rosids; malvids; Brassicales; Brassicaceae; Camelineae; Arabidopsis	UniRef90_UPI00053C9913^UniRef90_UPI00053C9913^Q:3294-5696,H:391-1193^71.9%ID^E:0^.^.	UniRef90_UPI00053C9913^UniRef90_UPI00053C9913^Q:1-749,H:443-1193^71.7%ID^E:2.3e-309^.^.	PF02170.21^PAZ^PAZ domain^166-297^E:2.3e-15`PF00636.25^Ribonuclease_3^Ribonuclease III domain^339-474^E:1.5e-25`PF14622.5^Ribonucleas_3_3^Ribonuclease-III-like^531-655^E:3.4e-12`PF00636.25^Ribonuclease_3^Ribonuclease III domain^548-656^E:1.1e-19	.
TRINITY_DN26316_c1_g1	TRINITY_DN26316_c1_g1_i22	DCL3_ARATH^DCL3_ARATH^Q:339-548,H:1324-1392^77.143%ID^E:5.91e-29^RecName: Full=Endoribonuclease Dicer homolog 3;^Eukaryota; Viridiplantae; Streptophyta; Embryophyta; Tracheophyta; Spermatophyta; Magnoliophyta; eudicotyledons; Gunneridae; Pentapetalae; rosids; malvids; Brassicales; Brassicaceae; Camelineae; Arabidopsis	.	.	.	.	UniRef90_A0A087GR15^UniRef90_A0A087GR15^Q:339-548,H:1298-1366^78.6%ID^E:2.5e-23^.^.	.	.	.
TRINITY_DN26316_c1_g1	TRINITY_DN26316_c1_g1_i23	DCL3_ARATH^DCL3_ARATH^Q:148-459,H:231-334^55.769%ID^E:1.16e-28^RecName: Full=Endoribonuclease Dicer homolog 3;^Eukaryota; Viridiplantae; Streptophyta; Embryophyta; Tracheophyta; Spermatophyta; Magnoliophyta; eudicotyledons; Gunneridae; Pentapetalae; rosids; malvids; Brassicales; Brassicaceae; Camelineae; Arabidopsis	.	.	.	.	UniRef90_UPI000B8CB7D8^UniRef90_UPI000B8CB7D8^Q:136-438,H:239-339^57.4%ID^E:4.8e-25^.^.	.	.	.
TRINITY_DN26316_c1_g1	TRINITY_DN26316_c1_g1_i25	DCL3A_ORYSJ^DCL3A_ORYSJ^Q:716-1924,H:39-406^40.67%ID^E:2.48e-147^RecName: Full=Endoribonuclease Dicer homolog 3a;^Eukaryota; Viridiplantae; Streptophyta; Embryophyta; Tracheophyta; Spermatophyta; Magnoliophyta; Liliopsida; Poales; Poaceae; BOP clade; Oryzoideae; Oryzeae; Oryzinae; Oryza; Oryza sativa`DCL3A_ORYSJ^DCL3A_ORYSJ^Q:2527-2943,H:529-667^49.286%ID^E:2.48e-147^RecName: Full=Endoribonucleas…	.	TRINITY_DN26316_c1_g1_i25.p1	779-1942[+]	DCL3_ARATH^DCL3_ARATH^Q:14-386,H:78-405^50.266%ID^E:1.07e-106^RecName: Full=Endoribonuclease Dicer homolog 3;^Eukaryota; Viridiplantae; Streptophyta; Embryophyta; Tracheophyta; Spermatophyta; Magnoliophyta; eudicotyledons; Gunneridae; Pentapetalae; rosids; malvids; Brassicales; Brassicaceae; Camelineae; Arabidopsis	UniRef90_UPI00053FC4DE^UniRef90_UPI00053FC4DE^Q:701-2461,H:48-528^46%ID^E:9.9e-127^.^.	UniRef90_V4UPJ4^UniRef90_V4UPJ4^Q:1-387,H:74-410^51.2%ID^E:3.4e-99^.^.	PF00270.28^DEAD^DEAD/DEAH box helicase^17-136^E:1e-07`PF04851.14^ResIII^Type III restriction enzyme, res subunit^23-138^E:2.8e-09	.
TRINITY_DN26316_c1_g1	TRINITY_DN26316_c1_g1_i28	DCL3A_ORYSJ^DCL3A_ORYSJ^Q:544-2343,H:29-529^41.294%ID^E:5.78e-149^RecName: Full=Endoribonuclease Dicer homolog 3a;^Eukaryota; Viridiplantae; Streptophyta; Embryophyta; Tracheophyta; Spermatophyta; Magnoliophyta; Liliopsida; Poales; Poaceae; BOP clade; Oryzoideae; Oryzeae; Oryzinae; Oryza; Oryza sativa`DCL3A_ORYSJ^DCL3A_ORYSJ^Q:2409-2825,H:529-667^49.286%ID^E:5.78e-149^RecName: Full=Endoribonuclea…	.	TRINITY_DN26316_c1_g1_i28.p1	367-1716[+]	DCL3_ARATH^DCL3_ARATH^Q:6-441,H:6-370^48.064%ID^E:4.11e-114^RecName: Full=Endoribonuclease Dicer homolog 3;^Eukaryota; Viridiplantae; Streptophyta; Embryophyta; Tracheophyta; Spermatophyta; Magnoliophyta; eudicotyledons; Gunneridae; Pentapetalae; rosids; malvids; Brassicales; Brassicaceae; Camelineae; Arabidopsis	UniRef90_A0A061GJM5^UniRef90_A0A061GJM5^Q:523-2343,H:15-507^50.6%ID^E:6.1e-150^.^.	UniRef90_A0A2C9W4T5^UniRef90_A0A2C9W4T5^Q:12-447,H:9-415^48.6%ID^E:3.3e-106^.^.	PF00270.28^DEAD^DEAD/DEAH box helicase^67-226^E:3.4e-14`PF04851.14^ResIII^Type III restriction enzyme, res subunit^74-228^E:1.2e-16`PF00176.22^SNF2_N^SNF2 family N-terminal domain^75-257^E:8.4e-06	.
TRINITY_DN26316_c1_g1	TRINITY_DN26316_c1_g1_i35	.	.	.	.	.	UniRef90_K4CLU6^UniRef90_K4CLU6^Q:148-324,H:225-283^47.5%ID^E:1.9e-06^.^.	.	.	.
TRINITY_DN26316_c1_g1	TRINITY_DN26316_c1_g1_i37	DCL3A_ORYSJ^DCL3A_ORYSJ^Q:1076-2431,H:176-529^36.044%ID^E:1.01e-143^RecName: Full=Endoribonuclease Dicer homolog 3a;^Eukaryota; Viridiplantae; Streptophyta; Embryophyta; Tracheophyta; Spermatophyta; Magnoliophyta; Liliopsida; Poales; Poaceae; BOP clade; Oryzoideae; Oryzeae; Oryzinae; Oryza; Oryza sativa`DCL3A_ORYSJ^DCL3A_ORYSJ^Q:544-993,H:29-177^57.333%ID^E:1.01e-143^RecName: Full=Endoribonucleas…	.	TRINITY_DN26316_c1_g1_i37.p2	367-1020[+]	DCL3_ARATH^DCL3_ARATH^Q:6-209,H:6-186^51.208%ID^E:1.08e-56^RecName: Full=Endoribonuclease Dicer homolog 3;^Eukaryota; Viridiplantae; Streptophyta; Embryophyta; Tracheophyta; Spermatophyta; Magnoliophyta; eudicotyledons; Gunneridae; Pentapetalae; rosids; malvids; Brassicales; Brassicaceae; Camelineae; Arabidopsis	UniRef90_UPI00053FC4DE^UniRef90_UPI00053FC4DE^Q:953-2431,H:151-528^42.6%ID^E:2.5e-90^.^.	UniRef90_UPI00053C9913^UniRef90_UPI00053C9913^Q:1-209,H:1-208^58.4%ID^E:4.7e-58^.^.	PF00270.28^DEAD^DEAD/DEAH box helicase^67-212^E:9.8e-15`PF04851.14^ResIII^Type III restriction enzyme, res subunit^74-210^E:8.1e-15	.
TRINITY_DN26316_c1_g1	TRINITY_DN26316_c1_g1_i38	DCL3_ARATH^DCL3_ARATH^Q:716-1789,H:51-405^56.825%ID^E:1.23e-114^RecName: Full=Endoribonuclease Dicer homolog 3;^Eukaryota; Viridiplantae; Streptophyta; Embryophyta; Tracheophyta; Spermatophyta; Magnoliophyta; eudicotyledons; Gunneridae; Pentapetalae; rosids; malvids; Brassicales; Brassicaceae; Camelineae; Arabidopsis	.	TRINITY_DN26316_c1_g1_i38.p1	779-1795[+]	DCL3_ARATH^DCL3_ARATH^Q:14-337,H:78-405^57.622%ID^E:1.44e-114^RecName: Full=Endoribonuclease Dicer homolog 3;^Eukaryota; Viridiplantae; Streptophyta; Embryophyta; Tracheophyta; Spermatophyta; Magnoliophyta; eudicotyledons; Gunneridae; Pentapetalae; rosids; malvids; Brassicales; Brassicaceae; Camelineae; Arabidopsis	UniRef90_V4UPJ4^UniRef90_V4UPJ4^Q:704-1792,H:49-410^60.1%ID^E:7.1e-118^.^.	UniRef90_V4UPJ4^UniRef90_V4UPJ4^Q:1-338,H:74-410^58.6%ID^E:4.2e-106^.^.	PF00270.28^DEAD^DEAD/DEAH box helicase^17-136^E:7.1e-08`PF04851.14^ResIII^Type III restriction enzyme, res subunit^23-138^E:2e-09	.
TRINITY_DN26316_c1_g1	TRINITY_DN26316_c1_g1_i41	DCL3_ARATH^DCL3_ARATH^Q:3394-5784,H:637-1431^70.75%ID^E:0^RecName: Full=Endoribonuclease Dicer homolog 3;^Eukaryota; Viridiplantae; Streptophyta; Embryophyta; Tracheophyta; Spermatophyta; Magnoliophyta; eudicotyledons; Gunneridae; Pentapetalae; rosids; malvids; Brassicales; Brassicaceae; Camelineae; Arabidopsis`DCL3_ARATH^DCL3_ARATH^Q:1076-1870,H:185-401^44.906%ID^E:1.5e-130^RecName: Full=Endorib…	.	TRINITY_DN26316_c1_g1_i41.p1	3538-5826[+]	DCL3_ARATH^DCL3_ARATH^Q:1-749,H:685-1431^71.011%ID^E:0^RecName: Full=Endoribonuclease Dicer homolog 3;^Eukaryota; Viridiplantae; Streptophyta; Embryophyta; Tracheophyta; Spermatophyta; Magnoliophyta; eudicotyledons; Gunneridae; Pentapetalae; rosids; malvids; Brassicales; Brassicaceae; Camelineae; Arabidopsis	UniRef90_A0A1J3CYB6^UniRef90_A0A1J3CYB6^Q:415-5784,H:89-1480^44.6%ID^E:0^.^.	UniRef90_UPI00053C9913^UniRef90_UPI00053C9913^Q:1-749,H:443-1193^71.7%ID^E:2.3e-309^.^.	PF02170.21^PAZ^PAZ domain^166-297^E:2.3e-15`PF00636.25^Ribonuclease_3^Ribonuclease III domain^339-474^E:1.5e-25`PF14622.5^Ribonucleas_3_3^Ribonuclease-III-like^531-655^E:3.4e-12`PF00636.25^Ribonuclease_3^Ribonuclease III domain^548-656^E:1.1e-19	.
TRINITY_DN26316_c1_g1	TRINITY_DN26316_c1_g1_i44	DCL3A_ORYSJ^DCL3A_ORYSJ^Q:544-1635,H:29-406^46.438%ID^E:1.23e-162^RecName: Full=Endoribonuclease Dicer homolog 3a;^Eukaryota; Viridiplantae; Streptophyta; Embryophyta; Tracheophyta; Spermatophyta; Magnoliophyta; Liliopsida; Poales; Poaceae; BOP clade; Oryzoideae; Oryzeae; Oryzinae; Oryza; Oryza sativa`DCL3A_ORYSJ^DCL3A_ORYSJ^Q:1749-2084,H:418-529^63.393%ID^E:1.23e-162^RecName: Full=Endoribonuclea…	.	TRINITY_DN26316_c1_g1_i44.p1	367-1653[+]	DCL3_ARATH^DCL3_ARATH^Q:6-427,H:6-405^53.052%ID^E:2.42e-129^RecName: Full=Endoribonuclease Dicer homolog 3;^Eukaryota; Viridiplantae; Streptophyta; Embryophyta; Tracheophyta; Spermatophyta; Magnoliophyta; eudicotyledons; Gunneridae; Pentapetalae; rosids; malvids; Brassicales; Brassicaceae; Camelineae; Arabidopsis	UniRef90_UPI000C0515D8^UniRef90_UPI000C0515D8^Q:394-1650,H:5-413^56.3%ID^E:2.4e-121^.^.	UniRef90_UPI000C0515D8^UniRef90_UPI000C0515D8^Q:10-428,H:5-413^56.3%ID^E:1.2e-121^.^.	PF00270.28^DEAD^DEAD/DEAH box helicase^67-226^E:3e-14`PF04851.14^ResIII^Type III restriction enzyme, res subunit^74-228^E:1.1e-16	.
TRINITY_DN26316_c1_g1	TRINITY_DN26316_c1_g1_i45	DCL3_ARATH^DCL3_ARATH^Q:75-230,H:723-774^78.846%ID^E:1.3e-22^RecName: Full=Endoribonuclease Dicer homolog 3;^Eukaryota; Viridiplantae; Streptophyta; Embryophyta; Tracheophyta; Spermatophyta; Magnoliophyta; eudicotyledons; Gunneridae; Pentapetalae; rosids; malvids; Brassicales; Brassicaceae; Camelineae; Arabidopsis	.	.	.	.	UniRef90_V4LQ99^UniRef90_V4LQ99^Q:75-230,H:722-773^80.8%ID^E:2.7e-16^.^.	.	.	.
TRINITY_DN26316_c1_g1	TRINITY_DN26316_c1_g1_i46	DCL3_ARATH^DCL3_ARATH^Q:4176-5669,H:935-1431^75.703%ID^E:0^RecName: Full=Endoribonuclease Dicer homolog 3;^Eukaryota; Viridiplantae; Streptophyta; Embryophyta; Tracheophyta; Spermatophyta; Magnoliophyta; eudicotyledons; Gunneridae; Pentapetalae; rosids; malvids; Brassicales; Brassicaceae; Camelineae; Arabidopsis`DCL3_ARATH^DCL3_ARATH^Q:3062-4144,H:583-926^59.834%ID^E:0^RecName: Full=Endoribonucle…	.	TRINITY_DN26316_c1_g1_i46.p1	4164-5711[+]	DCL3_ARATH^DCL3_ARATH^Q:5-502,H:935-1431^75.703%ID^E:0^RecName: Full=Endoribonuclease Dicer homolog 3;^Eukaryota; Viridiplantae; Streptophyta; Embryophyta; Tracheophyta; Spermatophyta; Magnoliophyta; eudicotyledons; Gunneridae; Pentapetalae; rosids; malvids; Brassicales; Brassicaceae; Camelineae; Arabidopsis	UniRef90_R0HHW5^UniRef90_R0HHW5^Q:4176-5762,H:917-1445^73.4%ID^E:3.5e-220^.^.	UniRef90_R0HHW5^UniRef90_R0HHW5^Q:5-515,H:917-1426^74.6%ID^E:3.7e-218^.^.	PF00636.25^Ribonuclease_3^Ribonuclease III domain^92-227^E:7.9e-26`PF14622.5^Ribonucleas_3_3^Ribonuclease-III-like^92-149^E:1.1e-08`PF14622.5^Ribonucleas_3_3^Ribonuclease-III-like^284-408^E:1.8e-12`PF00636.25^Ribonuclease_3^Ribonuclease III domain^301-409^E:5.9e-20	.
TRINITY_DN26316_c1_g1	TRINITY_DN26316_c1_g1_i49	DCL3_ARATH^DCL3_ARATH^Q:2894-5485,H:583-1431^68.512%ID^E:0^RecName: Full=Endoribonuclease Dicer homolog 3;^Eukaryota; Viridiplantae; Streptophyta; Embryophyta; Tracheophyta; Spermatophyta; Magnoliophyta; eudicotyledons; Gunneridae; Pentapetalae; rosids; malvids; Brassicales; Brassicaceae; Camelineae; Arabidopsis`DCL3_ARATH^DCL3_ARATH^Q:1076-2239,H:185-524^49.485%ID^E:6.64e-141^RecName: Full=Endor…	.	TRINITY_DN26316_c1_g1_i49.p1	3239-5527[+]	DCL3_ARATH^DCL3_ARATH^Q:1-749,H:685-1431^71.011%ID^E:0^RecName: Full=Endoribonuclease Dicer homolog 3;^Eukaryota; Viridiplantae; Streptophyta; Embryophyta; Tracheophyta; Spermatophyta; Magnoliophyta; eudicotyledons; Gunneridae; Pentapetalae; rosids; malvids; Brassicales; Brassicaceae; Camelineae; Arabidopsis	UniRef90_A0A1J3CYB6^UniRef90_A0A1J3CYB6^Q:1076-5485,H:255-1480^54.5%ID^E:0^.^.	UniRef90_UPI00053C9913^UniRef90_UPI00053C9913^Q:1-749,H:443-1193^71.7%ID^E:2.3e-309^.^.	PF02170.21^PAZ^PAZ domain^166-297^E:2.3e-15`PF00636.25^Ribonuclease_3^Ribonuclease III domain^339-474^E:1.5e-25`PF14622.5^Ribonucleas_3_3^Ribonuclease-III-like^531-655^E:3.4e-12`PF00636.25^Ribonuclease_3^Ribonuclease III domain^548-656^E:1.1e-19	.
TRINITY_DN26357_c0_g1	TRINITY_DN26357_c0_g1_i2	G6PD_SOLTU^G6PD_SOLTU^Q:140-307,H:295-350^82.143%ID^E:2.14e-25^RecName: Full=Glucose-6-phosphate 1-dehydrogenase, cytoplasmic isoform;^Eukaryota; Viridiplantae; Streptophyta; Embryophyta; Tracheophyta; Spermatophyta; Magnoliophyta; eudicotyledons; Gunneridae; Pentapetalae; asterids; lamiids; Solanales; Solanaceae; Solanoideae; Solaneae; Solanum	.	.	.	.	UniRef90_A0A251S785^UniRef90_A0A251S785^Q:140-307,H:298-353^87.5%ID^E:2e-20^.^.	.	.	.
TRINITY_DN26357_c0_g1	TRINITY_DN26357_c0_g1_i6	G6PD6_ARATH^G6PD6_ARATH^Q:151-252,H:223-256^94.118%ID^E:1.04e-22^RecName: Full=Glucose-6-phosphate 1-dehydrogenase, cytoplasmic isoform 2;^Eukaryota; Viridiplantae; Streptophyta; Embryophyta; Tracheophyta; Spermatophyta; Magnoliophyta; eudicotyledons; Gunneridae; Pentapetalae; rosids; malvids; Brassicales; Brassicaceae; Camelineae; Arabidopsis`G6PD6_ARATH^G6PD6_ARATH^Q:3-71,H:201-223^95.652%ID^E:…	.	.	.	.	UniRef90_UPI00098E4DEC^UniRef90_UPI00098E4DEC^Q:142-252,H:248-284^94.6%ID^E:7.5e-12^.^.	.	.	.
TRINITY_DN26357_c0_g1	TRINITY_DN26357_c0_g1_i7	G6PD_SOLTU^G6PD_SOLTU^Q:1125-1934,H:242-511^92.593%ID^E:0^RecName: Full=Glucose-6-phosphate 1-dehydrogenase, cytoplasmic isoform;^Eukaryota; Viridiplantae; Streptophyta; Embryophyta; Tracheophyta; Spermatophyta; Magnoliophyta; eudicotyledons; Gunneridae; Pentapetalae; asterids; lamiids; Solanales; Solanaceae; Solanoideae; Solaneae; Solanum`G6PD_SOLTU^G6PD_SOLTU^Q:322-1047,H:5-242^80.165%ID^E:0^Re…	.	TRINITY_DN26357_c0_g1_i7.p1	307-1083[+]	G6PD6_ARATH^G6PD6_ARATH^Q:1-247,H:1-246^87.854%ID^E:1.2e-155^RecName: Full=Glucose-6-phosphate 1-dehydrogenase, cytoplasmic isoform 2;^Eukaryota; Viridiplantae; Streptophyta; Embryophyta; Tracheophyta; Spermatophyta; Magnoliophyta; eudicotyledons; Gunneridae; Pentapetalae; rosids; malvids; Brassicales; Brassicaceae; Camelineae; Arabidopsis	UniRef90_UPI00053C7667^UniRef90_UPI00053C7667^Q:1125-1934,H:247-516^95.6%ID^E:2.5e-149^.^.	UniRef90_Q9FJI5^UniRef90_Q9FJI5^Q:1-247,H:1-246^87.9%ID^E:8.8e-120^.^.	PF00479.21^G6PD_N^Glucose-6-phosphate dehydrogenase, NAD binding domain^35-222^E:4.3e-62`PF02781.15^G6PD_C^Glucose-6-phosphate dehydrogenase, C-terminal domain^224-248^E:5.6e-05	.
TRINITY_DN26357_c0_g1	TRINITY_DN26357_c0_g1_i8	G6PD6_ARATH^G6PD6_ARATH^Q:181-276,H:276-307^96.875%ID^E:1.09e-12^RecName: Full=Glucose-6-phosphate 1-dehydrogenase, cytoplasmic isoform 2;^Eukaryota; Viridiplantae; Streptophyta; Embryophyta; Tracheophyta; Spermatophyta; Magnoliophyta; eudicotyledons; Gunneridae; Pentapetalae; rosids; malvids; Brassicales; Brassicaceae; Camelineae; Arabidopsis	.	.	.	.	UniRef90_A0A068LJY6^UniRef90_A0A068LJY6^Q:181-276,H:276-307^100%ID^E:9.4e-08^.^.	.	.	.
TRINITY_DN26357_c0_g1	TRINITY_DN26357_c0_g1_i9	.	.	.	.	.	.	.	.	.
TRINITY_DN26357_c0_g1	TRINITY_DN26357_c0_g1_i14	G6PD6_ARATH^G6PD6_ARATH^Q:326-1066,H:1-246^87.854%ID^E:0^RecName: Full=Glucose-6-phosphate 1-dehydrogenase, cytoplasmic isoform 2;^Eukaryota; Viridiplantae; Streptophyta; Embryophyta; Tracheophyta; Spermatophyta; Magnoliophyta; eudicotyledons; Gunneridae; Pentapetalae; rosids; malvids; Brassicales; Brassicaceae; Camelineae; Arabidopsis`G6PD6_ARATH^G6PD6_ARATH^Q:1144-1944,H:246-461^75.655%ID^E:0^R…	.	TRINITY_DN26357_c0_g1_i14.p1	326-1102[+]	G6PD6_ARATH^G6PD6_ARATH^Q:1-247,H:1-246^87.854%ID^E:1.2e-155^RecName: Full=Glucose-6-phosphate 1-dehydrogenase, cytoplasmic isoform 2;^Eukaryota; Viridiplantae; Streptophyta; Embryophyta; Tracheophyta; Spermatophyta; Magnoliophyta; eudicotyledons; Gunneridae; Pentapetalae; rosids; malvids; Brassicales; Brassicaceae; Camelineae; Arabidopsis	UniRef90_A0A067DGD0^UniRef90_A0A067DGD0^Q:326-1474,H:1-356^62.1%ID^E:5.4e-122^.^.	UniRef90_Q9FJI5^UniRef90_Q9FJI5^Q:1-247,H:1-246^87.9%ID^E:8.8e-120^.^.	PF00479.21^G6PD_N^Glucose-6-phosphate dehydrogenase, NAD binding domain^35-222^E:4.3e-62`PF02781.15^G6PD_C^Glucose-6-phosphate dehydrogenase, C-terminal domain^224-248^E:5.6e-05	.
TRINITY_DN26357_c0_g1	TRINITY_DN26357_c0_g1_i16	.	.	.	.	.	.	.	.	.
TRINITY_DN26357_c0_g1	TRINITY_DN26357_c0_g1_i18	G6PD6_ARATH^G6PD6_ARATH^Q:255-995,H:1-246^87.854%ID^E:6.03e-173^RecName: Full=Glucose-6-phosphate 1-dehydrogenase, cytoplasmic isoform 2;^Eukaryota; Viridiplantae; Streptophyta; Embryophyta; Tracheophyta; Spermatophyta; Magnoliophyta; eudicotyledons; Gunneridae; Pentapetalae; rosids; malvids; Brassicales; Brassicaceae; Camelineae; Arabidopsis`G6PD6_ARATH^G6PD6_ARATH^Q:1073-1399,H:246-354^91.743%I…	.	TRINITY_DN26357_c0_g1_i18.p1	255-1031[+]	G6PD6_ARATH^G6PD6_ARATH^Q:1-247,H:1-246^87.854%ID^E:3.87e-156^RecName: Full=Glucose-6-phosphate 1-dehydrogenase, cytoplasmic isoform 2;^Eukaryota; Viridiplantae; Streptophyta; Embryophyta; Tracheophyta; Spermatophyta; Magnoliophyta; eudicotyledons; Gunneridae; Pentapetalae; rosids; malvids; Brassicales; Brassicaceae; Camelineae; Arabidopsis	UniRef90_Q9FJI5^UniRef90_Q9FJI5^Q:255-1724,H:1-383^54.7%ID^E:5.7e-127^.^.	UniRef90_Q9FJI5^UniRef90_Q9FJI5^Q:1-247,H:1-246^87.9%ID^E:8.8e-120^.^.	PF00479.21^G6PD_N^Glucose-6-phosphate dehydrogenase, NAD binding domain^35-222^E:4.3e-62`PF02781.15^G6PD_C^Glucose-6-phosphate dehydrogenase, C-terminal domain^224-248^E:5.6e-05	.
TRINITY_DN26357_c0_g1	TRINITY_DN26357_c0_g1_i21	G6PD6_ARATH^G6PD6_ARATH^Q:326-685,H:1-87^58.333%ID^E:8.81e-31^RecName: Full=Glucose-6-phosphate 1-dehydrogenase, cytoplasmic isoform 2;^Eukaryota; Viridiplantae; Streptophyta; Embryophyta; Tracheophyta; Spermatophyta; Magnoliophyta; eudicotyledons; Gunneridae; Pentapetalae; rosids; malvids; Brassicales; Brassicaceae; Camelineae; Arabidopsis`G6PD6_ARATH^G6PD6_ARATH^Q:1117-1269,H:108-158^86.275%ID^…	.	.	.	.	UniRef90_Q2L9V7^UniRef90_Q2L9V7^Q:326-727,H:1-101^56%ID^E:3.8e-28^.^.	.	.	.
TRINITY_DN26357_c0_g1	TRINITY_DN26357_c0_g1_i23	G6PD_SOLTU^G6PD_SOLTU^Q:1144-1953,H:242-511^92.593%ID^E:0^RecName: Full=Glucose-6-phosphate 1-dehydrogenase, cytoplasmic isoform;^Eukaryota; Viridiplantae; Streptophyta; Embryophyta; Tracheophyta; Spermatophyta; Magnoliophyta; eudicotyledons; Gunneridae; Pentapetalae; asterids; lamiids; Solanales; Solanaceae; Solanoideae; Solaneae; Solanum`G6PD_SOLTU^G6PD_SOLTU^Q:341-1066,H:5-242^80.165%ID^E:0^Re…	.	TRINITY_DN26357_c0_g1_i23.p1	326-1102[+]	G6PD6_ARATH^G6PD6_ARATH^Q:1-247,H:1-246^87.854%ID^E:1.2e-155^RecName: Full=Glucose-6-phosphate 1-dehydrogenase, cytoplasmic isoform 2;^Eukaryota; Viridiplantae; Streptophyta; Embryophyta; Tracheophyta; Spermatophyta; Magnoliophyta; eudicotyledons; Gunneridae; Pentapetalae; rosids; malvids; Brassicales; Brassicaceae; Camelineae; Arabidopsis	UniRef90_UPI00053C7667^UniRef90_UPI00053C7667^Q:1144-1953,H:247-516^95.6%ID^E:2.6e-149^.^.	UniRef90_Q9FJI5^UniRef90_Q9FJI5^Q:1-247,H:1-246^87.9%ID^E:8.8e-120^.^.	PF00479.21^G6PD_N^Glucose-6-phosphate dehydrogenase, NAD binding domain^35-222^E:4.3e-62`PF02781.15^G6PD_C^Glucose-6-phosphate dehydrogenase, C-terminal domain^224-248^E:5.6e-05	.
TRINITY_DN26337_c0_g1	TRINITY_DN26337_c0_g1_i1	.	.	.	.	.	.	.	.	.
TRINITY_DN26337_c1_g1	TRINITY_DN26337_c1_g1_i13	Y4598_ARATH^Y4598_ARATH^Q:1322-2119,H:1-265^62.222%ID^E:8.84e-92^RecName: Full=Uncharacterized protein At4g06598;^Eukaryota; Viridiplantae; Streptophyta; Embryophyta; Tracheophyta; Spermatophyta; Magnoliophyta; eudicotyledons; Gunneridae; Pentapetalae; rosids; malvids; Brassicales; Brassicaceae; Camelineae; Arabidopsis	.	TRINITY_DN26337_c1_g1_i13.p1	1298-2416[+]	Y4598_ARATH^Y4598_ARATH^Q:9-274,H:1-265^62.222%ID^E:3.57e-98^RecName: Full=Uncharacterized protein At4g06598;^Eukaryota; Viridiplantae; Streptophyta; Embryophyta; Tracheophyta; Spermatophyta; Magnoliophyta; eudicotyledons; Gunneridae; Pentapetalae; rosids; malvids; Brassicales; Brassicaceae; Camelineae; Arabidopsis	UniRef90_UPI00053C085B^UniRef90_UPI00053C085B^Q:1322-2413,H:1-366^68.6%ID^E:6.5e-97^.^.	UniRef90_UPI00053C085B^UniRef90_UPI00053C085B^Q:9-372,H:1-366^68.6%ID^E:5.2e-97^.^.	.	.
TRINITY_DN26337_c1_g2	TRINITY_DN26337_c1_g2_i1	.	.	.	.	.	UniRef90_UPI00053C5A68^UniRef90_UPI00053C5A68^Q:71-238,H:271-324^83.9%ID^E:4.7e-11^.^.	.	.	.
TRINITY_DN26337_c1_g1	TRINITY_DN26337_c1_g1_i15	PSME4_ARATH^PSME4_ARATH^Q:310-1086,H:1-259^83.784%ID^E:4.82e-141^RecName: Full=Proteasome activator subunit 4;^Eukaryota; Viridiplantae; Streptophyta; Embryophyta; Tracheophyta; Spermatophyta; Magnoliophyta; eudicotyledons; Gunneridae; Pentapetalae; rosids; malvids; Brassicales; Brassicaceae; Camelineae; Arabidopsis`PSME4_ARATH^PSME4_ARATH^Q:1915-2121,H:355-423^86.957%ID^E:5.17e-65^RecName: Full=…	.	TRINITY_DN26337_c1_g1_i15.p2	2235-2705[+]	PSME4_ARATH^PSME4_ARATH^Q:5-156,H:423-544^68.421%ID^E:1.39e-57^RecName: Full=Proteasome activator subunit 4;^Eukaryota; Viridiplantae; Streptophyta; Embryophyta; Tracheophyta; Spermatophyta; Magnoliophyta; eudicotyledons; Gunneridae; Pentapetalae; rosids; malvids; Brassicales; Brassicaceae; Camelineae; Arabidopsis	UniRef90_UPI00053C0BEE^UniRef90_UPI00053C0BEE^Q:316-2118,H:3-422^57.6%ID^E:9.6e-173^.^.	UniRef90_F4JC97^UniRef90_F4JC97^Q:5-156,H:423-544^68.4%ID^E:1.6e-44^.^.	PF16507.4^BLM10_mid^Proteasome-substrate-size regulator, mid region^55-151^E:2.3e-08	.
TRINITY_DN26337_c1_g1	TRINITY_DN26337_c1_g1_i16	PSME4_ARATH^PSME4_ARATH^Q:3170-3376,H:355-423^86.957%ID^E:7.37e-65^RecName: Full=Proteasome activator subunit 4;^Eukaryota; Viridiplantae; Streptophyta; Embryophyta; Tracheophyta; Spermatophyta; Magnoliophyta; eudicotyledons; Gunneridae; Pentapetalae; rosids; malvids; Brassicales; Brassicaceae; Camelineae; Arabidopsis`PSME4_ARATH^PSME4_ARATH^Q:2603-2902,H:254-324^55%ID^E:7.37e-65^RecName: Full=Pr…	.	TRINITY_DN26337_c1_g1_i16.p1	3490-3960[+]	PSME4_ARATH^PSME4_ARATH^Q:5-156,H:423-544^68.421%ID^E:1.39e-57^RecName: Full=Proteasome activator subunit 4;^Eukaryota; Viridiplantae; Streptophyta; Embryophyta; Tracheophyta; Spermatophyta; Magnoliophyta; eudicotyledons; Gunneridae; Pentapetalae; rosids; malvids; Brassicales; Brassicaceae; Camelineae; Arabidopsis	UniRef90_UPI00053C0BEE^UniRef90_UPI00053C0BEE^Q:2977-4419,H:318-643^50.7%ID^E:6.1e-101^.^.	UniRef90_F4JC97^UniRef90_F4JC97^Q:5-156,H:423-544^68.4%ID^E:1.6e-44^.^.	PF16507.4^BLM10_mid^Proteasome-substrate-size regulator, mid region^55-151^E:2.3e-08	.
TRINITY_DN26337_c1_g1	TRINITY_DN26337_c1_g1_i17	PSME4_ARATH^PSME4_ARATH^Q:5121-7595,H:987-1811^79.565%ID^E:0^RecName: Full=Proteasome activator subunit 4;^Eukaryota; Viridiplantae; Streptophyta; Embryophyta; Tracheophyta; Spermatophyta; Magnoliophyta; eudicotyledons; Gunneridae; Pentapetalae; rosids; malvids; Brassicales; Brassicaceae; Camelineae; Arabidopsis`PSME4_ARATH^PSME4_ARATH^Q:2609-4834,H:254-997^83.468%ID^E:0^RecName: Full=Proteasome …	.	TRINITY_DN26337_c1_g1_i17.p1	5319-7598[+]	PSME4_ARATH^PSME4_ARATH^Q:2-759,H:1053-1811^81.053%ID^E:0^RecName: Full=Proteasome activator subunit 4;^Eukaryota; Viridiplantae; Streptophyta; Embryophyta; Tracheophyta; Spermatophyta; Magnoliophyta; eudicotyledons; Gunneridae; Pentapetalae; rosids; malvids; Brassicales; Brassicaceae; Camelineae; Arabidopsis	UniRef90_UPI00053C0BEE^UniRef90_UPI00053C0BEE^Q:2042-4834,H:163-996^76.7%ID^E:0^.^.	UniRef90_UPI00053C0BEE^UniRef90_UPI00053C0BEE^Q:1-759,H:1051-1808^83%ID^E:0^.^.	PF11919.7^DUF3437^Domain of unknown function (DUF3437)^675-759^E:3.8e-29	.
TRINITY_DN26337_c1_g1	TRINITY_DN26337_c1_g1_i19	PSME4_ARATH^PSME4_ARATH^Q:3970-6444,H:987-1811^79.565%ID^E:0^RecName: Full=Proteasome activator subunit 4;^Eukaryota; Viridiplantae; Streptophyta; Embryophyta; Tracheophyta; Spermatophyta; Magnoliophyta; eudicotyledons; Gunneridae; Pentapetalae; rosids; malvids; Brassicales; Brassicaceae; Camelineae; Arabidopsis`PSME4_ARATH^PSME4_ARATH^Q:1348-2556,H:254-656^86.849%ID^E:0^RecName: Full=Proteasome …	.	TRINITY_DN26337_c1_g1_i19.p1	4168-6447[+]	PSME4_ARATH^PSME4_ARATH^Q:2-759,H:1053-1811^81.053%ID^E:0^RecName: Full=Proteasome activator subunit 4;^Eukaryota; Viridiplantae; Streptophyta; Embryophyta; Tracheophyta; Spermatophyta; Magnoliophyta; eudicotyledons; Gunneridae; Pentapetalae; rosids; malvids; Brassicales; Brassicaceae; Camelineae; Arabidopsis	UniRef90_UPI00053C0BEE^UniRef90_UPI00053C0BEE^Q:316-6444,H:3-1808^63.4%ID^E:0^.^.	UniRef90_UPI00053C0BEE^UniRef90_UPI00053C0BEE^Q:1-759,H:1051-1808^83%ID^E:0^.^.	PF11919.7^DUF3437^Domain of unknown function (DUF3437)^675-759^E:3.8e-29	.
TRINITY_DN26337_c1_g1	TRINITY_DN26337_c1_g1_i24	PSME4_ARATH^PSME4_ARATH^Q:1348-2556,H:254-656^86.849%ID^E:0^RecName: Full=Proteasome activator subunit 4;^Eukaryota; Viridiplantae; Streptophyta; Embryophyta; Tracheophyta; Spermatophyta; Magnoliophyta; eudicotyledons; Gunneridae; Pentapetalae; rosids; malvids; Brassicales; Brassicaceae; Camelineae; Arabidopsis`PSME4_ARATH^PSME4_ARATH^Q:3139-3351,H:735-805^67.606%ID^E:0^RecName: Full=Proteasome a…	.	TRINITY_DN26337_c1_g1_i24.p2	1840-2619[+]	PSME4_ARATH^PSME4_ARATH^Q:1-239,H:418-656^87.448%ID^E:7.37e-137^RecName: Full=Proteasome activator subunit 4;^Eukaryota; Viridiplantae; Streptophyta; Embryophyta; Tracheophyta; Spermatophyta; Magnoliophyta; eudicotyledons; Gunneridae; Pentapetalae; rosids; malvids; Brassicales; Brassicaceae; Camelineae; Arabidopsis	UniRef90_UPI00053C0BEE^UniRef90_UPI00053C0BEE^Q:316-3351,H:3-804^63.7%ID^E:0^.^.	UniRef90_UPI00053C0BEE^UniRef90_UPI00053C0BEE^Q:1-239,H:418-656^89.1%ID^E:1.2e-111^.^.	PF16507.4^BLM10_mid^Proteasome-substrate-size regulator, mid region^98-214^E:3.9e-09	.
TRINITY_DN26337_c1_g1	TRINITY_DN26337_c1_g1_i26	Y4598_ARATH^Y4598_ARATH^Q:330-1127,H:1-265^62.222%ID^E:2.06e-97^RecName: Full=Uncharacterized protein At4g06598;^Eukaryota; Viridiplantae; Streptophyta; Embryophyta; Tracheophyta; Spermatophyta; Magnoliophyta; eudicotyledons; Gunneridae; Pentapetalae; rosids; malvids; Brassicales; Brassicaceae; Camelineae; Arabidopsis	.	TRINITY_DN26337_c1_g1_i26.p1	330-1280[+]	Y4598_ARATH^Y4598_ARATH^Q:1-266,H:1-265^62.222%ID^E:5.69e-99^RecName: Full=Uncharacterized protein At4g06598;^Eukaryota; Viridiplantae; Streptophyta; Embryophyta; Tracheophyta; Spermatophyta; Magnoliophyta; eudicotyledons; Gunneridae; Pentapetalae; rosids; malvids; Brassicales; Brassicaceae; Camelineae; Arabidopsis	UniRef90_UPI00053C085B^UniRef90_UPI00053C085B^Q:330-1190,H:1-289^67.1%ID^E:1.3e-91^.^.	UniRef90_UPI00053C085B^UniRef90_UPI00053C085B^Q:1-287,H:1-289^67.1%ID^E:1.2e-91^.^.	.	.
TRINITY_DN26337_c1_g1	TRINITY_DN26337_c1_g1_i27	.	.	.	.	.	.	.	.	.
TRINITY_DN26337_c1_g1	TRINITY_DN26337_c1_g1_i28	PSME4_ARATH^PSME4_ARATH^Q:469-612,H:1669-1716^68.75%ID^E:2.03e-13^RecName: Full=Proteasome activator subunit 4;^Eukaryota; Viridiplantae; Streptophyta; Embryophyta; Tracheophyta; Spermatophyta; Magnoliophyta; eudicotyledons; Gunneridae; Pentapetalae; rosids; malvids; Brassicales; Brassicaceae; Camelineae; Arabidopsis	.	TRINITY_DN26337_c1_g1_i28.p1	523-831[+]	.	UniRef90_W9QR54^UniRef90_W9QR54^Q:172-621,H:1625-1721^44%ID^E:8e-18^.^.	.	.	.
TRINITY_DN26337_c1_g1	TRINITY_DN26337_c1_g1_i29	PSME4_ARATH^PSME4_ARATH^Q:102-284,H:583-643^93.443%ID^E:2.61e-32^RecName: Full=Proteasome activator subunit 4;^Eukaryota; Viridiplantae; Streptophyta; Embryophyta; Tracheophyta; Spermatophyta; Magnoliophyta; eudicotyledons; Gunneridae; Pentapetalae; rosids; malvids; Brassicales; Brassicaceae; Camelineae; Arabidopsis	.	.	.	.	UniRef90_UPI00053C0BEE^UniRef90_UPI00053C0BEE^Q:102-284,H:583-643^96.7%ID^E:4.3e-24^.^.	.	.	.
TRINITY_DN26337_c1_g1	TRINITY_DN26337_c1_g1_i31	PSME4_ARATH^PSME4_ARATH^Q:310-1578,H:1-423^85.106%ID^E:0^RecName: Full=Proteasome activator subunit 4;^Eukaryota; Viridiplantae; Streptophyta; Embryophyta; Tracheophyta; Spermatophyta; Magnoliophyta; eudicotyledons; Gunneridae; Pentapetalae; rosids; malvids; Brassicales; Brassicaceae; Camelineae; Arabidopsis	.	TRINITY_DN26337_c1_g1_i31.p1	310-1629[+]	PSME4_ARATH^PSME4_ARATH^Q:1-423,H:1-423^85.106%ID^E:0^RecName: Full=Proteasome activator subunit 4;^Eukaryota; Viridiplantae; Streptophyta; Embryophyta; Tracheophyta; Spermatophyta; Magnoliophyta; eudicotyledons; Gunneridae; Pentapetalae; rosids; malvids; Brassicales; Brassicaceae; Camelineae; Arabidopsis	UniRef90_UPI00053C0BEE^UniRef90_UPI00053C0BEE^Q:316-1575,H:3-422^87.1%ID^E:5.9e-217^.^.	UniRef90_UPI00053C0BEE^UniRef90_UPI00053C0BEE^Q:1-422,H:1-422^87.2%ID^E:8.2e-219^.^.	PF16507.4^BLM10_mid^Proteasome-substrate-size regulator, mid region^310-423^E:4.8e-21	.
TRINITY_DN26337_c1_g1	TRINITY_DN26337_c1_g1_i33	PSME4_ARATH^PSME4_ARATH^Q:4252-6726,H:987-1811^79.565%ID^E:0^RecName: Full=Proteasome activator subunit 4;^Eukaryota; Viridiplantae; Streptophyta; Embryophyta; Tracheophyta; Spermatophyta; Magnoliophyta; eudicotyledons; Gunneridae; Pentapetalae; rosids; malvids; Brassicales; Brassicaceae; Camelineae; Arabidopsis`PSME4_ARATH^PSME4_ARATH^Q:2247-3965,H:423-997^82.783%ID^E:0^RecName: Full=Proteasome …	.	TRINITY_DN26337_c1_g1_i33.p1	4450-6729[+]	PSME4_ARATH^PSME4_ARATH^Q:2-759,H:1053-1811^81.053%ID^E:0^RecName: Full=Proteasome activator subunit 4;^Eukaryota; Viridiplantae; Streptophyta; Embryophyta; Tracheophyta; Spermatophyta; Magnoliophyta; eudicotyledons; Gunneridae; Pentapetalae; rosids; malvids; Brassicales; Brassicaceae; Camelineae; Arabidopsis	UniRef90_UPI00053C0BEE^UniRef90_UPI00053C0BEE^Q:316-6726,H:3-1808^51.8%ID^E:0^.^.	UniRef90_UPI00053C0BEE^UniRef90_UPI00053C0BEE^Q:1-759,H:1051-1808^83%ID^E:0^.^.	PF11919.7^DUF3437^Domain of unknown function (DUF3437)^675-759^E:3.8e-29	.
TRINITY_DN26380_c17_g1	TRINITY_DN26380_c17_g1_i1	.	.	.	.	.	.	.	.	.
TRINITY_DN26380_c18_g1	TRINITY_DN26380_c18_g1_i1	.	.	.	.	.	.	.	.	.
TRINITY_DN26380_c18_g2	TRINITY_DN26380_c18_g2_i1	.	.	.	.	.	.	.	.	.
TRINITY_DN26380_c18_g2	TRINITY_DN26380_c18_g2_i2	.	.	.	.	.	.	.	.	.
TRINITY_DN26380_c18_g3	TRINITY_DN26380_c18_g3_i1	.	.	.	.	.	.	.	.	.
TRINITY_DN26380_c19_g1	TRINITY_DN26380_c19_g1_i4	.	.	.	.	.	.	.	.	.
TRINITY_DN26380_c21_g3	TRINITY_DN26380_c21_g3_i1	.	.	.	.	.	.	.	.	.
TRINITY_DN26380_c21_g4	TRINITY_DN26380_c21_g4_i1	.	.	.	.	.	.	.	.	.
TRINITY_DN26380_c21_g1	TRINITY_DN26380_c21_g1_i2	.	.	.	.	.	.	.	.	.
TRINITY_DN26324_c0_g1	TRINITY_DN26324_c0_g1_i1	.	.	.	.	.	.	.	.	.
TRINITY_DN26324_c1_g1	TRINITY_DN26324_c1_g1_i1	KIN11_ARATH^KIN11_ARATH^Q:827-1684,H:65-350^89.86%ID^E:0^RecName: Full=SNF1-related protein kinase catalytic subunit alpha KIN11;^Eukaryota; Viridiplantae; Streptophyta; Embryophyta; Tracheophyta; Spermatophyta; Magnoliophyta; eudicotyledons; Gunneridae; Pentapetalae; rosids; malvids; Brassicales; Brassicaceae; Camelineae; Arabidopsis`KIN11_ARATH^KIN11_ARATH^Q:1866-2336,H:358-512^69.182%ID^E:1.97…	.	TRINITY_DN26324_c1_g1_i1.p1	821-1705[+]	KIN11_ARATH^KIN11_ARATH^Q:3-288,H:65-350^89.86%ID^E:0^RecName: Full=SNF1-related protein kinase catalytic subunit alpha KIN11;^Eukaryota; Viridiplantae; Streptophyta; Embryophyta; Tracheophyta; Spermatophyta; Magnoliophyta; eudicotyledons; Gunneridae; Pentapetalae; rosids; malvids; Brassicales; Brassicaceae; Camelineae; Arabidopsis	UniRef90_P92958-2^UniRef90_P92958-2^Q:827-1693,H:65-353^89.3%ID^E:3.5e-149^.^.	UniRef90_P92958-2^UniRef90_P92958-2^Q:3-291,H:65-353^89.3%ID^E:2.1e-149^.^.	PF00069.24^Pkinase^Protein kinase domain^2-210^E:4.7e-66`PF07714.16^Pkinase_Tyr^Protein tyrosine kinase^3-206^E:1.6e-32`PF14531.5^Kinase-like^Kinase-like^53-159^E:8.1e-06	.
TRINITY_DN26324_c1_g1	TRINITY_DN26324_c1_g1_i3	KIN11_ARATH^KIN11_ARATH^Q:231-428,H:5-71^83.582%ID^E:1.06e-28^RecName: Full=SNF1-related protein kinase catalytic subunit alpha KIN11;^Eukaryota; Viridiplantae; Streptophyta; Embryophyta; Tracheophyta; Spermatophyta; Magnoliophyta; eudicotyledons; Gunneridae; Pentapetalae; rosids; malvids; Brassicales; Brassicaceae; Camelineae; Arabidopsis	.	.	.	.	UniRef90_UPI000B8F3EB0^UniRef90_UPI000B8F3EB0^Q:222-428,H:1-69^85.5%ID^E:9.4e-23^.^.	.	.	.
TRINITY_DN26324_c1_g1	TRINITY_DN26324_c1_g1_i4	KIN11_ARATH^KIN11_ARATH^Q:322-1356,H:5-350^88.439%ID^E:0^RecName: Full=SNF1-related protein kinase catalytic subunit alpha KIN11;^Eukaryota; Viridiplantae; Streptophyta; Embryophyta; Tracheophyta; Spermatophyta; Magnoliophyta; eudicotyledons; Gunneridae; Pentapetalae; rosids; malvids; Brassicales; Brassicaceae; Camelineae; Arabidopsis`KIN11_ARATH^KIN11_ARATH^Q:1538-2008,H:358-512^69.182%ID^E:4.38…	.	TRINITY_DN26324_c1_g1_i4.p1	313-1377[+]	KIN11_ARATH^KIN11_ARATH^Q:4-348,H:5-350^88.439%ID^E:0^RecName: Full=SNF1-related protein kinase catalytic subunit alpha KIN11;^Eukaryota; Viridiplantae; Streptophyta; Embryophyta; Tracheophyta; Spermatophyta; Magnoliophyta; eudicotyledons; Gunneridae; Pentapetalae; rosids; malvids; Brassicales; Brassicaceae; Camelineae; Arabidopsis	UniRef90_P92958-2^UniRef90_P92958-2^Q:322-1365,H:5-353^88%ID^E:1.7e-176^.^.	UniRef90_P92958-2^UniRef90_P92958-2^Q:4-351,H:5-353^88%ID^E:8.2e-177^.^.	PF00069.24^Pkinase^Protein kinase domain^18-270^E:1.2e-77`PF07714.16^Pkinase_Tyr^Protein tyrosine kinase^19-266^E:3.6e-40	.
TRINITY_DN26324_c1_g1	TRINITY_DN26324_c1_g1_i7	KIN11_ARATH^KIN11_ARATH^Q:148-441,H:1-99^85.859%ID^E:1.66e-51^RecName: Full=SNF1-related protein kinase catalytic subunit alpha KIN11;^Eukaryota; Viridiplantae; Streptophyta; Embryophyta; Tracheophyta; Spermatophyta; Magnoliophyta; eudicotyledons; Gunneridae; Pentapetalae; rosids; malvids; Brassicales; Brassicaceae; Camelineae; Arabidopsis	.	.	.	.	UniRef90_P92958^UniRef90_P92958^Q:148-441,H:1-99^85.9%ID^E:2.4e-37^.^.	.	.	.
TRINITY_DN26324_c1_g1	TRINITY_DN26324_c1_g1_i8	.	.	.	.	.	.	.	.	.
TRINITY_DN26324_c1_g1	TRINITY_DN26324_c1_g1_i12	KIN10_ARATH^KIN10_ARATH^Q:1433-2893,H:87-525^70.909%ID^E:0^RecName: Full=SNF1-related protein kinase catalytic subunit alpha KIN10;^Eukaryota; Viridiplantae; Streptophyta; Embryophyta; Tracheophyta; Spermatophyta; Magnoliophyta; eudicotyledons; Gunneridae; Pentapetalae; rosids; malvids; Brassicales; Brassicaceae; Camelineae; Arabidopsis`KIN10_ARATH^KIN10_ARATH^Q:945-1136,H:23-86^76.562%ID^E:8.56e…	.	TRINITY_DN26324_c1_g1_i12.p1	2099-2926[+]	KIN10_ARATH^KIN10_ARATH^Q:1-275,H:256-535^72.792%ID^E:7.91e-146^RecName: Full=SNF1-related protein kinase catalytic subunit alpha KIN10;^Eukaryota; Viridiplantae; Streptophyta; Embryophyta; Tracheophyta; Spermatophyta; Magnoliophyta; eudicotyledons; Gunneridae; Pentapetalae; rosids; malvids; Brassicales; Brassicaceae; Camelineae; Arabidopsis	UniRef90_Q38997^UniRef90_Q38997^Q:1433-2923,H:87-535^71.9%ID^E:1.2e-202^.^.	UniRef90_Q38997^UniRef90_Q38997^Q:1-275,H:256-535^72.8%ID^E:8.5e-113^.^.	PF02149.18^KA1^Kinase associated domain 1^232-273^E:2.7e-12	.
TRINITY_DN26324_c1_g1	TRINITY_DN26324_c1_g1_i13	KIN11_ARATH^KIN11_ARATH^Q:689-1240,H:5-189^90.27%ID^E:6.35e-114^RecName: Full=SNF1-related protein kinase catalytic subunit alpha KIN11;^Eukaryota; Viridiplantae; Streptophyta; Embryophyta; Tracheophyta; Spermatophyta; Magnoliophyta; eudicotyledons; Gunneridae; Pentapetalae; rosids; malvids; Brassicales; Brassicaceae; Camelineae; Arabidopsis	.	TRINITY_DN26324_c1_g1_i13.p1	650-1303[+]	KIN11_ARATH^KIN11_ARATH^Q:14-197,H:5-189^90.27%ID^E:3.29e-117^RecName: Full=SNF1-related protein kinase catalytic subunit alpha KIN11;^Eukaryota; Viridiplantae; Streptophyta; Embryophyta; Tracheophyta; Spermatophyta; Magnoliophyta; eudicotyledons; Gunneridae; Pentapetalae; rosids; malvids; Brassicales; Brassicaceae; Camelineae; Arabidopsis	UniRef90_P92958^UniRef90_P92958^Q:689-1240,H:5-189^90.3%ID^E:3.6e-89^.^.	UniRef90_P92958^UniRef90_P92958^Q:14-197,H:5-189^90.3%ID^E:1.8e-89^.^.	PF00069.24^Pkinase^Protein kinase domain^28-197^E:6.1e-56`PF07714.16^Pkinase_Tyr^Protein tyrosine kinase^29-197^E:9.7e-32	.
TRINITY_DN26324_c1_g1	TRINITY_DN26324_c1_g1_i14	KIN11_ARATH^KIN11_ARATH^Q:929-1705,H:65-323^91.506%ID^E:3.48e-172^RecName: Full=SNF1-related protein kinase catalytic subunit alpha KIN11;^Eukaryota; Viridiplantae; Streptophyta; Embryophyta; Tracheophyta; Spermatophyta; Magnoliophyta; eudicotyledons; Gunneridae; Pentapetalae; rosids; malvids; Brassicales; Brassicaceae; Camelineae; Arabidopsis`KIN11_ARATH^KIN11_ARATH^Q:424-600,H:5-64^81.667%ID^E:…	.	TRINITY_DN26324_c1_g1_i14.p1	923-1741[+]	KIN11_ARATH^KIN11_ARATH^Q:3-270,H:65-332^89.925%ID^E:2.34e-179^RecName: Full=SNF1-related protein kinase catalytic subunit alpha KIN11;^Eukaryota; Viridiplantae; Streptophyta; Embryophyta; Tracheophyta; Spermatophyta; Magnoliophyta; eudicotyledons; Gunneridae; Pentapetalae; rosids; malvids; Brassicales; Brassicaceae; Camelineae; Arabidopsis	UniRef90_P92958^UniRef90_P92958^Q:929-1732,H:65-332^89.9%ID^E:7.8e-138^.^.	UniRef90_P92958^UniRef90_P92958^Q:3-270,H:65-332^89.9%ID^E:5.8e-138^.^.	PF00069.24^Pkinase^Protein kinase domain^2-210^E:3.6e-66`PF07714.16^Pkinase_Tyr^Protein tyrosine kinase^3-206^E:1.2e-32`PF14531.5^Kinase-like^Kinase-like^53-159^E:6.6e-06	.
TRINITY_DN26324_c1_g1	TRINITY_DN26324_c1_g1_i17	KIN11_ARATH^KIN11_ARATH^Q:248-457,H:1-71^83.099%ID^E:2.25e-30^RecName: Full=SNF1-related protein kinase catalytic subunit alpha KIN11;^Eukaryota; Viridiplantae; Streptophyta; Embryophyta; Tracheophyta; Spermatophyta; Magnoliophyta; eudicotyledons; Gunneridae; Pentapetalae; rosids; malvids; Brassicales; Brassicaceae; Camelineae; Arabidopsis	.	TRINITY_DN26324_c1_g1_i17.p1	2-457[+]	KIN11_ARATH^KIN11_ARATH^Q:83-152,H:1-71^83.099%ID^E:1.54e-31^RecName: Full=SNF1-related protein kinase catalytic subunit alpha KIN11;^Eukaryota; Viridiplantae; Streptophyta; Embryophyta; Tracheophyta; Spermatophyta; Magnoliophyta; eudicotyledons; Gunneridae; Pentapetalae; rosids; malvids; Brassicales; Brassicaceae; Camelineae; Arabidopsis	UniRef90_M4DY86^UniRef90_M4DY86^Q:248-457,H:1-70^84.3%ID^E:1.7e-22^.^.	UniRef90_M4DY86^UniRef90_M4DY86^Q:83-152,H:1-70^84.3%ID^E:1.7e-22^.^.	PF00069.24^Pkinase^Protein kinase domain^101-152^E:2.4e-07	.
TRINITY_DN26324_c1_g1	TRINITY_DN26324_c1_g1_i18	KIN11_ARATH^KIN11_ARATH^Q:1194-1601,H:65-199^89.706%ID^E:1.11e-75^RecName: Full=SNF1-related protein kinase catalytic subunit alpha KIN11;^Eukaryota; Viridiplantae; Streptophyta; Embryophyta; Tracheophyta; Spermatophyta; Magnoliophyta; eudicotyledons; Gunneridae; Pentapetalae; rosids; malvids; Brassicales; Brassicaceae; Camelineae; Arabidopsis`KIN11_ARATH^KIN11_ARATH^Q:689-865,H:5-64^81.667%ID^E:…	.	TRINITY_DN26324_c1_g1_i18.p1	650-1102[+]	KIN10_ARATH^KIN10_ARATH^Q:8-72,H:21-86^77.273%ID^E:4.95e-25^RecName: Full=SNF1-related protein kinase catalytic subunit alpha KIN10;^Eukaryota; Viridiplantae; Streptophyta; Embryophyta; Tracheophyta; Spermatophyta; Magnoliophyta; eudicotyledons; Gunneridae; Pentapetalae; rosids; malvids; Brassicales; Brassicaceae; Camelineae; Arabidopsis	UniRef90_P92958^UniRef90_P92958^Q:1194-1568,H:65-189^94.4%ID^E:1e-61^.^.	UniRef90_M0U7N3^UniRef90_M0U7N3^Q:10-79,H:85-154^72.9%ID^E:3.5e-20^.^.	.	.
TRINITY_DN26324_c1_g1	TRINITY_DN26324_c1_g1_i19	KIN11_ARATH^KIN11_ARATH^Q:827-1684,H:65-350^89.86%ID^E:0^RecName: Full=SNF1-related protein kinase catalytic subunit alpha KIN11;^Eukaryota; Viridiplantae; Streptophyta; Embryophyta; Tracheophyta; Spermatophyta; Magnoliophyta; eudicotyledons; Gunneridae; Pentapetalae; rosids; malvids; Brassicales; Brassicaceae; Camelineae; Arabidopsis`KIN11_ARATH^KIN11_ARATH^Q:2406-2762,H:398-512^73.95%ID^E:5.63e…	.	TRINITY_DN26324_c1_g1_i19.p1	821-1705[+]	KIN11_ARATH^KIN11_ARATH^Q:3-288,H:65-350^89.86%ID^E:0^RecName: Full=SNF1-related protein kinase catalytic subunit alpha KIN11;^Eukaryota; Viridiplantae; Streptophyta; Embryophyta; Tracheophyta; Spermatophyta; Magnoliophyta; eudicotyledons; Gunneridae; Pentapetalae; rosids; malvids; Brassicales; Brassicaceae; Camelineae; Arabidopsis	UniRef90_P92958-2^UniRef90_P92958-2^Q:827-1693,H:65-353^89.3%ID^E:4.1e-149^.^.	UniRef90_P92958-2^UniRef90_P92958-2^Q:3-291,H:65-353^89.3%ID^E:2.1e-149^.^.	PF00069.24^Pkinase^Protein kinase domain^2-210^E:4.7e-66`PF07714.16^Pkinase_Tyr^Protein tyrosine kinase^3-206^E:1.6e-32`PF14531.5^Kinase-like^Kinase-like^53-159^E:8.1e-06	.
TRINITY_DN26324_c1_g1	TRINITY_DN26324_c1_g1_i21	KIN10_ARATH^KIN10_ARATH^Q:1433-2734,H:87-525^80.317%ID^E:0^RecName: Full=SNF1-related protein kinase catalytic subunit alpha KIN10;^Eukaryota; Viridiplantae; Streptophyta; Embryophyta; Tracheophyta; Spermatophyta; Magnoliophyta; eudicotyledons; Gunneridae; Pentapetalae; rosids; malvids; Brassicales; Brassicaceae; Camelineae; Arabidopsis`KIN10_ARATH^KIN10_ARATH^Q:945-1136,H:23-86^76.562%ID^E:7.95e…	.	TRINITY_DN26324_c1_g1_i21.p1	1466-2767[+]	KIN10_ARATH^KIN10_ARATH^Q:1-433,H:98-535^79.819%ID^E:0^RecName: Full=SNF1-related protein kinase catalytic subunit alpha KIN10;^Eukaryota; Viridiplantae; Streptophyta; Embryophyta; Tracheophyta; Spermatophyta; Magnoliophyta; eudicotyledons; Gunneridae; Pentapetalae; rosids; malvids; Brassicales; Brassicaceae; Camelineae; Arabidopsis	UniRef90_Q38997^UniRef90_Q38997^Q:1433-2764,H:87-535^80.3%ID^E:4.4e-210^.^.	UniRef90_Q38997^UniRef90_Q38997^Q:1-433,H:98-535^79.8%ID^E:2.5e-204^.^.	PF00069.24^Pkinase^Protein kinase domain^2-197^E:6.1e-61`PF07714.16^Pkinase_Tyr^Protein tyrosine kinase^2-193^E:7.5e-29`PF14531.5^Kinase-like^Kinase-like^42-146^E:1.4e-06`PF02149.18^KA1^Kinase associated domain 1^390-431^E:5.1e-12	.
TRINITY_DN26324_c1_g1	TRINITY_DN26324_c1_g1_i22	KIN11_ARATH^KIN11_ARATH^Q:325-1290,H:1-323^89.474%ID^E:0^RecName: Full=SNF1-related protein kinase catalytic subunit alpha KIN11;^Eukaryota; Viridiplantae; Streptophyta; Embryophyta; Tracheophyta; Spermatophyta; Magnoliophyta; eudicotyledons; Gunneridae; Pentapetalae; rosids; malvids; Brassicales; Brassicaceae; Camelineae; Arabidopsis	.	TRINITY_DN26324_c1_g1_i22.p1	325-1326[+]	KIN11_ARATH^KIN11_ARATH^Q:1-331,H:1-332^88.253%ID^E:0^RecName: Full=SNF1-related protein kinase catalytic subunit alpha KIN11;^Eukaryota; Viridiplantae; Streptophyta; Embryophyta; Tracheophyta; Spermatophyta; Magnoliophyta; eudicotyledons; Gunneridae; Pentapetalae; rosids; malvids; Brassicales; Brassicaceae; Camelineae; Arabidopsis	UniRef90_P92958^UniRef90_P92958^Q:325-1317,H:1-332^88.3%ID^E:1.1e-166^.^.	UniRef90_P92958^UniRef90_P92958^Q:1-331,H:1-332^88.3%ID^E:7.2e-167^.^.	PF00069.24^Pkinase^Protein kinase domain^19-271^E:1.3e-77`PF07714.16^Pkinase_Tyr^Protein tyrosine kinase^20-267^E:1.8e-40`PF14531.5^Kinase-like^Kinase-like^114-220^E:1.1e-05	.
TRINITY_DN26324_c1_g1	TRINITY_DN26324_c1_g1_i26	KIN11_ARATH^KIN11_ARATH^Q:810-1448,H:65-277^92.019%ID^E:4.44e-141^RecName: Full=SNF1-related protein kinase catalytic subunit alpha KIN11;^Eukaryota; Viridiplantae; Streptophyta; Embryophyta; Tracheophyta; Spermatophyta; Magnoliophyta; eudicotyledons; Gunneridae; Pentapetalae; rosids; malvids; Brassicales; Brassicaceae; Camelineae; Arabidopsis`KIN11_ARATH^KIN11_ARATH^Q:325-513,H:1-64^81.25%ID^E:3…	.	TRINITY_DN26324_c1_g1_i26.p1	843-1448[+]	KIN11_ARATH^KIN11_ARATH^Q:1-202,H:76-277^91.584%ID^E:9.61e-138^RecName: Full=SNF1-related protein kinase catalytic subunit alpha KIN11;^Eukaryota; Viridiplantae; Streptophyta; Embryophyta; Tracheophyta; Spermatophyta; Magnoliophyta; eudicotyledons; Gunneridae; Pentapetalae; rosids; malvids; Brassicales; Brassicaceae; Camelineae; Arabidopsis	UniRef90_P92958^UniRef90_P92958^Q:810-1448,H:65-277^92%ID^E:8.7e-113^.^.	UniRef90_P92958^UniRef90_P92958^Q:1-202,H:76-277^91.6%ID^E:2.3e-107^.^.	PF00069.24^Pkinase^Protein kinase domain^2-197^E:5.9e-62`PF07714.16^Pkinase_Tyr^Protein tyrosine kinase^2-193^E:7.4e-30`PF14531.5^Kinase-like^Kinase-like^42-146^E:2e-07	.
TRINITY_DN26324_c1_g1	TRINITY_DN26324_c1_g1_i27	KIN11_ARATH^KIN11_ARATH^Q:424-1458,H:5-350^88.439%ID^E:0^RecName: Full=SNF1-related protein kinase catalytic subunit alpha KIN11;^Eukaryota; Viridiplantae; Streptophyta; Embryophyta; Tracheophyta; Spermatophyta; Magnoliophyta; eudicotyledons; Gunneridae; Pentapetalae; rosids; malvids; Brassicales; Brassicaceae; Camelineae; Arabidopsis`KIN11_ARATH^KIN11_ARATH^Q:1640-2074,H:358-500^70.068%ID^E:2.71…	.	TRINITY_DN26324_c1_g1_i27.p1	415-1479[+]	KIN11_ARATH^KIN11_ARATH^Q:4-348,H:5-350^88.439%ID^E:0^RecName: Full=SNF1-related protein kinase catalytic subunit alpha KIN11;^Eukaryota; Viridiplantae; Streptophyta; Embryophyta; Tracheophyta; Spermatophyta; Magnoliophyta; eudicotyledons; Gunneridae; Pentapetalae; rosids; malvids; Brassicales; Brassicaceae; Camelineae; Arabidopsis	UniRef90_P92958-2^UniRef90_P92958-2^Q:424-1467,H:5-353^88%ID^E:1.6e-176^.^.	UniRef90_P92958-2^UniRef90_P92958-2^Q:4-351,H:5-353^88%ID^E:8.2e-177^.^.	PF00069.24^Pkinase^Protein kinase domain^18-270^E:1.2e-77`PF07714.16^Pkinase_Tyr^Protein tyrosine kinase^19-266^E:3.6e-40	.
TRINITY_DN26324_c1_g1	TRINITY_DN26324_c1_g1_i29	KIN11_ARATH^KIN11_ARATH^Q:322-1356,H:5-350^88.439%ID^E:0^RecName: Full=SNF1-related protein kinase catalytic subunit alpha KIN11;^Eukaryota; Viridiplantae; Streptophyta; Embryophyta; Tracheophyta; Spermatophyta; Magnoliophyta; eudicotyledons; Gunneridae; Pentapetalae; rosids; malvids; Brassicales; Brassicaceae; Camelineae; Arabidopsis`KIN11_ARATH^KIN11_ARATH^Q:2078-2326,H:398-476^73.494%ID^E:1.23…	.	TRINITY_DN26324_c1_g1_i29.p1	313-1377[+]	KIN11_ARATH^KIN11_ARATH^Q:4-348,H:5-350^88.439%ID^E:0^RecName: Full=SNF1-related protein kinase catalytic subunit alpha KIN11;^Eukaryota; Viridiplantae; Streptophyta; Embryophyta; Tracheophyta; Spermatophyta; Magnoliophyta; eudicotyledons; Gunneridae; Pentapetalae; rosids; malvids; Brassicales; Brassicaceae; Camelineae; Arabidopsis	UniRef90_P92958-2^UniRef90_P92958-2^Q:322-1365,H:5-353^88%ID^E:2e-176^.^.	UniRef90_P92958-2^UniRef90_P92958-2^Q:4-351,H:5-353^88%ID^E:8.2e-177^.^.	PF00069.24^Pkinase^Protein kinase domain^18-270^E:1.2e-77`PF07714.16^Pkinase_Tyr^Protein tyrosine kinase^19-266^E:3.6e-40	.
TRINITY_DN26324_c1_g1	TRINITY_DN26324_c1_g1_i31	.	.	.	.	.	.	.	.	.
TRINITY_DN26324_c1_g1	TRINITY_DN26324_c1_g1_i36	.	.	.	.	.	.	.	.	.
TRINITY_DN26324_c1_g1	TRINITY_DN26324_c1_g1_i38	KIN11_ARATH^KIN11_ARATH^Q:322-1356,H:5-350^88.439%ID^E:0^RecName: Full=SNF1-related protein kinase catalytic subunit alpha KIN11;^Eukaryota; Viridiplantae; Streptophyta; Embryophyta; Tracheophyta; Spermatophyta; Magnoliophyta; eudicotyledons; Gunneridae; Pentapetalae; rosids; malvids; Brassicales; Brassicaceae; Camelineae; Arabidopsis`KIN11_ARATH^KIN11_ARATH^Q:1968-2321,H:399-512^73.729%ID^E:1.19…	.	TRINITY_DN26324_c1_g1_i38.p1	313-1377[+]	KIN11_ARATH^KIN11_ARATH^Q:4-348,H:5-350^88.439%ID^E:0^RecName: Full=SNF1-related protein kinase catalytic subunit alpha KIN11;^Eukaryota; Viridiplantae; Streptophyta; Embryophyta; Tracheophyta; Spermatophyta; Magnoliophyta; eudicotyledons; Gunneridae; Pentapetalae; rosids; malvids; Brassicales; Brassicaceae; Camelineae; Arabidopsis	UniRef90_P92958-2^UniRef90_P92958-2^Q:322-1365,H:5-353^88%ID^E:2e-176^.^.	UniRef90_P92958-2^UniRef90_P92958-2^Q:4-351,H:5-353^88%ID^E:8.2e-177^.^.	PF00069.24^Pkinase^Protein kinase domain^18-270^E:1.2e-77`PF07714.16^Pkinase_Tyr^Protein tyrosine kinase^19-266^E:3.6e-40	.
TRINITY_DN26324_c2_g1	TRINITY_DN26324_c2_g1_i1	.	.	.	.	.	.	.	.	.
TRINITY_DN26317_c0_g1	TRINITY_DN26317_c0_g1_i1	.	.	TRINITY_DN26317_c0_g1_i1.p1	1069-1884[+]	.	UniRef90_UPI00053C2FF6^UniRef90_UPI00053C2FF6^Q:1060-1803,H:3-251^61%ID^E:6.7e-65^.^.	UniRef90_UPI00053C2FF6^UniRef90_UPI00053C2FF6^Q:1-245,H:6-251^61%ID^E:1.2e-63^.^.	.	.
TRINITY_DN26317_c0_g1	TRINITY_DN26317_c0_g1_i2	.	.	TRINITY_DN26317_c0_g1_i2.p1	698-1513[+]	.	UniRef90_UPI00053C2FF6^UniRef90_UPI00053C2FF6^Q:689-1432,H:3-251^61%ID^E:5.4e-65^.^.	UniRef90_UPI00053C2FF6^UniRef90_UPI00053C2FF6^Q:1-245,H:6-251^61%ID^E:1.2e-63^.^.	.	.
TRINITY_DN26317_c0_g2	TRINITY_DN26317_c0_g2_i1	.	.	.	.	.	.	.	.	.
TRINITY_DN26317_c1_g1	TRINITY_DN26317_c1_g1_i2	YBEG_SCHPO^YBEG_SCHPO^Q:134-1042,H:202-466^37.582%ID^E:1.9e-50^RecName: Full=Uncharacterized WD repeat-containing protein C17D11.16;^Eukaryota; Fungi; Dikarya; Ascomycota; Taphrinomycotina; Schizosaccharomycetes; Schizosaccharomycetales; Schizosaccharomycetaceae; Schizosaccharomyces	.	TRINITY_DN26317_c1_g1_i2.p1	278-1072[+]	YBEG_SCHPO^YBEG_SCHPO^Q:1-261,H:222-472^38.258%ID^E:1.04e-48^RecName: Full=Uncharacterized WD repeat-containing protein C17D11.16;^Eukaryota; Fungi; Dikarya; Ascomycota; Taphrinomycotina; Schizosaccharomycetes; Schizosaccharomycetales; Schizosaccharomycetaceae; Schizosaccharomyces	UniRef90_A0A1R3GGJ0^UniRef90_A0A1R3GGJ0^Q:134-1054,H:201-476^62.2%ID^E:3.9e-103^.^.	UniRef90_A0A1R3GGJ0^UniRef90_A0A1R3GGJ0^Q:1-259,H:221-476^68%ID^E:4.8e-97^.^.	PF12894.6^ANAPC4_WD40^Anaphase-promoting complex subunit 4 WD40 domain^33-89^E:0.00021`PF00400.31^WD40^WD domain, G-beta repeat^35-66^E:0.0011`PF00400.31^WD40^WD domain, G-beta repeat^70-106^E:0.08`PF00400.31^WD40^WD domain, G-beta repeat^165-203^E:3.4e-06`PF00400.31^WD40^WD domain, G-beta repeat^220-248^E:0.018	.
TRINITY_DN26317_c1_g1	TRINITY_DN26317_c1_g1_i3	PWP1_MOUSE^PWP1_MOUSE^Q:726-1226,H:300-458^35.329%ID^E:3.67e-36^RecName: Full=Periodic tryptophan protein 1 homolog;^Eukaryota; Metazoa; Chordata; Craniata; Vertebrata; Euteleostomi; Mammalia; Eutheria; Euarchontoglires; Glires; Rodentia; Myomorpha; Muroidea; Muridae; Murinae; Mus; Mus`PWP1_MOUSE^PWP1_MOUSE^Q:488-628,H:254-300^55.319%ID^E:3.67e-36^RecName: Full=Periodic tryptophan protein 1 homol…	.	TRINITY_DN26317_c1_g1_i3.p1	579-1277[+]	YBEG_SCHPO^YBEG_SCHPO^Q:36-229,H:293-472^37.563%ID^E:1.34e-33^RecName: Full=Uncharacterized WD repeat-containing protein C17D11.16;^Eukaryota; Fungi; Dikarya; Ascomycota; Taphrinomycotina; Schizosaccharomycetes; Schizosaccharomycetales; Schizosaccharomycetaceae; Schizosaccharomyces	UniRef90_V7BDF6^UniRef90_V7BDF6^Q:726-1259,H:288-465^78.7%ID^E:1.7e-78^.^.	UniRef90_V7BDF6^UniRef90_V7BDF6^Q:50-227,H:288-465^77.5%ID^E:1.3e-77^.^.	PF00400.31^WD40^WD domain, G-beta repeat^133-171^E:2.8e-06`PF00400.31^WD40^WD domain, G-beta repeat^188-216^E:0.015	.
TRINITY_DN26317_c1_g1	TRINITY_DN26317_c1_g1_i5	PLP3B_ARATH^PLP3B_ARATH^Q:2545-3165,H:28-225^76.812%ID^E:9.25e-85^RecName: Full=Thioredoxin domain-containing protein PLP3B;^Eukaryota; Viridiplantae; Streptophyta; Embryophyta; Tracheophyta; Spermatophyta; Magnoliophyta; eudicotyledons; Gunneridae; Pentapetalae; rosids; malvids; Brassicales; Brassicaceae; Camelineae; Arabidopsis	.	TRINITY_DN26317_c1_g1_i5.p1	2-1102[+]	YBEG_SCHPO^YBEG_SCHPO^Q:7-354,H:121-457^41.926%ID^E:1.03e-81^RecName: Full=Uncharacterized WD repeat-containing protein C17D11.16;^Eukaryota; Fungi; Dikarya; Ascomycota; Taphrinomycotina; Schizosaccharomycetes; Schizosaccharomycetales; Schizosaccharomycetaceae; Schizosaccharomyces	UniRef90_A0A1R3GGJ0^UniRef90_A0A1R3GGJ0^Q:2-1201,H:114-477^69%ID^E:3.9e-159^.^.	UniRef90_A0A1R3GGJ0^UniRef90_A0A1R3GGJ0^Q:1-354,H:114-463^76%ID^E:1.4e-158^.^.	PF00400.31^WD40^WD domain, G-beta repeat^143-174^E:0.0054`PF00400.31^WD40^WD domain, G-beta repeat^274-311^E:8.7e-06	.
TRINITY_DN26317_c1_g1	TRINITY_DN26317_c1_g1_i6	PLP3B_ARATH^PLP3B_ARATH^Q:2607-3131,H:51-225^79.429%ID^E:1.04e-73^RecName: Full=Thioredoxin domain-containing protein PLP3B;^Eukaryota; Viridiplantae; Streptophyta; Embryophyta; Tracheophyta; Spermatophyta; Magnoliophyta; eudicotyledons; Gunneridae; Pentapetalae; rosids; malvids; Brassicales; Brassicaceae; Camelineae; Arabidopsis	.	TRINITY_DN26317_c1_g1_i6.p1	2-1120[+]	YBEG_SCHPO^YBEG_SCHPO^Q:7-367,H:121-470^41.257%ID^E:3.81e-85^RecName: Full=Uncharacterized WD repeat-containing protein C17D11.16;^Eukaryota; Fungi; Dikarya; Ascomycota; Taphrinomycotina; Schizosaccharomycetes; Schizosaccharomycetales; Schizosaccharomycetaceae; Schizosaccharomyces	UniRef90_A0A1R3GGJ0^UniRef90_A0A1R3GGJ0^Q:2-1105,H:114-477^75%ID^E:4e-164^.^.	UniRef90_A0A1R3GGJ0^UniRef90_A0A1R3GGJ0^Q:1-368,H:114-477^75%ID^E:2.9e-164^.^.	PF00400.31^WD40^WD domain, G-beta repeat^143-174^E:0.0055`PF00400.31^WD40^WD domain, G-beta repeat^274-311^E:8.9e-06`PF00400.31^WD40^WD domain, G-beta repeat^330-356^E:0.032	.
TRINITY_DN26317_c1_g1	TRINITY_DN26317_c1_g1_i8	YBEG_SCHPO^YBEG_SCHPO^Q:77-1150,H:139-457^38.843%ID^E:8.28e-65^RecName: Full=Uncharacterized WD repeat-containing protein C17D11.16;^Eukaryota; Fungi; Dikarya; Ascomycota; Taphrinomycotina; Schizosaccharomycetes; Schizosaccharomycetales; Schizosaccharomycetaceae; Schizosaccharomyces	.	TRINITY_DN26317_c1_g1_i8.p1	2-1189[+]	YBEG_SCHPO^YBEG_SCHPO^Q:7-383,H:121-457^38.743%ID^E:4.01e-75^RecName: Full=Uncharacterized WD repeat-containing protein C17D11.16;^Eukaryota; Fungi; Dikarya; Ascomycota; Taphrinomycotina; Schizosaccharomycetes; Schizosaccharomycetales; Schizosaccharomycetaceae; Schizosaccharomyces	UniRef90_A0A1R3GGJ0^UniRef90_A0A1R3GGJ0^Q:2-1288,H:114-477^64.3%ID^E:8.8e-155^.^.	UniRef90_A0A1R3GGJ0^UniRef90_A0A1R3GGJ0^Q:1-383,H:114-463^70.2%ID^E:3.7e-154^.^.	PF00400.31^WD40^WD domain, G-beta repeat^143-174^E:0.0059`PF00400.31^WD40^WD domain, G-beta repeat^274-340^E:0.0054	.
TRINITY_DN26317_c1_g1	TRINITY_DN26317_c1_g1_i9	PLP3B_ARATH^PLP3B_ARATH^Q:2526-3119,H:28-225^80.303%ID^E:1.99e-73^RecName: Full=Thioredoxin domain-containing protein PLP3B;^Eukaryota; Viridiplantae; Streptophyta; Embryophyta; Tracheophyta; Spermatophyta; Magnoliophyta; eudicotyledons; Gunneridae; Pentapetalae; rosids; malvids; Brassicales; Brassicaceae; Camelineae; Arabidopsis	.	TRINITY_DN26317_c1_g1_i9.p1	370-1197[+]	YBEG_SCHPO^YBEG_SCHPO^Q:3-270,H:212-470^40.221%ID^E:2.6e-54^RecName: Full=Uncharacterized WD repeat-containing protein C17D11.16;^Eukaryota; Fungi; Dikarya; Ascomycota; Taphrinomycotina; Schizosaccharomycetes; Schizosaccharomycetales; Schizosaccharomycetaceae; Schizosaccharomyces	UniRef90_V7BDF6^UniRef90_V7BDF6^Q:346-1185,H:191-467^76.8%ID^E:6.2e-125^.^.	UniRef90_V7BDF6^UniRef90_V7BDF6^Q:1-272,H:199-467^76.5%ID^E:1.1e-120^.^.	PF00400.31^WD40^WD domain, G-beta repeat^46-77^E:0.0036`PF00400.31^WD40^WD domain, G-beta repeat^177-214^E:5.8e-06`PF00400.31^WD40^WD domain, G-beta repeat^233-259^E:0.021	.
TRINITY_DN26317_c1_g1	TRINITY_DN26317_c1_g1_i12	YBEG_SCHPO^YBEG_SCHPO^Q:692-1075,H:293-404^37.984%ID^E:1.96e-18^RecName: Full=Uncharacterized WD repeat-containing protein C17D11.16;^Eukaryota; Fungi; Dikarya; Ascomycota; Taphrinomycotina; Schizosaccharomycetes; Schizosaccharomycetales; Schizosaccharomycetaceae; Schizosaccharomyces`YBEG_SCHPO^YBEG_SCHPO^Q:541-636,H:268-299^40.625%ID^E:1.96e-18^RecName: Full=Uncharacterized WD repeat-containing …	.	TRINITY_DN26317_c1_g1_i12.p1	587-1075[+]	YBEG_SCHPO^YBEG_SCHPO^Q:36-163,H:293-404^37.984%ID^E:8.15e-17^RecName: Full=Uncharacterized WD repeat-containing protein C17D11.16;^Eukaryota; Fungi; Dikarya; Ascomycota; Taphrinomycotina; Schizosaccharomycetes; Schizosaccharomycetales; Schizosaccharomycetaceae; Schizosaccharomyces	UniRef90_V7BDF6^UniRef90_V7BDF6^Q:134-1075,H:191-401^46.5%ID^E:8.6e-65^.^.	UniRef90_V7BDF6^UniRef90_V7BDF6^Q:50-163,H:288-401^81.6%ID^E:9.6e-48^.^.	PF00400.31^WD40^WD domain, G-beta repeat^133-162^E:0.21	.
TRINITY_DN26317_c1_g1	TRINITY_DN26317_c1_g1_i14	YBEG_SCHPO^YBEG_SCHPO^Q:134-1048,H:202-470^36.688%ID^E:1.83e-51^RecName: Full=Uncharacterized WD repeat-containing protein C17D11.16;^Eukaryota; Fungi; Dikarya; Ascomycota; Taphrinomycotina; Schizosaccharomycetes; Schizosaccharomycetales; Schizosaccharomycetaceae; Schizosaccharomyces	.	TRINITY_DN26317_c1_g1_i14.p1	2-640[+]	YBEG_SCHPO^YBEG_SCHPO^Q:45-205,H:202-357^42.593%ID^E:2.56e-31^RecName: Full=Uncharacterized WD repeat-containing protein C17D11.16;^Eukaryota; Fungi; Dikarya; Ascomycota; Taphrinomycotina; Schizosaccharomycetes; Schizosaccharomycetales; Schizosaccharomycetaceae; Schizosaccharomyces	UniRef90_V7BDF6^UniRef90_V7BDF6^Q:134-1054,H:191-467^70.4%ID^E:1e-121^.^.	UniRef90_A0A1R3GGJ0^UniRef90_A0A1R3GGJ0^Q:45-205,H:201-358^79.5%ID^E:6.9e-70^.^.	PF12894.6^ANAPC4_WD40^Anaphase-promoting complex subunit 4 WD40 domain^96-153^E:0.00015`PF00400.31^WD40^WD domain, G-beta repeat^99-130^E:0.00078	.
TRINITY_DN26317_c1_g1	TRINITY_DN26317_c1_g1_i17	.	.	.	.	.	UniRef90_A0A1R3GGJ0^UniRef90_A0A1R3GGJ0^Q:134-940,H:201-339^34.2%ID^E:5.6e-28^.^.	.	.	.
TRINITY_DN26317_c1_g1	TRINITY_DN26317_c1_g1_i18	.	.	.	.	.	.	.	.	.
TRINITY_DN26317_c1_g1	TRINITY_DN26317_c1_g1_i19	PLP3B_ARATH^PLP3B_ARATH^Q:2796-3155,H:42-161^80%ID^E:9.53e-59^RecName: Full=Thioredoxin domain-containing protein PLP3B;^Eukaryota; Viridiplantae; Streptophyta; Embryophyta; Tracheophyta; Spermatophyta; Magnoliophyta; eudicotyledons; Gunneridae; Pentapetalae; rosids; malvids; Brassicales; Brassicaceae; Camelineae; Arabidopsis`PLP3B_ARATH^PLP3B_ARATH^Q:3254-3448,H:161-225^70.769%ID^E:9.53e-59^RecN…	.	TRINITY_DN26317_c1_g1_i19.p1	582-1151[+]	YBEG_SCHPO^YBEG_SCHPO^Q:3-184,H:295-470^38.919%ID^E:8.88e-35^RecName: Full=Uncharacterized WD repeat-containing protein C17D11.16;^Eukaryota; Fungi; Dikarya; Ascomycota; Taphrinomycotina; Schizosaccharomycetes; Schizosaccharomycetales; Schizosaccharomycetaceae; Schizosaccharomyces	UniRef90_A0A1R3GGJ0^UniRef90_A0A1R3GGJ0^Q:270-1136,H:221-477^67.8%ID^E:5.1e-111^.^.	UniRef90_V7BDF6^UniRef90_V7BDF6^Q:1-186,H:282-467^78.5%ID^E:1.3e-83^.^.	PF00400.31^WD40^WD domain, G-beta repeat^91-128^E:3.2e-06`PF00400.31^WD40^WD domain, G-beta repeat^147-173^E:0.012	.
TRINITY_DN26317_c1_g1	TRINITY_DN26317_c1_g1_i20	PLP3B_ARATH^PLP3B_ARATH^Q:2869-3393,H:51-225^79.429%ID^E:1.55e-73^RecName: Full=Thioredoxin domain-containing protein PLP3B;^Eukaryota; Viridiplantae; Streptophyta; Embryophyta; Tracheophyta; Spermatophyta; Magnoliophyta; eudicotyledons; Gunneridae; Pentapetalae; rosids; malvids; Brassicales; Brassicaceae; Camelineae; Arabidopsis	.	TRINITY_DN26317_c1_g1_i20.p1	370-1197[+]	YBEG_SCHPO^YBEG_SCHPO^Q:3-270,H:212-470^40.221%ID^E:2.6e-54^RecName: Full=Uncharacterized WD repeat-containing protein C17D11.16;^Eukaryota; Fungi; Dikarya; Ascomycota; Taphrinomycotina; Schizosaccharomycetes; Schizosaccharomycetales; Schizosaccharomycetaceae; Schizosaccharomyces	UniRef90_V7BDF6^UniRef90_V7BDF6^Q:346-1185,H:191-467^76.8%ID^E:6.7e-125^.^.	UniRef90_V7BDF6^UniRef90_V7BDF6^Q:1-272,H:199-467^76.5%ID^E:1.1e-120^.^.	PF00400.31^WD40^WD domain, G-beta repeat^46-77^E:0.0036`PF00400.31^WD40^WD domain, G-beta repeat^177-214^E:5.8e-06`PF00400.31^WD40^WD domain, G-beta repeat^233-259^E:0.021	.
TRINITY_DN26317_c1_g1	TRINITY_DN26317_c1_g1_i25	PLP3B_ARATH^PLP3B_ARATH^Q:1857-2531,H:1-225^81.333%ID^E:3.35e-93^RecName: Full=Thioredoxin domain-containing protein PLP3B;^Eukaryota; Viridiplantae; Streptophyta; Embryophyta; Tracheophyta; Spermatophyta; Magnoliophyta; eudicotyledons; Gunneridae; Pentapetalae; rosids; malvids; Brassicales; Brassicaceae; Camelineae; Arabidopsis	.	TRINITY_DN26317_c1_g1_i25.p1	2-1102[+]	YBEG_SCHPO^YBEG_SCHPO^Q:7-354,H:121-457^41.926%ID^E:1.03e-81^RecName: Full=Uncharacterized WD repeat-containing protein C17D11.16;^Eukaryota; Fungi; Dikarya; Ascomycota; Taphrinomycotina; Schizosaccharomycetes; Schizosaccharomycetales; Schizosaccharomycetaceae; Schizosaccharomyces	UniRef90_A0A1R3GGJ0^UniRef90_A0A1R3GGJ0^Q:2-1201,H:114-477^69%ID^E:3.2e-159^.^.	UniRef90_A0A1R3GGJ0^UniRef90_A0A1R3GGJ0^Q:1-354,H:114-463^76%ID^E:1.4e-158^.^.	PF00400.31^WD40^WD domain, G-beta repeat^143-174^E:0.0054`PF00400.31^WD40^WD domain, G-beta repeat^274-311^E:8.7e-06	.
TRINITY_DN26317_c1_g1	TRINITY_DN26317_c1_g1_i26	PWP1_MOUSE^PWP1_MOUSE^Q:390-617,H:261-338^44.872%ID^E:3.28e-13^RecName: Full=Periodic tryptophan protein 1 homolog;^Eukaryota; Metazoa; Chordata; Craniata; Vertebrata; Euteleostomi; Mammalia; Eutheria; Euarchontoglires; Glires; Rodentia; Myomorpha; Muroidea; Muridae; Murinae; Mus; Mus	.	.	.	.	UniRef90_A0A1R3GGJ0^UniRef90_A0A1R3GGJ0^Q:399-623,H:265-339^89.3%ID^E:1.5e-32^.^.	.	.	.
TRINITY_DN26317_c1_g1	TRINITY_DN26317_c1_g1_i27	YBEG_SCHPO^YBEG_SCHPO^Q:134-1006,H:202-425^33.219%ID^E:8.61e-35^RecName: Full=Uncharacterized WD repeat-containing protein C17D11.16;^Eukaryota; Fungi; Dikarya; Ascomycota; Taphrinomycotina; Schizosaccharomycetes; Schizosaccharomycetales; Schizosaccharomycetaceae; Schizosaccharomyces	.	TRINITY_DN26317_c1_g1_i27.p1	2-640[+]	YBEG_SCHPO^YBEG_SCHPO^Q:45-205,H:202-357^42.593%ID^E:2.56e-31^RecName: Full=Uncharacterized WD repeat-containing protein C17D11.16;^Eukaryota; Fungi; Dikarya; Ascomycota; Taphrinomycotina; Schizosaccharomycetes; Schizosaccharomycetales; Schizosaccharomycetaceae; Schizosaccharomyces	UniRef90_A0A1R3GGJ0^UniRef90_A0A1R3GGJ0^Q:134-1015,H:201-436^62.9%ID^E:6.5e-98^.^.	UniRef90_A0A1R3GGJ0^UniRef90_A0A1R3GGJ0^Q:45-205,H:201-358^79.5%ID^E:6.9e-70^.^.	PF12894.6^ANAPC4_WD40^Anaphase-promoting complex subunit 4 WD40 domain^96-153^E:0.00015`PF00400.31^WD40^WD domain, G-beta repeat^99-130^E:0.00078	.
TRINITY_DN26317_c1_g1	TRINITY_DN26317_c1_g1_i30	PLP3B_ARATH^PLP3B_ARATH^Q:2264-2857,H:28-225^80.303%ID^E:1.11e-73^RecName: Full=Thioredoxin domain-containing protein PLP3B;^Eukaryota; Viridiplantae; Streptophyta; Embryophyta; Tracheophyta; Spermatophyta; Magnoliophyta; eudicotyledons; Gunneridae; Pentapetalae; rosids; malvids; Brassicales; Brassicaceae; Camelineae; Arabidopsis	.	TRINITY_DN26317_c1_g1_i30.p1	2-1120[+]	YBEG_SCHPO^YBEG_SCHPO^Q:7-367,H:121-470^41.257%ID^E:3.81e-85^RecName: Full=Uncharacterized WD repeat-containing protein C17D11.16;^Eukaryota; Fungi; Dikarya; Ascomycota; Taphrinomycotina; Schizosaccharomycetes; Schizosaccharomycetales; Schizosaccharomycetaceae; Schizosaccharomyces	UniRef90_A0A1R3GGJ0^UniRef90_A0A1R3GGJ0^Q:2-1105,H:114-477^75%ID^E:3.7e-164^.^.	UniRef90_A0A1R3GGJ0^UniRef90_A0A1R3GGJ0^Q:1-368,H:114-477^75%ID^E:2.9e-164^.^.	PF00400.31^WD40^WD domain, G-beta repeat^143-174^E:0.0055`PF00400.31^WD40^WD domain, G-beta repeat^274-311^E:8.9e-06`PF00400.31^WD40^WD domain, G-beta repeat^330-356^E:0.032	.
TRINITY_DN26317_c1_g1	TRINITY_DN26317_c1_g1_i31	PLP3B_ARATH^PLP3B_ARATH^Q:2965-3489,H:51-225^79.429%ID^E:1.73e-73^RecName: Full=Thioredoxin domain-containing protein PLP3B;^Eukaryota; Viridiplantae; Streptophyta; Embryophyta; Tracheophyta; Spermatophyta; Magnoliophyta; eudicotyledons; Gunneridae; Pentapetalae; rosids; malvids; Brassicales; Brassicaceae; Camelineae; Arabidopsis	.	TRINITY_DN26317_c1_g1_i31.p1	370-1179[+]	YBEG_SCHPO^YBEG_SCHPO^Q:3-257,H:212-457^41.085%ID^E:2.91e-51^RecName: Full=Uncharacterized WD repeat-containing protein C17D11.16;^Eukaryota; Fungi; Dikarya; Ascomycota; Taphrinomycotina; Schizosaccharomycetes; Schizosaccharomycetales; Schizosaccharomycetaceae; Schizosaccharomyces	UniRef90_V7BDF6^UniRef90_V7BDF6^Q:346-1281,H:191-467^68.9%ID^E:6.7e-120^.^.	UniRef90_A0A1R3GGJ0^UniRef90_A0A1R3GGJ0^Q:1-257,H:209-463^77%ID^E:1.2e-114^.^.	PF00400.31^WD40^WD domain, G-beta repeat^46-77^E:0.0035`PF00400.31^WD40^WD domain, G-beta repeat^177-214^E:5.6e-06	.
TRINITY_DN26317_c1_g1	TRINITY_DN26317_c1_g1_i34	PLP3B_ARATH^PLP3B_ARATH^Q:2449-3069,H:28-225^76.812%ID^E:6.94e-85^RecName: Full=Thioredoxin domain-containing protein PLP3B;^Eukaryota; Viridiplantae; Streptophyta; Embryophyta; Tracheophyta; Spermatophyta; Magnoliophyta; eudicotyledons; Gunneridae; Pentapetalae; rosids; malvids; Brassicales; Brassicaceae; Camelineae; Arabidopsis	.	TRINITY_DN26317_c1_g1_i34.p1	2-1120[+]	YBEG_SCHPO^YBEG_SCHPO^Q:7-367,H:121-470^41.257%ID^E:3.81e-85^RecName: Full=Uncharacterized WD repeat-containing protein C17D11.16;^Eukaryota; Fungi; Dikarya; Ascomycota; Taphrinomycotina; Schizosaccharomycetes; Schizosaccharomycetales; Schizosaccharomycetaceae; Schizosaccharomyces	UniRef90_A0A1R3GGJ0^UniRef90_A0A1R3GGJ0^Q:2-1105,H:114-477^75%ID^E:3.9e-164^.^.	UniRef90_A0A1R3GGJ0^UniRef90_A0A1R3GGJ0^Q:1-368,H:114-477^75%ID^E:2.9e-164^.^.	PF00400.31^WD40^WD domain, G-beta repeat^143-174^E:0.0055`PF00400.31^WD40^WD domain, G-beta repeat^274-311^E:8.9e-06`PF00400.31^WD40^WD domain, G-beta repeat^330-356^E:0.032	.
TRINITY_DN26317_c1_g1	TRINITY_DN26317_c1_g1_i37	YBEG_SCHPO^YBEG_SCHPO^Q:77-1102,H:139-470^41.499%ID^E:1.63e-73^RecName: Full=Uncharacterized WD repeat-containing protein C17D11.16;^Eukaryota; Fungi; Dikarya; Ascomycota; Taphrinomycotina; Schizosaccharomycetes; Schizosaccharomycetales; Schizosaccharomycetaceae; Schizosaccharomyces	.	TRINITY_DN26317_c1_g1_i37.p1	2-1120[+]	YBEG_SCHPO^YBEG_SCHPO^Q:7-367,H:121-470^41.257%ID^E:3.81e-85^RecName: Full=Uncharacterized WD repeat-containing protein C17D11.16;^Eukaryota; Fungi; Dikarya; Ascomycota; Taphrinomycotina; Schizosaccharomycetes; Schizosaccharomycetales; Schizosaccharomycetaceae; Schizosaccharomyces	UniRef90_A0A1R3GGJ0^UniRef90_A0A1R3GGJ0^Q:2-1105,H:114-477^75%ID^E:3.6e-164^.^.	UniRef90_A0A1R3GGJ0^UniRef90_A0A1R3GGJ0^Q:1-368,H:114-477^75%ID^E:2.9e-164^.^.	PF00400.31^WD40^WD domain, G-beta repeat^143-174^E:0.0055`PF00400.31^WD40^WD domain, G-beta repeat^274-311^E:8.9e-06`PF00400.31^WD40^WD domain, G-beta repeat^330-356^E:0.032	.
TRINITY_DN26317_c1_g1	TRINITY_DN26317_c1_g1_i38	YBEG_SCHPO^YBEG_SCHPO^Q:134-931,H:202-457^41.636%ID^E:4.59e-54^RecName: Full=Uncharacterized WD repeat-containing protein C17D11.16;^Eukaryota; Fungi; Dikarya; Ascomycota; Taphrinomycotina; Schizosaccharomycetes; Schizosaccharomycetales; Schizosaccharomycetaceae; Schizosaccharomyces	.	TRINITY_DN26317_c1_g1_i38.p1	2-1015[+]	YBEG_SCHPO^YBEG_SCHPO^Q:45-310,H:202-457^41.636%ID^E:2.51e-56^RecName: Full=Uncharacterized WD repeat-containing protein C17D11.16;^Eukaryota; Fungi; Dikarya; Ascomycota; Taphrinomycotina; Schizosaccharomycetes; Schizosaccharomycetales; Schizosaccharomycetaceae; Schizosaccharomyces	UniRef90_A0A1R3GGJ0^UniRef90_A0A1R3GGJ0^Q:134-943,H:201-468^70.5%ID^E:1.7e-103^.^.	UniRef90_A0A1R3GGJ0^UniRef90_A0A1R3GGJ0^Q:45-314,H:201-468^70.5%ID^E:1.2e-103^.^.	PF00400.31^WD40^WD domain, G-beta repeat^99-130^E:0.0015`PF00400.31^WD40^WD domain, G-beta repeat^134-170^E:0.11`PF00400.31^WD40^WD domain, G-beta repeat^229-267^E:4.9e-06	.
TRINITY_DN26317_c1_g1	TRINITY_DN26317_c1_g1_i40	PWP1_MOUSE^PWP1_MOUSE^Q:488-1126,H:254-458^39.906%ID^E:4.39e-46^RecName: Full=Periodic tryptophan protein 1 homolog;^Eukaryota; Metazoa; Chordata; Craniata; Vertebrata; Euteleostomi; Mammalia; Eutheria; Euarchontoglires; Glires; Rodentia; Myomorpha; Muroidea; Muridae; Murinae; Mus; Mus	.	TRINITY_DN26317_c1_g1_i40.p1	608-1177[+]	YBEG_SCHPO^YBEG_SCHPO^Q:3-186,H:295-472^39.572%ID^E:1.19e-36^RecName: Full=Uncharacterized WD repeat-containing protein C17D11.16;^Eukaryota; Fungi; Dikarya; Ascomycota; Taphrinomycotina; Schizosaccharomycetes; Schizosaccharomycetales; Schizosaccharomycetaceae; Schizosaccharomyces	UniRef90_A0A1R3GGJ0^UniRef90_A0A1R3GGJ0^Q:134-1159,H:201-476^57.6%ID^E:6.5e-104^.^.	UniRef90_V7BDF6^UniRef90_V7BDF6^Q:1-184,H:282-465^78.3%ID^E:4.1e-82^.^.	PF00400.31^WD40^WD domain, G-beta repeat^90-128^E:2e-06`PF00400.31^WD40^WD domain, G-beta repeat^144-173^E:0.011	.
TRINITY_DN26317_c1_g1	TRINITY_DN26317_c1_g1_i41	PLP3B_ARATH^PLP3B_ARATH^Q:2703-3227,H:51-225^79.429%ID^E:1.23e-73^RecName: Full=Thioredoxin domain-containing protein PLP3B;^Eukaryota; Viridiplantae; Streptophyta; Embryophyta; Tracheophyta; Spermatophyta; Magnoliophyta; eudicotyledons; Gunneridae; Pentapetalae; rosids; malvids; Brassicales; Brassicaceae; Camelineae; Arabidopsis	.	TRINITY_DN26317_c1_g1_i41.p1	2-1102[+]	YBEG_SCHPO^YBEG_SCHPO^Q:7-354,H:121-457^41.926%ID^E:1.03e-81^RecName: Full=Uncharacterized WD repeat-containing protein C17D11.16;^Eukaryota; Fungi; Dikarya; Ascomycota; Taphrinomycotina; Schizosaccharomycetes; Schizosaccharomycetales; Schizosaccharomycetaceae; Schizosaccharomyces	UniRef90_A0A1R3GGJ0^UniRef90_A0A1R3GGJ0^Q:2-1201,H:114-477^69%ID^E:4e-159^.^.	UniRef90_A0A1R3GGJ0^UniRef90_A0A1R3GGJ0^Q:1-354,H:114-463^76%ID^E:1.4e-158^.^.	PF00400.31^WD40^WD domain, G-beta repeat^143-174^E:0.0054`PF00400.31^WD40^WD domain, G-beta repeat^274-311^E:8.7e-06	.
TRINITY_DN26317_c1_g1	TRINITY_DN26317_c1_g1_i42	YBEG_SCHPO^YBEG_SCHPO^Q:134-1066,H:202-457^35.987%ID^E:4.17e-46^RecName: Full=Uncharacterized WD repeat-containing protein C17D11.16;^Eukaryota; Fungi; Dikarya; Ascomycota; Taphrinomycotina; Schizosaccharomycetes; Schizosaccharomycetales; Schizosaccharomycetaceae; Schizosaccharomyces	.	TRINITY_DN26317_c1_g1_i42.p1	158-1150[+]	YBEG_SCHPO^YBEG_SCHPO^Q:3-303,H:212-457^35.197%ID^E:8e-44^RecName: Full=Uncharacterized WD repeat-containing protein C17D11.16;^Eukaryota; Fungi; Dikarya; Ascomycota; Taphrinomycotina; Schizosaccharomycetes; Schizosaccharomycetales; Schizosaccharomycetaceae; Schizosaccharomyces	UniRef90_UPI00053C8A27^UniRef90_UPI00053C8A27^Q:134-850,H:217-457^88.8%ID^E:1e-96^.^.	UniRef90_A0A1R3GGJ0^UniRef90_A0A1R3GGJ0^Q:1-307,H:209-468^59.7%ID^E:1.2e-92^.^.	PF00400.31^WD40^WD domain, G-beta repeat^47-78^E:0.0015`PF00400.31^WD40^WD domain, G-beta repeat^82-118^E:0.11`PF00400.31^WD40^WD domain, G-beta repeat^177-215^E:4.7e-06	.
TRINITY_DN26317_c1_g1	TRINITY_DN26317_c1_g1_i45	PLP3B_ARATH^PLP3B_ARATH^Q:1761-2435,H:1-225^81.333%ID^E:1.95e-93^RecName: Full=Thioredoxin domain-containing protein PLP3B;^Eukaryota; Viridiplantae; Streptophyta; Embryophyta; Tracheophyta; Spermatophyta; Magnoliophyta; eudicotyledons; Gunneridae; Pentapetalae; rosids; malvids; Brassicales; Brassicaceae; Camelineae; Arabidopsis	.	TRINITY_DN26317_c1_g1_i45.p1	2-1120[+]	YBEG_SCHPO^YBEG_SCHPO^Q:7-367,H:121-470^41.257%ID^E:3.81e-85^RecName: Full=Uncharacterized WD repeat-containing protein C17D11.16;^Eukaryota; Fungi; Dikarya; Ascomycota; Taphrinomycotina; Schizosaccharomycetes; Schizosaccharomycetales; Schizosaccharomycetaceae; Schizosaccharomyces	UniRef90_A0A1R3GGJ0^UniRef90_A0A1R3GGJ0^Q:2-1105,H:114-477^75%ID^E:3.2e-164^.^.	UniRef90_A0A1R3GGJ0^UniRef90_A0A1R3GGJ0^Q:1-368,H:114-477^75%ID^E:2.9e-164^.^.	PF00400.31^WD40^WD domain, G-beta repeat^143-174^E:0.0055`PF00400.31^WD40^WD domain, G-beta repeat^274-311^E:8.9e-06`PF00400.31^WD40^WD domain, G-beta repeat^330-356^E:0.032	.
TRINITY_DN26317_c1_g1	TRINITY_DN26317_c1_g1_i47	YBEG_SCHPO^YBEG_SCHPO^Q:495-1058,H:293-466^38.743%ID^E:3.95e-47^RecName: Full=Uncharacterized WD repeat-containing protein C17D11.16;^Eukaryota; Fungi; Dikarya; Ascomycota; Taphrinomycotina; Schizosaccharomycetes; Schizosaccharomycetales; Schizosaccharomycetaceae; Schizosaccharomyces`YBEG_SCHPO^YBEG_SCHPO^Q:134-439,H:202-299^43.137%ID^E:3.95e-47^RecName: Full=Uncharacterized WD repeat-containing …	.	TRINITY_DN26317_c1_g1_i47.p1	390-1088[+]	YBEG_SCHPO^YBEG_SCHPO^Q:36-229,H:293-472^37.563%ID^E:1.69e-33^RecName: Full=Uncharacterized WD repeat-containing protein C17D11.16;^Eukaryota; Fungi; Dikarya; Ascomycota; Taphrinomycotina; Schizosaccharomycetes; Schizosaccharomycetales; Schizosaccharomycetaceae; Schizosaccharomyces	UniRef90_V7BDF6^UniRef90_V7BDF6^Q:537-1070,H:288-465^77%ID^E:2.4e-76^.^.	UniRef90_V7BDF6^UniRef90_V7BDF6^Q:50-227,H:288-465^76.4%ID^E:7e-76^.^.	PF00400.31^WD40^WD domain, G-beta repeat^133-171^E:2.8e-06`PF00400.31^WD40^WD domain, G-beta repeat^188-216^E:0.015	.
TRINITY_DN26372_c0_g1	TRINITY_DN26372_c0_g1_i1	SCAB1_ARATH^SCAB1_ARATH^Q:2390-3139,H:240-489^87.6%ID^E:3.59e-154^RecName: Full=Stomatal closure-related actin-binding protein 1 {ECO:0000303|PubMed:21719691};^Eukaryota; Viridiplantae; Streptophyta; Embryophyta; Tracheophyta; Spermatophyta; Magnoliophyta; eudicotyledons; Gunneridae; Pentapetalae; rosids; malvids; Brassicales; Brassicaceae; Camelineae; Arabidopsis`SCAB1_ARATH^SCAB1_ARATH^Q:330-59…	.	TRINITY_DN26372_c0_g1_i1.p1	2390-3157[+]	SCAB1_ARATH^SCAB1_ARATH^Q:1-250,H:240-489^87.6%ID^E:8.6e-168^RecName: Full=Stomatal closure-related actin-binding protein 1 {ECO:0000303|PubMed:21719691};^Eukaryota; Viridiplantae; Streptophyta; Embryophyta; Tracheophyta; Spermatophyta; Magnoliophyta; eudicotyledons; Gunneridae; Pentapetalae; rosids; malvids; Brassicales; Brassicaceae; Camelineae; Arabidopsis	UniRef90_UPI00053CA88E^UniRef90_UPI00053CA88E^Q:2384-3154,H:238-494^86.8%ID^E:3.5e-124^.^.	UniRef90_UPI00053CA88E^UniRef90_UPI00053CA88E^Q:1-255,H:240-494^87.1%ID^E:5.8e-124^.^.	PF16709.4^SCAB-IgPH^Fused Ig-PH domain of plant-specific actin-binding protein^42-249^E:7.1e-109	.
TRINITY_DN26372_c0_g2	TRINITY_DN26372_c0_g2_i1	SCAB1_ARATH^SCAB1_ARATH^Q:697-2178,H:1-494^87.045%ID^E:0^RecName: Full=Stomatal closure-related actin-binding protein 1 {ECO:0000303|PubMed:21719691};^Eukaryota; Viridiplantae; Streptophyta; Embryophyta; Tracheophyta; Spermatophyta; Magnoliophyta; eudicotyledons; Gunneridae; Pentapetalae; rosids; malvids; Brassicales; Brassicaceae; Camelineae; Arabidopsis	.	TRINITY_DN26372_c0_g2_i1.p1	697-2181[+]	SCAB1_ARATH^SCAB1_ARATH^Q:1-494,H:1-494^87.045%ID^E:0^RecName: Full=Stomatal closure-related actin-binding protein 1 {ECO:0000303|PubMed:21719691};^Eukaryota; Viridiplantae; Streptophyta; Embryophyta; Tracheophyta; Spermatophyta; Magnoliophyta; eudicotyledons; Gunneridae; Pentapetalae; rosids; malvids; Brassicales; Brassicaceae; Camelineae; Arabidopsis	UniRef90_O48791^UniRef90_O48791^Q:697-2163,H:1-489^87.5%ID^E:6.9e-225^.^.	UniRef90_O48791^UniRef90_O48791^Q:1-489,H:1-489^87.5%ID^E:5.1e-225^.^.	PF16711.4^SCAB-ABD^Actin-binding domain of plant-specific actin-binding protein^54-96^E:2e-24`PF16712.4^SCAB_CC^Coiled-coil regions of plant-specific actin-binding protein^101-267^E:2.9e-78`PF16709.4^SCAB-IgPH^Fused Ig-PH domain of plant-specific actin-binding protein^281-488^E:2.2e-109	.
TRINITY_DN26372_c0_g2	TRINITY_DN26372_c0_g2_i3	SCAB1_ARATH^SCAB1_ARATH^Q:242-745,H:1-168^88.69%ID^E:2.03e-77^RecName: Full=Stomatal closure-related actin-binding protein 1 {ECO:0000303|PubMed:21719691};^Eukaryota; Viridiplantae; Streptophyta; Embryophyta; Tracheophyta; Spermatophyta; Magnoliophyta; eudicotyledons; Gunneridae; Pentapetalae; rosids; malvids; Brassicales; Brassicaceae; Camelineae; Arabidopsis`SCAB1_ARATH^SCAB1_ARATH^Q:1887-2276,…	.	TRINITY_DN26372_c0_g2_i3.p1	242-787[+]	SCAB1_ARATH^SCAB1_ARATH^Q:1-168,H:1-168^88.69%ID^E:1.39e-97^RecName: Full=Stomatal closure-related actin-binding protein 1 {ECO:0000303|PubMed:21719691};^Eukaryota; Viridiplantae; Streptophyta; Embryophyta; Tracheophyta; Spermatophyta; Magnoliophyta; eudicotyledons; Gunneridae; Pentapetalae; rosids; malvids; Brassicales; Brassicaceae; Camelineae; Arabidopsis	UniRef90_UPI0008DC83EC^UniRef90_UPI0008DC83EC^Q:143-745,H:11-206^77.1%ID^E:2e-71^.^.	UniRef90_A0A151T0C7^UniRef90_A0A151T0C7^Q:1-168,H:1-168^89.9%ID^E:1.4e-71^.^.	PF16711.4^SCAB-ABD^Actin-binding domain of plant-specific actin-binding protein^54-96^E:4.5e-25`PF16712.4^SCAB_CC^Coiled-coil regions of plant-specific actin-binding protein^101-169^E:1.3e-30	.
TRINITY_DN26372_c0_g2	TRINITY_DN26372_c0_g2_i4	SCAB1_ARATH^SCAB1_ARATH^Q:242-886,H:1-215^88.372%ID^E:5.92e-108^RecName: Full=Stomatal closure-related actin-binding protein 1 {ECO:0000303|PubMed:21719691};^Eukaryota; Viridiplantae; Streptophyta; Embryophyta; Tracheophyta; Spermatophyta; Magnoliophyta; eudicotyledons; Gunneridae; Pentapetalae; rosids; malvids; Brassicales; Brassicaceae; Camelineae; Arabidopsis`SCAB1_ARATH^SCAB1_ARATH^Q:1381-193…	.	TRINITY_DN26372_c0_g2_i4.p1	242-943[+]	SCAB1_ARATH^SCAB1_ARATH^Q:1-215,H:1-215^88.372%ID^E:8.78e-128^RecName: Full=Stomatal closure-related actin-binding protein 1 {ECO:0000303|PubMed:21719691};^Eukaryota; Viridiplantae; Streptophyta; Embryophyta; Tracheophyta; Spermatophyta; Magnoliophyta; eudicotyledons; Gunneridae; Pentapetalae; rosids; malvids; Brassicales; Brassicaceae; Camelineae; Arabidopsis	UniRef90_A0A151T0C7^UniRef90_A0A151T0C7^Q:242-1186,H:1-239^65.7%ID^E:2.7e-91^.^.	UniRef90_A0A151T0C7^UniRef90_A0A151T0C7^Q:1-215,H:1-215^89.3%ID^E:1.4e-92^.^.	PF16711.4^SCAB-ABD^Actin-binding domain of plant-specific actin-binding protein^54-96^E:6.8e-25`PF16712.4^SCAB_CC^Coiled-coil regions of plant-specific actin-binding protein^101-215^E:1.3e-51	.
TRINITY_DN26372_c0_g1	TRINITY_DN26372_c0_g1_i4	SCAB1_ARATH^SCAB1_ARATH^Q:1631-2818,H:94-489^86.616%ID^E:0^RecName: Full=Stomatal closure-related actin-binding protein 1 {ECO:0000303|PubMed:21719691};^Eukaryota; Viridiplantae; Streptophyta; Embryophyta; Tracheophyta; Spermatophyta; Magnoliophyta; eudicotyledons; Gunneridae; Pentapetalae; rosids; malvids; Brassicales; Brassicaceae; Camelineae; Arabidopsis`SCAB1_ARATH^SCAB1_ARATH^Q:879-1145,H:7-…	.	TRINITY_DN26372_c0_g1_i4.p1	1628-2836[+]	SCAB1_ARATH^SCAB1_ARATH^Q:2-397,H:94-489^86.616%ID^E:0^RecName: Full=Stomatal closure-related actin-binding protein 1 {ECO:0000303|PubMed:21719691};^Eukaryota; Viridiplantae; Streptophyta; Embryophyta; Tracheophyta; Spermatophyta; Magnoliophyta; eudicotyledons; Gunneridae; Pentapetalae; rosids; malvids; Brassicales; Brassicaceae; Camelineae; Arabidopsis	UniRef90_O48791^UniRef90_O48791^Q:1631-2818,H:94-489^84.1%ID^E:5e-170^.^.	UniRef90_O48791^UniRef90_O48791^Q:2-397,H:94-489^84.1%ID^E:6.5e-170^.^.	PF16712.4^SCAB_CC^Coiled-coil regions of plant-specific actin-binding protein^9-175^E:1.4e-77`PF16709.4^SCAB-IgPH^Fused Ig-PH domain of plant-specific actin-binding protein^189-396^E:2.8e-108	.
TRINITY_DN26372_c0_g1	TRINITY_DN26372_c0_g1_i8	SCAB1_ARATH^SCAB1_ARATH^Q:2694-3269,H:240-431^84.896%ID^E:2.07e-109^RecName: Full=Stomatal closure-related actin-binding protein 1 {ECO:0000303|PubMed:21719691};^Eukaryota; Viridiplantae; Streptophyta; Embryophyta; Tracheophyta; Spermatophyta; Magnoliophyta; eudicotyledons; Gunneridae; Pentapetalae; rosids; malvids; Brassicales; Brassicaceae; Camelineae; Arabidopsis`SCAB1_ARATH^SCAB1_ARATH^Q:879-…	.	TRINITY_DN26372_c0_g1_i8.p1	2694-3311[+]	SCAB1_ARATH^SCAB1_ARATH^Q:1-192,H:240-431^84.896%ID^E:7.33e-122^RecName: Full=Stomatal closure-related actin-binding protein 1 {ECO:0000303|PubMed:21719691};^Eukaryota; Viridiplantae; Streptophyta; Embryophyta; Tracheophyta; Spermatophyta; Magnoliophyta; eudicotyledons; Gunneridae; Pentapetalae; rosids; malvids; Brassicales; Brassicaceae; Camelineae; Arabidopsis	UniRef90_O48791^UniRef90_O48791^Q:2688-3956,H:238-480^50.1%ID^E:5.3e-96^.^.	UniRef90_O48791^UniRef90_O48791^Q:1-192,H:240-431^84.9%ID^E:1.3e-89^.^.	PF16709.4^SCAB-IgPH^Fused Ig-PH domain of plant-specific actin-binding protein^42-192^E:1.4e-69	.
TRINITY_DN26372_c0_g2	TRINITY_DN26372_c0_g2_i8	SCAB1_ARATH^SCAB1_ARATH^Q:1381-2142,H:239-492^86.614%ID^E:2.37e-148^RecName: Full=Stomatal closure-related actin-binding protein 1 {ECO:0000303|PubMed:21719691};^Eukaryota; Viridiplantae; Streptophyta; Embryophyta; Tracheophyta; Spermatophyta; Magnoliophyta; eudicotyledons; Gunneridae; Pentapetalae; rosids; malvids; Brassicales; Brassicaceae; Camelineae; Arabidopsis`SCAB1_ARATH^SCAB1_ARATH^Q:242-…	.	TRINITY_DN26372_c0_g2_i8.p2	242-943[+]	SCAB1_ARATH^SCAB1_ARATH^Q:1-215,H:1-215^88.372%ID^E:8.78e-128^RecName: Full=Stomatal closure-related actin-binding protein 1 {ECO:0000303|PubMed:21719691};^Eukaryota; Viridiplantae; Streptophyta; Embryophyta; Tracheophyta; Spermatophyta; Magnoliophyta; eudicotyledons; Gunneridae; Pentapetalae; rosids; malvids; Brassicales; Brassicaceae; Camelineae; Arabidopsis	UniRef90_UPI00053CA88E^UniRef90_UPI00053CA88E^Q:1381-2148,H:239-494^86.7%ID^E:7.5e-123^.^.	UniRef90_A0A151T0C7^UniRef90_A0A151T0C7^Q:1-215,H:1-215^89.3%ID^E:1.4e-92^.^.	PF16711.4^SCAB-ABD^Actin-binding domain of plant-specific actin-binding protein^54-96^E:6.8e-25`PF16712.4^SCAB_CC^Coiled-coil regions of plant-specific actin-binding protein^101-215^E:1.3e-51	.
TRINITY_DN26372_c0_g2	TRINITY_DN26372_c0_g2_i9	SCAB1_ARATH^SCAB1_ARATH^Q:322-1440,H:1-373^83.914%ID^E:0^RecName: Full=Stomatal closure-related actin-binding protein 1 {ECO:0000303|PubMed:21719691};^Eukaryota; Viridiplantae; Streptophyta; Embryophyta; Tracheophyta; Spermatophyta; Magnoliophyta; eudicotyledons; Gunneridae; Pentapetalae; rosids; malvids; Brassicales; Brassicaceae; Camelineae; Arabidopsis	.	TRINITY_DN26372_c0_g2_i9.p1	322-1575[+]	SCAB1_ARATH^SCAB1_ARATH^Q:1-373,H:1-373^83.914%ID^E:0^RecName: Full=Stomatal closure-related actin-binding protein 1 {ECO:0000303|PubMed:21719691};^Eukaryota; Viridiplantae; Streptophyta; Embryophyta; Tracheophyta; Spermatophyta; Magnoliophyta; eudicotyledons; Gunneridae; Pentapetalae; rosids; malvids; Brassicales; Brassicaceae; Camelineae; Arabidopsis	UniRef90_O48791^UniRef90_O48791^Q:322-1440,H:1-373^83.4%ID^E:4.5e-155^.^.	UniRef90_O48791^UniRef90_O48791^Q:1-373,H:1-373^83.4%ID^E:3.6e-155^.^.	PF16711.4^SCAB-ABD^Actin-binding domain of plant-specific actin-binding protein^54-96^E:1.6e-24`PF16712.4^SCAB_CC^Coiled-coil regions of plant-specific actin-binding protein^101-267^E:2e-78`PF16709.4^SCAB-IgPH^Fused Ig-PH domain of plant-specific actin-binding protein^281-366^E:4.7e-35	.
TRINITY_DN26372_c0_g1	TRINITY_DN26372_c0_g1_i12	SCAB1_ARATH^SCAB1_ARATH^Q:1653-2033,H:240-366^81.102%ID^E:7.3e-66^RecName: Full=Stomatal closure-related actin-binding protein 1 {ECO:0000303|PubMed:21719691};^Eukaryota; Viridiplantae; Streptophyta; Embryophyta; Tracheophyta; Spermatophyta; Magnoliophyta; eudicotyledons; Gunneridae; Pentapetalae; rosids; malvids; Brassicales; Brassicaceae; Camelineae; Arabidopsis`SCAB1_ARATH^SCAB1_ARATH^Q:1082-1…	.	TRINITY_DN26372_c0_g1_i12.p1	1079-1534[+]	SCAB1_ARATH^SCAB1_ARATH^Q:2-151,H:94-243^84%ID^E:1.15e-79^RecName: Full=Stomatal closure-related actin-binding protein 1 {ECO:0000303|PubMed:21719691};^Eukaryota; Viridiplantae; Streptophyta; Embryophyta; Tracheophyta; Spermatophyta; Magnoliophyta; eudicotyledons; Gunneridae; Pentapetalae; rosids; malvids; Brassicales; Brassicaceae; Camelineae; Arabidopsis	UniRef90_UPI00053CA88E^UniRef90_UPI00053CA88E^Q:312-2030,H:1-365^36.1%ID^E:2.4e-67^.^.	UniRef90_A0A061GTZ3^UniRef90_A0A061GTZ3^Q:2-151,H:94-243^68.7%ID^E:2.1e-41^.^.	PF16712.4^SCAB_CC^Coiled-coil regions of plant-specific actin-binding protein^9-149^E:2.4e-67	.
TRINITY_DN26372_c0_g1	TRINITY_DN26372_c0_g1_i13	SCAB1_ARATH^SCAB1_ARATH^Q:2586-3335,H:240-489^87.6%ID^E:1.31e-153^RecName: Full=Stomatal closure-related actin-binding protein 1 {ECO:0000303|PubMed:21719691};^Eukaryota; Viridiplantae; Streptophyta; Embryophyta; Tracheophyta; Spermatophyta; Magnoliophyta; eudicotyledons; Gunneridae; Pentapetalae; rosids; malvids; Brassicales; Brassicaceae; Camelineae; Arabidopsis`SCAB1_ARATH^SCAB1_ARATH^Q:330-59…	.	TRINITY_DN26372_c0_g1_i13.p1	2586-3353[+]	SCAB1_ARATH^SCAB1_ARATH^Q:1-250,H:240-489^87.6%ID^E:8.6e-168^RecName: Full=Stomatal closure-related actin-binding protein 1 {ECO:0000303|PubMed:21719691};^Eukaryota; Viridiplantae; Streptophyta; Embryophyta; Tracheophyta; Spermatophyta; Magnoliophyta; eudicotyledons; Gunneridae; Pentapetalae; rosids; malvids; Brassicales; Brassicaceae; Camelineae; Arabidopsis	UniRef90_UPI00053CA88E^UniRef90_UPI00053CA88E^Q:2580-3350,H:238-494^86.8%ID^E:3.7e-124^.^.	UniRef90_UPI00053CA88E^UniRef90_UPI00053CA88E^Q:1-255,H:240-494^87.1%ID^E:5.8e-124^.^.	PF16709.4^SCAB-IgPH^Fused Ig-PH domain of plant-specific actin-binding protein^42-249^E:7.1e-109	.
TRINITY_DN26372_c0_g2	TRINITY_DN26372_c0_g2_i10	SCAB1_ARATH^SCAB1_ARATH^Q:242-1870,H:1-494^79.19%ID^E:0^RecName: Full=Stomatal closure-related actin-binding protein 1 {ECO:0000303|PubMed:21719691};^Eukaryota; Viridiplantae; Streptophyta; Embryophyta; Tracheophyta; Spermatophyta; Magnoliophyta; eudicotyledons; Gunneridae; Pentapetalae; rosids; malvids; Brassicales; Brassicaceae; Camelineae; Arabidopsis	.	TRINITY_DN26372_c0_g2_i10.p1	242-1570[+]	SCAB1_ARATH^SCAB1_ARATH^Q:1-431,H:1-431^86.543%ID^E:0^RecName: Full=Stomatal closure-related actin-binding protein 1 {ECO:0000303|PubMed:21719691};^Eukaryota; Viridiplantae; Streptophyta; Embryophyta; Tracheophyta; Spermatophyta; Magnoliophyta; eudicotyledons; Gunneridae; Pentapetalae; rosids; malvids; Brassicales; Brassicaceae; Camelineae; Arabidopsis	UniRef90_O48791^UniRef90_O48791^Q:242-1855,H:1-489^79.6%ID^E:3.2e-218^.^.	UniRef90_O48791^UniRef90_O48791^Q:1-431,H:1-431^86.1%ID^E:3.3e-191^.^.	PF16711.4^SCAB-ABD^Actin-binding domain of plant-specific actin-binding protein^54-96^E:1.7e-24`PF16712.4^SCAB_CC^Coiled-coil regions of plant-specific actin-binding protein^101-267^E:2.3e-78`PF16709.4^SCAB-IgPH^Fused Ig-PH domain of plant-specific actin-binding protein^281-431^E:1.5e-69	.
TRINITY_DN26372_c0_g2	TRINITY_DN26372_c0_g2_i12	SCAB1_ARATH^SCAB1_ARATH^Q:242-1870,H:1-493^78.821%ID^E:0^RecName: Full=Stomatal closure-related actin-binding protein 1 {ECO:0000303|PubMed:21719691};^Eukaryota; Viridiplantae; Streptophyta; Embryophyta; Tracheophyta; Spermatophyta; Magnoliophyta; eudicotyledons; Gunneridae; Pentapetalae; rosids; malvids; Brassicales; Brassicaceae; Camelineae; Arabidopsis	.	TRINITY_DN26372_c0_g2_i12.p1	242-1114[+]	SCAB1_ARATH^SCAB1_ARATH^Q:1-270,H:1-270^87.407%ID^E:1.42e-162^RecName: Full=Stomatal closure-related actin-binding protein 1 {ECO:0000303|PubMed:21719691};^Eukaryota; Viridiplantae; Streptophyta; Embryophyta; Tracheophyta; Spermatophyta; Magnoliophyta; eudicotyledons; Gunneridae; Pentapetalae; rosids; malvids; Brassicales; Brassicaceae; Camelineae; Arabidopsis	UniRef90_O48791^UniRef90_O48791^Q:242-1858,H:1-489^79.4%ID^E:3.2e-218^.^.	UniRef90_B9GFS8^UniRef90_B9GFS8^Q:1-267,H:1-267^85%ID^E:1e-108^.^.	PF16711.4^SCAB-ABD^Actin-binding domain of plant-specific actin-binding protein^54-96^E:9.5e-25`PF16712.4^SCAB_CC^Coiled-coil regions of plant-specific actin-binding protein^101-267^E:1.1e-78	.
TRINITY_DN26372_c0_g2	TRINITY_DN26372_c0_g2_i13	SCAB1_ARATH^SCAB1_ARATH^Q:143-331,H:366-428^92.063%ID^E:1.47e-31^RecName: Full=Stomatal closure-related actin-binding protein 1 {ECO:0000303|PubMed:21719691};^Eukaryota; Viridiplantae; Streptophyta; Embryophyta; Tracheophyta; Spermatophyta; Magnoliophyta; eudicotyledons; Gunneridae; Pentapetalae; rosids; malvids; Brassicales; Brassicaceae; Camelineae; Arabidopsis	.	.	.	.	UniRef90_UPI00053CA88E^UniRef90_UPI00053CA88E^Q:143-325,H:366-426^93.4%ID^E:1e-24^.^.	.	.	.
TRINITY_DN26372_c0_g1	TRINITY_DN26372_c0_g1_i20	SCAB1_ARATH^SCAB1_ARATH^Q:2202-2951,H:240-489^87.6%ID^E:9.51e-155^RecName: Full=Stomatal closure-related actin-binding protein 1 {ECO:0000303|PubMed:21719691};^Eukaryota; Viridiplantae; Streptophyta; Embryophyta; Tracheophyta; Spermatophyta; Magnoliophyta; eudicotyledons; Gunneridae; Pentapetalae; rosids; malvids; Brassicales; Brassicaceae; Camelineae; Arabidopsis`SCAB1_ARATH^SCAB1_ARATH^Q:1631-2…	.	TRINITY_DN26372_c0_g1_i20.p2	1628-2083[+]	SCAB1_ARATH^SCAB1_ARATH^Q:2-151,H:94-243^84%ID^E:1.15e-79^RecName: Full=Stomatal closure-related actin-binding protein 1 {ECO:0000303|PubMed:21719691};^Eukaryota; Viridiplantae; Streptophyta; Embryophyta; Tracheophyta; Spermatophyta; Magnoliophyta; eudicotyledons; Gunneridae; Pentapetalae; rosids; malvids; Brassicales; Brassicaceae; Camelineae; Arabidopsis	UniRef90_UPI00053CA88E^UniRef90_UPI00053CA88E^Q:861-2966,H:1-494^46.2%ID^E:9e-138^.^.	UniRef90_A0A061GTZ3^UniRef90_A0A061GTZ3^Q:2-151,H:94-243^68.7%ID^E:2.1e-41^.^.	PF16712.4^SCAB_CC^Coiled-coil regions of plant-specific actin-binding protein^9-149^E:2.4e-67	.
TRINITY_DN26372_c0_g1	TRINITY_DN26372_c0_g1_i22	SCAB1_ARATH^SCAB1_ARATH^Q:1082-2119,H:94-434^83.815%ID^E:0^RecName: Full=Stomatal closure-related actin-binding protein 1 {ECO:0000303|PubMed:21719691};^Eukaryota; Viridiplantae; Streptophyta; Embryophyta; Tracheophyta; Spermatophyta; Magnoliophyta; eudicotyledons; Gunneridae; Pentapetalae; rosids; malvids; Brassicales; Brassicaceae; Camelineae; Arabidopsis`SCAB1_ARATH^SCAB1_ARATH^Q:330-596,H:7-9…	.	TRINITY_DN26372_c0_g1_i22.p1	1079-2134[+]	SCAB1_ARATH^SCAB1_ARATH^Q:2-347,H:94-434^83.815%ID^E:0^RecName: Full=Stomatal closure-related actin-binding protein 1 {ECO:0000303|PubMed:21719691};^Eukaryota; Viridiplantae; Streptophyta; Embryophyta; Tracheophyta; Spermatophyta; Magnoliophyta; eudicotyledons; Gunneridae; Pentapetalae; rosids; malvids; Brassicales; Brassicaceae; Camelineae; Arabidopsis	UniRef90_O48791^UniRef90_O48791^Q:1082-2095,H:94-431^82%ID^E:7.4e-137^.^.	UniRef90_O48791^UniRef90_O48791^Q:2-339,H:94-431^82%ID^E:1.1e-136^.^.	PF16712.4^SCAB_CC^Coiled-coil regions of plant-specific actin-binding protein^9-175^E:9.8e-78`PF16709.4^SCAB-IgPH^Fused Ig-PH domain of plant-specific actin-binding protein^189-339^E:5.8e-69	.
TRINITY_DN26361_c7_g1	TRINITY_DN26361_c7_g1_i1	.	.	.	.	.	.	.	.	.
TRINITY_DN26361_c12_g1	TRINITY_DN26361_c12_g1_i1	.	.	.	.	.	.	.	.	.
TRINITY_DN26361_c16_g1	TRINITY_DN26361_c16_g1_i1	.	.	.	.	.	.	.	.	.
TRINITY_DN26361_c18_g1	TRINITY_DN26361_c18_g1_i1	.	.	.	.	.	.	.	.	.
TRINITY_DN26361_c19_g1	TRINITY_DN26361_c19_g1_i1	.	.	.	.	.	.	.	.	.
TRINITY_DN26314_c9_g1	TRINITY_DN26314_c9_g1_i1	.	.	.	.	.	.	.	.	.
TRINITY_DN26314_c11_g1	TRINITY_DN26314_c11_g1_i1	.	.	.	.	.	.	.	.	.
TRINITY_DN26314_c12_g1	TRINITY_DN26314_c12_g1_i1	.	.	.	.	.	.	.	.	.
TRINITY_DN26314_c16_g1	TRINITY_DN26314_c16_g1_i1	.	.	.	.	.	.	.	.	.
TRINITY_DN26314_c17_g1	TRINITY_DN26314_c17_g1_i1	.	.	.	.	.	.	.	.	.
TRINITY_DN26314_c18_g1	TRINITY_DN26314_c18_g1_i1	.	.	.	.	.	.	.	.	.
TRINITY_DN26314_c18_g2	TRINITY_DN26314_c18_g2_i1	.	.	.	.	.	.	.	.	.
TRINITY_DN26314_c18_g2	TRINITY_DN26314_c18_g2_i2	.	.	.	.	.	.	.	.	.
TRINITY_DN26314_c18_g2	TRINITY_DN26314_c18_g2_i3	.	.	.	.	.	.	.	.	.
TRINITY_DN26322_c9_g1	TRINITY_DN26322_c9_g1_i1	.	.	.	.	.	.	.	.	.
TRINITY_DN26322_c11_g1	TRINITY_DN26322_c11_g1_i1	.	.	.	.	.	.	.	.	.
TRINITY_DN26322_c15_g1	TRINITY_DN26322_c15_g1_i3	.	.	.	.	.	.	.	.	.
TRINITY_DN26322_c16_g1	TRINITY_DN26322_c16_g1_i2	.	.	.	.	.	.	.	.	.
TRINITY_DN26322_c17_g1	TRINITY_DN26322_c17_g1_i1	.	.	.	.	.	.	.	.	.
TRINITY_DN26322_c17_g2	TRINITY_DN26322_c17_g2_i2	.	.	.	.	.	.	.	.	.
TRINITY_DN26354_c0_g1	TRINITY_DN26354_c0_g1_i1	.	.	.	.	.	.	.	.	.
TRINITY_DN26354_c0_g2	TRINITY_DN26354_c0_g2_i1	.	.	.	.	.	.	.	.	.
TRINITY_DN26354_c1_g1	TRINITY_DN26354_c1_g1_i2	AB17C_DANRE^AB17C_DANRE^Q:256-534,H:142-234^48.936%ID^E:2.38e-21^RecName: Full=Protein ABHD17C {ECO:0000305};^Eukaryota; Metazoa; Chordata; Craniata; Vertebrata; Euteleostomi; Actinopterygii; Neopterygii; Teleostei; Ostariophysi; Cypriniformes; Cyprinidae; Danio`AB17C_DANRE^AB17C_DANRE^Q:579-797,H:216-288^46.575%ID^E:1.11e-15^RecName: Full=Protein ABHD17C {ECO:0000305};^Eukaryota; Metazoa; Chorda…	.	TRINITY_DN26354_c1_g1_i2.p1	591-1166[+]	AB17B_CHICK^AB17B_CHICK^Q:3-69,H:216-282^55.224%ID^E:3.44e-19^RecName: Full=Protein ABHD17B {ECO:0000305};^Eukaryota; Metazoa; Chordata; Craniata; Vertebrata; Euteleostomi; Archelosauria; Archosauria; Dinosauria; Saurischia; Theropoda; Coelurosauria; Aves; Neognathae; Galloanserae; Galliformes; Phasianidae; Phasianinae; Gallus	UniRef90_D7LP48^UniRef90_D7LP48^Q:594-1163,H:177-363^87.4%ID^E:3.5e-53^.^.	UniRef90_D7LP48^UniRef90_D7LP48^Q:2-191,H:177-363^87.4%ID^E:1.8e-53^.^.	.	.
TRINITY_DN26354_c1_g3	TRINITY_DN26354_c1_g3_i1	PSBC_FAGEA^PSBC_FAGEA^Q:1370-1242,H:370-412^86.047%ID^E:1.11e-16^RecName: Full=Photosystem II CP43 reaction center protein {ECO:0000255|HAMAP-Rule:MF_01496};^Eukaryota; Viridiplantae; Streptophyta; Embryophyta; Tracheophyta; Spermatophyta; Magnoliophyta; eudicotyledons; Gunneridae; Pentapetalae; Caryophyllales; Polygonaceae; Polygonoideae; Fagopyreae; Fagopyrum`PSBC_FAGEA^PSBC_FAGEA^Q:1414-1367,H…	.	TRINITY_DN26354_c1_g3_i1.p1	603-920[+]	AB17B_XENLA^AB17B_XENLA^Q:8-101,H:22-123^33.01%ID^E:3.31e-13^RecName: Full=Protein ABHD17B {ECO:0000305};^Eukaryota; Metazoa; Chordata; Craniata; Vertebrata; Euteleostomi; Amphibia; Batrachia; Anura; Pipoidea; Pipidae; Xenopodinae; Xenopus; Xenopus	UniRef90_UPI00053C91E8^UniRef90_UPI00053C91E8^Q:603-908,H:1-102^88.2%ID^E:1.2e-42^.^.	UniRef90_UPI00053C91E8^UniRef90_UPI00053C91E8^Q:1-102,H:1-102^88.2%ID^E:4.6e-43^.^.	.	.
TRINITY_DN26354_c1_g2	TRINITY_DN26354_c1_g2_i4	FRL5_ARATH^FRL5_ARATH^Q:2209-2781,H:184-373^29.592%ID^E:1.47e-11^RecName: Full=FRIGIDA-like protein 5;^Eukaryota; Viridiplantae; Streptophyta; Embryophyta; Tracheophyta; Spermatophyta; Magnoliophyta; eudicotyledons; Gunneridae; Pentapetalae; rosids; malvids; Brassicales; Brassicaceae; Camelineae; Arabidopsis	.	TRINITY_DN26354_c1_g2_i4.p1	469-3261[+]	.	UniRef90_UPI0008FD0A6E^UniRef90_UPI0008FD0A6E^Q:2164-3255,H:627-954^41.4%ID^E:2.3e-50^.^.	UniRef90_UPI0008FD0A6E^UniRef90_UPI0008FD0A6E^Q:566-929,H:627-954^41.4%ID^E:2.4e-50^.^.	PF07899.10^Frigida^Frigida-like protein^599-827^E:8.4e-42	.
TRINITY_DN26354_c2_g1	TRINITY_DN26354_c2_g1_i2	PSBD_NANDO^PSBD_NANDO^Q:1325-2380,H:1-351^98.011%ID^E:0^RecName: Full=Photosystem II D2 protein {ECO:0000255|HAMAP-Rule:MF_01383};^Eukaryota; Viridiplantae; Streptophyta; Embryophyta; Tracheophyta; Spermatophyta; Magnoliophyta; eudicotyledons; Ranunculales; Berberidaceae; Nandinoideae; Nandina	.	TRINITY_DN26354_c2_g1_i2.p1	1307-2341[+]	PSBD_PHAVU^PSBD_PHAVU^Q:7-341,H:1-335^99.104%ID^E:0^RecName: Full=Photosystem II D2 protein {ECO:0000255|HAMAP-Rule:MF_01383};^Eukaryota; Viridiplantae; Streptophyta; Embryophyta; Tracheophyta; Spermatophyta; Magnoliophyta; eudicotyledons; Gunneridae; Pentapetalae; rosids; fabids; Fabales; Fabaceae; Papilionoideae; Phaseoleae; Phaseolus	UniRef90_P56761^UniRef90_P56761^Q:1325-2380,H:1-351^97.7%ID^E:7.7e-200^.^.	UniRef90_A0A1Y3BUR5^UniRef90_A0A1Y3BUR5^Q:7-339,H:1-333^99.4%ID^E:5.5e-194^.^.	PF00124.18^Photo_RC^Photosynthetic reaction centre protein^35-324^E:1.3e-75	.
TRINITY_DN26354_c2_g1	TRINITY_DN26354_c2_g1_i4	.	.	.	.	.	.	.	.	.
TRINITY_DN26354_c2_g1	TRINITY_DN26354_c2_g1_i5	PTR9_ARATH^PTR9_ARATH^Q:240-560,H:8-114^79.439%ID^E:5.98e-35^RecName: Full=Protein NRT1/ PTR FAMILY 5.10;^Eukaryota; Viridiplantae; Streptophyta; Embryophyta; Tracheophyta; Spermatophyta; Magnoliophyta; eudicotyledons; Gunneridae; Pentapetalae; rosids; malvids; Brassicales; Brassicaceae; Camelineae; Arabidopsis	.	.	.	.	UniRef90_A0A1J3J0B1^UniRef90_A0A1J3J0B1^Q:255-560,H:17-118^86.3%ID^E:1.5e-40^.^.	.	.	.
TRINITY_DN26354_c2_g2	TRINITY_DN26354_c2_g2_i1	.	.	.	.	.	.	.	.	.
TRINITY_DN26354_c2_g3	TRINITY_DN26354_c2_g3_i1	.	.	.	.	.	UniRef90_K4BRQ2^UniRef90_K4BRQ2^Q:997-854,H:8-55^89.6%ID^E:2e-18^.^.	.	.	.
TRINITY_DN26354_c2_g1	TRINITY_DN26354_c2_g1_i10	PSBC_AETCO^PSBC_AETCO^Q:2334-3752,H:1-473^99.154%ID^E:0^RecName: Full=Photosystem II CP43 reaction center protein {ECO:0000255|HAMAP-Rule:MF_01496};^Eukaryota; Viridiplantae; Streptophyta; Embryophyta; Tracheophyta; Spermatophyta; Magnoliophyta; eudicotyledons; Gunneridae; Pentapetalae; rosids; malvids; Brassicales; Brassicaceae; Aethionemeae; Aethionema	.	TRINITY_DN26354_c2_g1_i10.p1	2334-3755[+]	PSBC_AETCO^PSBC_AETCO^Q:1-473,H:1-473^99.154%ID^E:0^RecName: Full=Photosystem II CP43 reaction center protein {ECO:0000255|HAMAP-Rule:MF_01496};^Eukaryota; Viridiplantae; Streptophyta; Embryophyta; Tracheophyta; Spermatophyta; Magnoliophyta; eudicotyledons; Gunneridae; Pentapetalae; rosids; malvids; Brassicales; Brassicaceae; Aethionemeae; Aethionema	UniRef90_A0A159W4W7^UniRef90_A0A159W4W7^Q:2298-3752,H:2-486^97.7%ID^E:1.4e-285^.^.	UniRef90_P56778^UniRef90_P56778^Q:1-473,H:1-473^99.4%ID^E:3.5e-284^.^.	PF00421.18^PSII^Photosystem II protein^31-469^E:1.8e-151	.
TRINITY_DN26354_c2_g4	TRINITY_DN26354_c2_g4_i1	.	.	.	.	.	.	.	.	.
TRINITY_DN26354_c2_g5	TRINITY_DN26354_c2_g5_i1	.	.	.	.	.	.	.	.	.
TRINITY_DN26373_c0_g1	TRINITY_DN26373_c0_g1_i1	PP6R2_MOUSE^PP6R2_MOUSE^Q:249-1121,H:1-302^32.237%ID^E:1.82e-37^RecName: Full=Serine/threonine-protein phosphatase 6 regulatory subunit 2;^Eukaryota; Metazoa; Chordata; Craniata; Vertebrata; Euteleostomi; Mammalia; Eutheria; Euarchontoglires; Glires; Rodentia; Myomorpha; Muroidea; Muridae; Murinae; Mus; Mus`PP6R2_MOUSE^PP6R2_MOUSE^Q:1651-2100,H:328-504^30.159%ID^E:3.68e-11^RecName: Full=Serine/th…	.	TRINITY_DN26373_c0_g1_i1.p1	249-1175[+]	PP6R2_MOUSE^PP6R2_MOUSE^Q:1-291,H:1-302^32.237%ID^E:2.24e-47^RecName: Full=Serine/threonine-protein phosphatase 6 regulatory subunit 2;^Eukaryota; Metazoa; Chordata; Craniata; Vertebrata; Euteleostomi; Mammalia; Eutheria; Euarchontoglires; Glires; Rodentia; Myomorpha; Muroidea; Muridae; Murinae; Mus; Mus	UniRef90_UPI00053C2D2C^UniRef90_UPI00053C2D2C^Q:249-1160,H:1-304^89.1%ID^E:5.2e-152^.^.	UniRef90_UPI00053C2D2C^UniRef90_UPI00053C2D2C^Q:1-304,H:1-304^89.1%ID^E:2.7e-152^.^.	PF04499.14^SAPS^SIT4 phosphatase-associated protein^131-273^E:3e-18	.
TRINITY_DN26373_c0_g1	TRINITY_DN26373_c0_g1_i2	PP6R2_MOUSE^PP6R2_MOUSE^Q:249-1121,H:1-302^32.237%ID^E:1.92e-37^RecName: Full=Serine/threonine-protein phosphatase 6 regulatory subunit 2;^Eukaryota; Metazoa; Chordata; Craniata; Vertebrata; Euteleostomi; Mammalia; Eutheria; Euarchontoglires; Glires; Rodentia; Myomorpha; Muroidea; Muridae; Murinae; Mus; Mus	.	TRINITY_DN26373_c0_g1_i2.p1	249-1175[+]	PP6R2_MOUSE^PP6R2_MOUSE^Q:1-291,H:1-302^32.237%ID^E:2.24e-47^RecName: Full=Serine/threonine-protein phosphatase 6 regulatory subunit 2;^Eukaryota; Metazoa; Chordata; Craniata; Vertebrata; Euteleostomi; Mammalia; Eutheria; Euarchontoglires; Glires; Rodentia; Myomorpha; Muroidea; Muridae; Murinae; Mus; Mus	UniRef90_UPI00053C2D2C^UniRef90_UPI00053C2D2C^Q:249-1160,H:1-304^89.1%ID^E:5.3e-152^.^.	UniRef90_UPI00053C2D2C^UniRef90_UPI00053C2D2C^Q:1-304,H:1-304^89.1%ID^E:2.7e-152^.^.	PF04499.14^SAPS^SIT4 phosphatase-associated protein^131-273^E:3e-18	.
TRINITY_DN26373_c0_g1	TRINITY_DN26373_c0_g1_i3	PP6R2_MOUSE^PP6R2_MOUSE^Q:1010-1408,H:12-144^45.865%ID^E:1.6e-23^RecName: Full=Serine/threonine-protein phosphatase 6 regulatory subunit 2;^Eukaryota; Metazoa; Chordata; Craniata; Vertebrata; Euteleostomi; Mammalia; Eutheria; Euarchontoglires; Glires; Rodentia; Myomorpha; Muroidea; Muridae; Murinae; Mus; Mus	.	TRINITY_DN26373_c0_g1_i3.p1	270-614[+]	.	UniRef90_D7TKH5^UniRef90_D7TKH5^Q:1010-1429,H:9-148^83.6%ID^E:1e-59^.^.	.	.	.
TRINITY_DN26373_c0_g1	TRINITY_DN26373_c0_g1_i6	PP6R2_MOUSE^PP6R2_MOUSE^Q:1521-1793,H:54-144^42.857%ID^E:5.25e-15^RecName: Full=Serine/threonine-protein phosphatase 6 regulatory subunit 2;^Eukaryota; Metazoa; Chordata; Craniata; Vertebrata; Euteleostomi; Mammalia; Eutheria; Euarchontoglires; Glires; Rodentia; Myomorpha; Muroidea; Muridae; Murinae; Mus; Mus	.	TRINITY_DN26373_c0_g1_i6.p1	2324-2761[+]	.	UniRef90_A0A0D3D5S6^UniRef90_A0A0D3D5S6^Q:1452-3647,H:24-469^36.9%ID^E:2.1e-85^.^.	UniRef90_UPI00053C6C18^UniRef90_UPI00053C6C18^Q:1-141,H:164-304^87.9%ID^E:3.7e-67^.^.	PF04499.14^SAPS^SIT4 phosphatase-associated protein^1-109^E:8.9e-10	.
TRINITY_DN26373_c0_g1	TRINITY_DN26373_c0_g1_i7	PP6R2_MOUSE^PP6R2_MOUSE^Q:1001-1366,H:6-127^45.082%ID^E:2.82e-20^RecName: Full=Serine/threonine-protein phosphatase 6 regulatory subunit 2;^Eukaryota; Metazoa; Chordata; Craniata; Vertebrata; Euteleostomi; Mammalia; Eutheria; Euarchontoglires; Glires; Rodentia; Myomorpha; Muroidea; Muridae; Murinae; Mus; Mus	.	TRINITY_DN26373_c0_g1_i7.p1	947-1378[+]	PP6R2_MOUSE^PP6R2_MOUSE^Q:19-139,H:6-126^45.455%ID^E:1.27e-31^RecName: Full=Serine/threonine-protein phosphatase 6 regulatory subunit 2;^Eukaryota; Metazoa; Chordata; Craniata; Vertebrata; Euteleostomi; Mammalia; Eutheria; Euarchontoglires; Glires; Rodentia; Myomorpha; Muroidea; Muridae; Murinae; Mus; Mus	UniRef90_UPI00053C2D2C^UniRef90_UPI00053C2D2C^Q:995-1366,H:5-128^87.1%ID^E:1.2e-51^.^.	UniRef90_UPI00053C2D2C^UniRef90_UPI00053C2D2C^Q:17-140,H:5-128^87.1%ID^E:2.6e-52^.^.	.	.
TRINITY_DN26373_c0_g1	TRINITY_DN26373_c0_g1_i8	PP6R2_MOUSE^PP6R2_MOUSE^Q:373-597,H:54-128^42.667%ID^E:1.15e-14^RecName: Full=Serine/threonine-protein phosphatase 6 regulatory subunit 2;^Eukaryota; Metazoa; Chordata; Craniata; Vertebrata; Euteleostomi; Mammalia; Eutheria; Euarchontoglires; Glires; Rodentia; Myomorpha; Muroidea; Muridae; Murinae; Mus; Mus	.	TRINITY_DN26373_c0_g1_i8.p1	202-600[+]	PP6R2_MOUSE^PP6R2_MOUSE^Q:58-132,H:54-128^42.667%ID^E:9.56e-16^RecName: Full=Serine/threonine-protein phosphatase 6 regulatory subunit 2;^Eukaryota; Metazoa; Chordata; Craniata; Vertebrata; Euteleostomi; Mammalia; Eutheria; Euarchontoglires; Glires; Rodentia; Myomorpha; Muroidea; Muridae; Murinae; Mus; Mus	UniRef90_UPI00053C2D2C^UniRef90_UPI00053C2D2C^Q:355-600,H:49-130^92.7%ID^E:3.3e-34^.^.	UniRef90_UPI00053C2D2C^UniRef90_UPI00053C2D2C^Q:52-133,H:49-130^92.7%ID^E:2.2e-34^.^.	.	.
TRINITY_DN26373_c0_g1	TRINITY_DN26373_c0_g1_i9	.	.	.	.	.	UniRef90_A0A178W201^UniRef90_A0A178W201^Q:173-286,H:29-66^89.5%ID^E:1.4e-09^.^.	.	.	.
TRINITY_DN26373_c0_g1	TRINITY_DN26373_c0_g1_i11	.	.	.	.	.	UniRef90_A0A0D3D5S6^UniRef90_A0A0D3D5S6^Q:748-984,H:24-110^66.7%ID^E:6.4e-21^.^.	.	.	.
TRINITY_DN26373_c0_g1	TRINITY_DN26373_c0_g1_i12	PP6R3_MOUSE^PP6R3_MOUSE^Q:3039-3602,H:314-518^33.023%ID^E:1.5e-17^RecName: Full=Serine/threonine-protein phosphatase 6 regulatory subunit 3;^Eukaryota; Metazoa; Chordata; Craniata; Vertebrata; Euteleostomi; Mammalia; Eutheria; Euarchontoglires; Glires; Rodentia; Myomorpha; Muroidea; Muridae; Murinae; Mus; Mus`PP6R3_MOUSE^PP6R3_MOUSE^Q:1521-1793,H:54-144^40.659%ID^E:5.21e-12^RecName: Full=Serine/t…	.	TRINITY_DN26373_c0_g1_i12.p1	5284-5730[+]	.	UniRef90_UPI00053C2D71^UniRef90_UPI00053C2D71^Q:1452-3755,H:24-541^43.8%ID^E:4.6e-133^.^.	UniRef90_UPI00053C2D71^UniRef90_UPI00053C2D71^Q:2-149,H:599-730^50.3%ID^E:1.2e-12^.^.	.	.
TRINITY_DN26373_c0_g1	TRINITY_DN26373_c0_g1_i14	.	.	.	.	.	UniRef90_F4I6B2^UniRef90_F4I6B2^Q:3-290,H:304-372^65.6%ID^E:9.2e-22^.^.	.	.	.
TRINITY_DN26373_c0_g1	TRINITY_DN26373_c0_g1_i15	PP6R2_MOUSE^PP6R2_MOUSE^Q:249-683,H:1-144^45.517%ID^E:5.6e-25^RecName: Full=Serine/threonine-protein phosphatase 6 regulatory subunit 2;^Eukaryota; Metazoa; Chordata; Craniata; Vertebrata; Euteleostomi; Mammalia; Eutheria; Euarchontoglires; Glires; Rodentia; Myomorpha; Muroidea; Muridae; Murinae; Mus; Mus	.	TRINITY_DN26373_c0_g1_i15.p1	3940-4644[+]	.	UniRef90_UPI00053C2D71^UniRef90_UPI00053C2D71^Q:249-2645,H:1-541^47.8%ID^E:2.3e-160^.^.	UniRef90_UPI00053C2D71^UniRef90_UPI00053C2D71^Q:3-227,H:551-761^44%ID^E:1.1e-25^.^.	.	.
TRINITY_DN26373_c0_g1	TRINITY_DN26373_c0_g1_i16	PP6R2_MOUSE^PP6R2_MOUSE^Q:1001-1417,H:6-144^43.885%ID^E:1.13e-22^RecName: Full=Serine/threonine-protein phosphatase 6 regulatory subunit 2;^Eukaryota; Metazoa; Chordata; Craniata; Vertebrata; Euteleostomi; Mammalia; Eutheria; Euarchontoglires; Glires; Rodentia; Myomorpha; Muroidea; Muridae; Murinae; Mus; Mus	.	TRINITY_DN26373_c0_g1_i16.p2	5309-5755[+]	.	UniRef90_UPI00053C2D71^UniRef90_UPI00053C2D71^Q:995-3154,H:5-466^42.2%ID^E:7.2e-110^.^.	UniRef90_UPI00053C2D71^UniRef90_UPI00053C2D71^Q:2-149,H:599-730^50.3%ID^E:1.2e-12^.^.	.	.
TRINITY_DN26373_c0_g1	TRINITY_DN26373_c0_g1_i17	PP6R2_MOUSE^PP6R2_MOUSE^Q:1001-1417,H:6-144^43.885%ID^E:1.24e-22^RecName: Full=Serine/threonine-protein phosphatase 6 regulatory subunit 2;^Eukaryota; Metazoa; Chordata; Craniata; Vertebrata; Euteleostomi; Mammalia; Eutheria; Euarchontoglires; Glires; Rodentia; Myomorpha; Muroidea; Muridae; Murinae; Mus; Mus	.	TRINITY_DN26373_c0_g1_i17.p1	4991-5695[+]	.	UniRef90_UPI00053C2D71^UniRef90_UPI00053C2D71^Q:2980-3696,H:303-541^86.2%ID^E:6.8e-114^.^.	UniRef90_UPI00053C2D71^UniRef90_UPI00053C2D71^Q:3-227,H:551-761^44%ID^E:1.1e-25^.^.	.	.
TRINITY_DN26373_c0_g1	TRINITY_DN26373_c0_g1_i19	.	.	.	.	.	.	.	.	.
TRINITY_DN26373_c0_g1	TRINITY_DN26373_c0_g1_i20	.	.	.	.	.	UniRef90_M4EUB0^UniRef90_M4EUB0^Q:213-566,H:806-920^52.8%ID^E:7.1e-18^.^.	.	.	.
TRINITY_DN26373_c0_g1	TRINITY_DN26373_c0_g1_i22	.	.	.	.	.	.	.	.	.
TRINITY_DN26373_c0_g1	TRINITY_DN26373_c0_g1_i23	PP6R2_MOUSE^PP6R2_MOUSE^Q:270-578,H:1-102^47.573%ID^E:9.17e-20^RecName: Full=Serine/threonine-protein phosphatase 6 regulatory subunit 2;^Eukaryota; Metazoa; Chordata; Craniata; Vertebrata; Euteleostomi; Mammalia; Eutheria; Euarchontoglires; Glires; Rodentia; Myomorpha; Muroidea; Muridae; Murinae; Mus; Mus`PP6R2_MOUSE^PP6R2_MOUSE^Q:673-747,H:102-126^48%ID^E:9.17e-20^RecName: Full=Serine/threonine…	.	TRINITY_DN26373_c0_g1_i23.p1	270-644[+]	PP6R2_MOUSE^PP6R2_MOUSE^Q:1-103,H:1-102^47.573%ID^E:4.51e-27^RecName: Full=Serine/threonine-protein phosphatase 6 regulatory subunit 2;^Eukaryota; Metazoa; Chordata; Craniata; Vertebrata; Euteleostomi; Mammalia; Eutheria; Euarchontoglires; Glires; Rodentia; Myomorpha; Muroidea; Muridae; Murinae; Mus; Mus	UniRef90_M4EUB0^UniRef90_M4EUB0^Q:213-575,H:806-928^80%ID^E:6.7e-46^.^.	UniRef90_UPI000B8CC249^UniRef90_UPI000B8CC249^Q:1-122,H:1-120^77%ID^E:5.3e-46^.^.	.	.
TRINITY_DN26373_c0_g1	TRINITY_DN26373_c0_g1_i24	PP6R3_CHICK^PP6R3_CHICK^Q:2412-3086,H:157-393^27.731%ID^E:3.04e-20^RecName: Full=Serine/threonine-protein phosphatase 6 regulatory subunit 3;^Eukaryota; Metazoa; Chordata; Craniata; Vertebrata; Euteleostomi; Archelosauria; Archosauria; Dinosauria; Saurischia; Theropoda; Coelurosauria; Aves; Neognathae; Galloanserae; Galliformes; Phasianidae; Phasianinae; Gallus	.	TRINITY_DN26373_c0_g1_i24.p1	2430-3092[+]	PP6R3_MOUSE^PP6R3_MOUSE^Q:22-219,H:183-393^27.488%ID^E:4.52e-25^RecName: Full=Serine/threonine-protein phosphatase 6 regulatory subunit 3;^Eukaryota; Metazoa; Chordata; Craniata; Vertebrata; Euteleostomi; Mammalia; Eutheria; Euarchontoglires; Glires; Rodentia; Myomorpha; Muroidea; Muridae; Murinae; Mus; Mus	UniRef90_UPI00053C2D2C^UniRef90_UPI00053C2D2C^Q:1452-3092,H:24-384^52.4%ID^E:4.1e-136^.^.	UniRef90_UPI00053C6C18^UniRef90_UPI00053C6C18^Q:1-221,H:164-384^87.3%ID^E:6.6e-108^.^.	PF04499.14^SAPS^SIT4 phosphatase-associated protein^1-188^E:1.2e-19`PF04499.14^SAPS^SIT4 phosphatase-associated protein^191-221^E:5.6e-08	.
TRINITY_DN26373_c0_g1	TRINITY_DN26373_c0_g1_i26	PP6R3_MOUSE^PP6R3_MOUSE^Q:3118-3558,H:314-466^36.196%ID^E:5.86e-17^RecName: Full=Serine/threonine-protein phosphatase 6 regulatory subunit 3;^Eukaryota; Metazoa; Chordata; Craniata; Vertebrata; Euteleostomi; Mammalia; Eutheria; Euarchontoglires; Glires; Rodentia; Myomorpha; Muroidea; Muridae; Murinae; Mus; Mus	.	TRINITY_DN26373_c0_g1_i26.p1	5764-6210[+]	.	UniRef90_UPI00053C6C18^UniRef90_UPI00053C6C18^Q:2343-4235,H:144-541^39.8%ID^E:4.6e-94^.^.	UniRef90_UPI00053C2D71^UniRef90_UPI00053C2D71^Q:2-149,H:599-730^50.3%ID^E:1.2e-12^.^.	.	.
TRINITY_DN26373_c0_g1	TRINITY_DN26373_c0_g1_i27	PP6R3_MOUSE^PP6R3_MOUSE^Q:3039-3479,H:314-466^36.196%ID^E:5.77e-17^RecName: Full=Serine/threonine-protein phosphatase 6 regulatory subunit 3;^Eukaryota; Metazoa; Chordata; Craniata; Vertebrata; Euteleostomi; Mammalia; Eutheria; Euarchontoglires; Glires; Rodentia; Myomorpha; Muroidea; Muridae; Murinae; Mus; Mus`PP6R3_MOUSE^PP6R3_MOUSE^Q:1521-1793,H:54-144^40.659%ID^E:5.64e-12^RecName: Full=Serine/…	.	TRINITY_DN26373_c0_g1_i27.p1	5685-6131[+]	.	UniRef90_UPI00053C6C18^UniRef90_UPI00053C6C18^Q:2264-4156,H:144-541^39.8%ID^E:4.5e-94^.^.	UniRef90_UPI00053C2D71^UniRef90_UPI00053C2D71^Q:2-149,H:599-730^50.3%ID^E:1.2e-12^.^.	.	.
TRINITY_DN26373_c0_g1	TRINITY_DN26373_c0_g1_i28	PP6R2_MOUSE^PP6R2_MOUSE^Q:1001-1480,H:6-165^41.25%ID^E:8.23e-27^RecName: Full=Serine/threonine-protein phosphatase 6 regulatory subunit 2;^Eukaryota; Metazoa; Chordata; Craniata; Vertebrata; Euteleostomi; Mammalia; Eutheria; Euarchontoglires; Glires; Rodentia; Myomorpha; Muroidea; Muridae; Murinae; Mus; Mus	.	TRINITY_DN26373_c0_g1_i28.p1	947-1507[+]	PP6R2_MOUSE^PP6R2_MOUSE^Q:19-180,H:6-167^41.358%ID^E:1.23e-38^RecName: Full=Serine/threonine-protein phosphatase 6 regulatory subunit 2;^Eukaryota; Metazoa; Chordata; Craniata; Vertebrata; Euteleostomi; Mammalia; Eutheria; Euarchontoglires; Glires; Rodentia; Myomorpha; Muroidea; Muridae; Murinae; Mus; Mus	UniRef90_UPI00053C2D2C^UniRef90_UPI00053C2D2C^Q:995-1480,H:5-166^87%ID^E:4.4e-70^.^.	UniRef90_UPI00053C2D2C^UniRef90_UPI00053C2D2C^Q:17-178,H:5-166^87%ID^E:1.6e-70^.^.	.	.
TRINITY_DN26304_c6_g1	TRINITY_DN26304_c6_g1_i1	.	.	.	.	.	.	.	.	.
TRINITY_DN26304_c8_g1	TRINITY_DN26304_c8_g1_i1	.	.	.	.	.	.	.	.	.
TRINITY_DN26304_c15_g1	TRINITY_DN26304_c15_g1_i1	.	.	.	.	.	.	.	.	.
TRINITY_DN26304_c17_g1	TRINITY_DN26304_c17_g1_i1	.	.	.	.	.	.	.	.	.
TRINITY_DN26304_c20_g1	TRINITY_DN26304_c20_g1_i1	.	.	.	.	.	.	.	.	.
TRINITY_DN26304_c23_g1	TRINITY_DN26304_c23_g1_i2	.	.	.	.	.	.	.	.	.
TRINITY_DN26304_c24_g1	TRINITY_DN26304_c24_g1_i1	.	.	.	.	.	.	.	.	.
TRINITY_DN26304_c26_g1	TRINITY_DN26304_c26_g1_i1	.	.	.	.	.	.	.	.	.
TRINITY_DN26304_c27_g1	TRINITY_DN26304_c27_g1_i1	.	.	.	.	.	.	.	.	.
TRINITY_DN26304_c28_g1	TRINITY_DN26304_c28_g1_i1	.	.	.	.	.	.	.	.	.
TRINITY_DN26340_c0_g1	TRINITY_DN26340_c0_g1_i1	.	.	.	.	.	UniRef90_UPI0005116159^UniRef90_UPI0005116159^Q:177-311,H:786-830^64.4%ID^E:9e-08^.^.	.	.	.
TRINITY_DN26340_c0_g1	TRINITY_DN26340_c0_g1_i2	AKT2_ARATH^AKT2_ARATH^Q:36-1256,H:1-408^78.973%ID^E:0^RecName: Full=Potassium channel AKT2/3;^Eukaryota; Viridiplantae; Streptophyta; Embryophyta; Tracheophyta; Spermatophyta; Magnoliophyta; eudicotyledons; Gunneridae; Pentapetalae; rosids; malvids; Brassicales; Brassicaceae; Camelineae; Arabidopsis`AKT2_ARATH^AKT2_ARATH^Q:1646-2977,H:373-799^62%ID^E:3.6e-176^RecName: Full=Potassium channel AKT2/…	.	TRINITY_DN26340_c0_g1_i2.p2	1664-2980[+]	AKT2_ARATH^AKT2_ARATH^Q:27-438,H:407-799^65.625%ID^E:0^RecName: Full=Potassium channel AKT2/3;^Eukaryota; Viridiplantae; Streptophyta; Embryophyta; Tracheophyta; Spermatophyta; Magnoliophyta; eudicotyledons; Gunneridae; Pentapetalae; rosids; malvids; Brassicales; Brassicaceae; Camelineae; Arabidopsis	UniRef90_UPI00053C6403^UniRef90_UPI00053C6403^Q:36-1256,H:1-408^83.1%ID^E:5e-190^.^.	UniRef90_UPI00053C6403^UniRef90_UPI00053C6403^Q:27-437,H:407-804^71.1%ID^E:1.7e-163^.^.	PF00027.28^cNMP_binding^Cyclic nucleotide-binding domain^34-118^E:5.8e-15`PF12796.6^Ank_2^Ankyrin repeats (3 copies)^154-221^E:1.1e-09`PF12796.6^Ank_2^Ankyrin repeats (3 copies)^169-245^E:2.4e-12`PF13857.5^Ank_5^Ankyrin repeats (many copies)^177-228^E:8e-09`PF13637.5^Ank_4^Ankyrin repeats (many copies)^191-243^E:3.6e-09`PF13606.5^Ank_3^Ankyrin repeat^191-219^E:0.00014`PF00023.29^Ank^Ankyrin repea…	.
TRINITY_DN26340_c0_g1	TRINITY_DN26340_c0_g1_i3	AKT2_ARATH^AKT2_ARATH^Q:767-2656,H:139-763^68.875%ID^E:0^RecName: Full=Potassium channel AKT2/3;^Eukaryota; Viridiplantae; Streptophyta; Embryophyta; Tracheophyta; Spermatophyta; Magnoliophyta; eudicotyledons; Gunneridae; Pentapetalae; rosids; malvids; Brassicales; Brassicaceae; Camelineae; Arabidopsis`AKT2_ARATH^AKT2_ARATH^Q:36-476,H:1-149^73.154%ID^E:2.57e-48^RecName: Full=Potassium channel AKT…	.	TRINITY_DN26340_c0_g1_i3.p1	1031-2737[+]	AKT2_ARATH^AKT2_ARATH^Q:1-542,H:227-763^69.162%ID^E:0^RecName: Full=Potassium channel AKT2/3;^Eukaryota; Viridiplantae; Streptophyta; Embryophyta; Tracheophyta; Spermatophyta; Magnoliophyta; eudicotyledons; Gunneridae; Pentapetalae; rosids; malvids; Brassicales; Brassicaceae; Camelineae; Arabidopsis	UniRef90_UPI00053C6403^UniRef90_UPI00053C6403^Q:767-2653,H:138-768^73.6%ID^E:5.3e-272^.^.	UniRef90_UPI00053C6403^UniRef90_UPI00053C6403^Q:1-541,H:226-768^73.8%ID^E:2.2e-232^.^.	PF00520.30^Ion_trans^Ion transport protein^1-98^E:4.9e-13`PF07885.15^Ion_trans_2^Ion channel^26-92^E:1.1e-13`PF00027.28^cNMP_binding^Cyclic nucleotide-binding domain^174-258^E:8.7e-15`PF12796.6^Ank_2^Ankyrin repeats (3 copies)^294-361^E:1.6e-09`PF12796.6^Ank_2^Ankyrin repeats (3 copies)^309-385^E:3.4e-12`PF13857.5^Ank_5^Ankyrin repeats (many copies)^317-368^E:1.1e-08`PF13637.5^Ank_4^Ankyrin repea…	.
TRINITY_DN26340_c0_g2	TRINITY_DN26340_c0_g2_i1	AKT2_ARATH^AKT2_ARATH^Q:1333-2142,H:140-408^84.074%ID^E:1.8e-137^RecName: Full=Potassium channel AKT2/3;^Eukaryota; Viridiplantae; Streptophyta; Embryophyta; Tracheophyta; Spermatophyta; Magnoliophyta; eudicotyledons; Gunneridae; Pentapetalae; rosids; malvids; Brassicales; Brassicaceae; Camelineae; Arabidopsis`AKT2_ARATH^AKT2_ARATH^Q:2552-3283,H:407-603^58.8%ID^E:3.4e-72^RecName: Full=Potassium c…	.	TRINITY_DN26340_c0_g2_i1.p2	3654-4409[+]	AKT2_ARATH^AKT2_ARATH^Q:20-244,H:598-797^59.556%ID^E:2.7e-75^RecName: Full=Potassium channel AKT2/3;^Eukaryota; Viridiplantae; Streptophyta; Embryophyta; Tracheophyta; Spermatophyta; Magnoliophyta; eudicotyledons; Gunneridae; Pentapetalae; rosids; malvids; Brassicales; Brassicaceae; Camelineae; Arabidopsis	UniRef90_UPI00053C6403^UniRef90_UPI00053C6403^Q:664-2142,H:74-408^61.3%ID^E:4.2e-153^.^.	UniRef90_UPI00053C6403^UniRef90_UPI00053C6403^Q:22-245,H:598-804^66.5%ID^E:5.4e-74^.^.	PF11834.7^KHA^KHA, dimerisation domain of potassium ion channel^169-243^E:1.2e-20	.
TRINITY_DN26340_c0_g2	TRINITY_DN26340_c0_g2_i5	AKT2_ARATH^AKT2_ARATH^Q:80-820,H:1-248^78.226%ID^E:7.06e-112^RecName: Full=Potassium channel AKT2/3;^Eukaryota; Viridiplantae; Streptophyta; Embryophyta; Tracheophyta; Spermatophyta; Magnoliophyta; eudicotyledons; Gunneridae; Pentapetalae; rosids; malvids; Brassicales; Brassicaceae; Camelineae; Arabidopsis	.	TRINITY_DN26340_c0_g2_i5.p1	80-826[+]	AKT2_ARATH^AKT2_ARATH^Q:1-247,H:1-248^78.226%ID^E:2.66e-133^RecName: Full=Potassium channel AKT2/3;^Eukaryota; Viridiplantae; Streptophyta; Embryophyta; Tracheophyta; Spermatophyta; Magnoliophyta; eudicotyledons; Gunneridae; Pentapetalae; rosids; malvids; Brassicales; Brassicaceae; Camelineae; Arabidopsis	UniRef90_UPI00053C6403^UniRef90_UPI00053C6403^Q:80-826,H:1-249^83.9%ID^E:1e-113^.^.	UniRef90_UPI00053C6403^UniRef90_UPI00053C6403^Q:1-249,H:1-249^83.9%ID^E:1.5e-113^.^.	PF00520.30^Ion_trans^Ion transport protein^75-237^E:1.1e-23	.
TRINITY_DN26340_c0_g2	TRINITY_DN26340_c0_g2_i6	.	.	.	.	.	.	.	.	.
TRINITY_DN26340_c0_g1	TRINITY_DN26340_c0_g1_i6	AKT2_ARATH^AKT2_ARATH^Q:36-2378,H:1-763^72.173%ID^E:0^RecName: Full=Potassium channel AKT2/3;^Eukaryota; Viridiplantae; Streptophyta; Embryophyta; Tracheophyta; Spermatophyta; Magnoliophyta; eudicotyledons; Gunneridae; Pentapetalae; rosids; malvids; Brassicales; Brassicaceae; Camelineae; Arabidopsis	.	TRINITY_DN26340_c0_g1_i6.p1	3-2573[+]	AKT2_ARATH^AKT2_ARATH^Q:12-792,H:1-763^72.173%ID^E:0^RecName: Full=Potassium channel AKT2/3;^Eukaryota; Viridiplantae; Streptophyta; Embryophyta; Tracheophyta; Spermatophyta; Magnoliophyta; eudicotyledons; Gunneridae; Pentapetalae; rosids; malvids; Brassicales; Brassicaceae; Camelineae; Arabidopsis	UniRef90_UPI00053C6403^UniRef90_UPI00053C6403^Q:36-2375,H:1-768^77%ID^E:0^.^.	UniRef90_UPI00053C6403^UniRef90_UPI00053C6403^Q:12-791,H:1-768^77%ID^E:0^.^.	PF00520.30^Ion_trans^Ion transport protein^85-333^E:6.5e-37`PF07885.15^Ion_trans_2^Ion channel^233-327^E:2.7e-13`PF00027.28^cNMP_binding^Cyclic nucleotide-binding domain^424-508^E:1.6e-14`PF12796.6^Ank_2^Ankyrin repeats (3 copies)^545-611^E:2.8e-09`PF12796.6^Ank_2^Ankyrin repeats (3 copies)^559-635^E:6.1e-12`PF13857.5^Ank_5^Ankyrin repeats (many copies)^567-618^E:1.9e-08`PF13637.5^Ank_4^Ankyrin r…	.
TRINITY_DN26340_c0_g2	TRINITY_DN26340_c0_g2_i8	AKT2_ARATH^AKT2_ARATH^Q:664-1116,H:75-225^82.119%ID^E:1.34e-64^RecName: Full=Potassium channel AKT2/3;^Eukaryota; Viridiplantae; Streptophyta; Embryophyta; Tracheophyta; Spermatophyta; Magnoliophyta; eudicotyledons; Gunneridae; Pentapetalae; rosids; malvids; Brassicales; Brassicaceae; Camelineae; Arabidopsis`AKT2_ARATH^AKT2_ARATH^Q:1188-1547,H:216-334^76.667%ID^E:5.28e-64^RecName: Full=Potassium …	.	TRINITY_DN26340_c0_g2_i8.p2	2-361[+]	AKT2_ARATH^AKT2_ARATH^Q:27-102,H:1-77^63.636%ID^E:2.07e-21^RecName: Full=Potassium channel AKT2/3;^Eukaryota; Viridiplantae; Streptophyta; Embryophyta; Tracheophyta; Spermatophyta; Magnoliophyta; eudicotyledons; Gunneridae; Pentapetalae; rosids; malvids; Brassicales; Brassicaceae; Camelineae; Arabidopsis	UniRef90_UPI00053C6403^UniRef90_UPI00053C6403^Q:664-1110,H:74-222^86.6%ID^E:7.1e-69^.^.	UniRef90_UPI00053C6403^UniRef90_UPI00053C6403^Q:27-102,H:1-76^73.7%ID^E:6.9e-19^.^.	.	sigP:1^23^0.764^YES
TRINITY_DN26340_c0_g1	TRINITY_DN26340_c0_g1_i8	AKT2_ARATH^AKT2_ARATH^Q:904-2838,H:139-763^71.186%ID^E:0^RecName: Full=Potassium channel AKT2/3;^Eukaryota; Viridiplantae; Streptophyta; Embryophyta; Tracheophyta; Spermatophyta; Magnoliophyta; eudicotyledons; Gunneridae; Pentapetalae; rosids; malvids; Brassicales; Brassicaceae; Camelineae; Arabidopsis`AKT2_ARATH^AKT2_ARATH^Q:392-613,H:76-149^82.432%ID^E:3.35e-29^RecName: Full=Potassium channel A…	.	TRINITY_DN26340_c0_g1_i8.p1	1168-2919[+]	AKT2_ARATH^AKT2_ARATH^Q:1-557,H:227-763^71.836%ID^E:0^RecName: Full=Potassium channel AKT2/3;^Eukaryota; Viridiplantae; Streptophyta; Embryophyta; Tracheophyta; Spermatophyta; Magnoliophyta; eudicotyledons; Gunneridae; Pentapetalae; rosids; malvids; Brassicales; Brassicaceae; Camelineae; Arabidopsis	UniRef90_UPI00053C6403^UniRef90_UPI00053C6403^Q:904-2835,H:138-768^75.8%ID^E:7.8e-282^.^.	UniRef90_UPI00053C6403^UniRef90_UPI00053C6403^Q:1-556,H:226-768^76.3%ID^E:2.4e-242^.^.	PF00520.30^Ion_trans^Ion transport protein^1-98^E:5.1e-13`PF07885.15^Ion_trans_2^Ion channel^26-92^E:1.2e-13`PF00027.28^cNMP_binding^Cyclic nucleotide-binding domain^189-273^E:9e-15`PF12796.6^Ank_2^Ankyrin repeats (3 copies)^309-376^E:1.7e-09`PF12796.6^Ank_2^Ankyrin repeats (3 copies)^324-400^E:3.6e-12`PF13857.5^Ank_5^Ankyrin repeats (many copies)^332-383^E:1.2e-08`PF13637.5^Ank_4^Ankyrin repeats…	.
TRINITY_DN26340_c0_g2	TRINITY_DN26340_c0_g2_i10	AKT2_ARATH^AKT2_ARATH^Q:281-601,H:142-248^79.439%ID^E:4.4e-44^RecName: Full=Potassium channel AKT2/3;^Eukaryota; Viridiplantae; Streptophyta; Embryophyta; Tracheophyta; Spermatophyta; Magnoliophyta; eudicotyledons; Gunneridae; Pentapetalae; rosids; malvids; Brassicales; Brassicaceae; Camelineae; Arabidopsis`AKT2_ARATH^AKT2_ARATH^Q:80-358,H:1-97^53.608%ID^E:4.92e-11^RecName: Full=Potassium channel…	.	TRINITY_DN26340_c0_g2_i10.p1	80-607[+]	AKT2_ARATH^AKT2_ARATH^Q:68-174,H:142-248^79.439%ID^E:7.23e-56^RecName: Full=Potassium channel AKT2/3;^Eukaryota; Viridiplantae; Streptophyta; Embryophyta; Tracheophyta; Spermatophyta; Magnoliophyta; eudicotyledons; Gunneridae; Pentapetalae; rosids; malvids; Brassicales; Brassicaceae; Camelineae; Arabidopsis`AKT2_ARATH^AKT2_ARATH^Q:1-93,H:1-97^53.608%ID^E:8.02e-19^RecName: Full=Potassium channel A…	UniRef90_UPI00053C6403^UniRef90_UPI00053C6403^Q:80-607,H:1-249^58.2%ID^E:1.5e-66^.^.	UniRef90_UPI00053C6403^UniRef90_UPI00053C6403^Q:1-176,H:1-249^58.2%ID^E:2.2e-66^.^.	PF00520.30^Ion_trans^Ion transport protein^71-164^E:1.3e-12	.
TRINITY_DN26340_c0_g1	TRINITY_DN26340_c0_g1_i9	.	.	.	.	.	.	.	.	.
TRINITY_DN26340_c0_g2	TRINITY_DN26340_c0_g2_i11	AKT2_ARATH^AKT2_ARATH^Q:1883-2944,H:220-578^80.833%ID^E:0^RecName: Full=Potassium channel AKT2/3;^Eukaryota; Viridiplantae; Streptophyta; Embryophyta; Tracheophyta; Spermatophyta; Magnoliophyta; eudicotyledons; Gunneridae; Pentapetalae; rosids; malvids; Brassicales; Brassicaceae; Camelineae; Arabidopsis`AKT2_ARATH^AKT2_ARATH^Q:664-888,H:75-149^85.333%ID^E:3.21e-30^RecName: Full=Potassium channel …	.	TRINITY_DN26340_c0_g2_i11.p1	1868-2959[+]	AKT2_ARATH^AKT2_ARATH^Q:6-359,H:220-578^80.833%ID^E:0^RecName: Full=Potassium channel AKT2/3;^Eukaryota; Viridiplantae; Streptophyta; Embryophyta; Tracheophyta; Spermatophyta; Magnoliophyta; eudicotyledons; Gunneridae; Pentapetalae; rosids; malvids; Brassicales; Brassicaceae; Camelineae; Arabidopsis	UniRef90_UPI00053C6403^UniRef90_UPI00053C6403^Q:1883-2944,H:219-576^86%ID^E:2.9e-172^.^.	UniRef90_UPI00053C6403^UniRef90_UPI00053C6403^Q:6-359,H:219-576^86%ID^E:1.3e-172^.^.	PF00520.30^Ion_trans^Ion transport protein^8-110^E:3.1e-14`PF07885.15^Ion_trans_2^Ion channel^9-104^E:3.6e-14`PF00027.28^cNMP_binding^Cyclic nucleotide-binding domain^201-285^E:9.8e-16	.
TRINITY_DN26340_c0_g1	TRINITY_DN26340_c0_g1_i10	AKT2_ARATH^AKT2_ARATH^Q:2072-3295,H:373-763^61.111%ID^E:4.53e-154^RecName: Full=Potassium channel AKT2/3;^Eukaryota; Viridiplantae; Streptophyta; Embryophyta; Tracheophyta; Spermatophyta; Magnoliophyta; eudicotyledons; Gunneridae; Pentapetalae; rosids; malvids; Brassicales; Brassicaceae; Camelineae; Arabidopsis`AKT2_ARATH^AKT2_ARATH^Q:1059-1682,H:202-408^85.577%ID^E:1.36e-114^RecName: Full=Potass…	.	TRINITY_DN26340_c0_g1_i10.p1	2090-3376[+]	AKT2_ARATH^AKT2_ARATH^Q:27-402,H:407-763^65%ID^E:1.66e-164^RecName: Full=Potassium channel AKT2/3;^Eukaryota; Viridiplantae; Streptophyta; Embryophyta; Tracheophyta; Spermatophyta; Magnoliophyta; eudicotyledons; Gunneridae; Pentapetalae; rosids; malvids; Brassicales; Brassicaceae; Camelineae; Arabidopsis	UniRef90_UPI00053C6403^UniRef90_UPI00053C6403^Q:36-1682,H:1-408^58.4%ID^E:8.4e-147^.^.	UniRef90_UPI00053C6403^UniRef90_UPI00053C6403^Q:27-401,H:407-768^70.5%ID^E:3.7e-147^.^.	PF00027.28^cNMP_binding^Cyclic nucleotide-binding domain^34-118^E:5.6e-15`PF12796.6^Ank_2^Ankyrin repeats (3 copies)^154-221^E:1e-09`PF12796.6^Ank_2^Ankyrin repeats (3 copies)^169-245^E:2.2e-12`PF13857.5^Ank_5^Ankyrin repeats (many copies)^177-228^E:7.8e-09`PF13637.5^Ank_4^Ankyrin repeats (many copies)^191-243^E:3.5e-09`PF13606.5^Ank_3^Ankyrin repeat^191-219^E:0.00013`PF00023.29^Ank^Ankyrin repea…	.
TRINITY_DN26340_c0_g2	TRINITY_DN26340_c0_g2_i12	AKT2_ARATH^AKT2_ARATH^Q:1883-2230,H:220-334^79.31%ID^E:2.93e-88^RecName: Full=Potassium channel AKT2/3;^Eukaryota; Viridiplantae; Streptophyta; Embryophyta; Tracheophyta; Spermatophyta; Magnoliophyta; eudicotyledons; Gunneridae; Pentapetalae; rosids; malvids; Brassicales; Brassicaceae; Camelineae; Arabidopsis`AKT2_ARATH^AKT2_ARATH^Q:2311-2556,H:327-408^92.683%ID^E:2.93e-88^RecName: Full=Potassium…	.	TRINITY_DN26340_c0_g2_i12.p1	2876-3478[+]	AKT2_ARATH^AKT2_ARATH^Q:31-196,H:407-578^73.256%ID^E:8.89e-82^RecName: Full=Potassium channel AKT2/3;^Eukaryota; Viridiplantae; Streptophyta; Embryophyta; Tracheophyta; Spermatophyta; Magnoliophyta; eudicotyledons; Gunneridae; Pentapetalae; rosids; malvids; Brassicales; Brassicaceae; Camelineae; Arabidopsis	UniRef90_UPI00053C6403^UniRef90_UPI00053C6403^Q:1883-3463,H:219-576^47.8%ID^E:1.8e-109^.^.	UniRef90_UPI00053C6403^UniRef90_UPI00053C6403^Q:31-196,H:407-576^79.4%ID^E:4.2e-69^.^.	PF00027.28^cNMP_binding^Cyclic nucleotide-binding domain^38-122^E:3e-16	.
TRINITY_DN26340_c0_g2	TRINITY_DN26340_c0_g2_i13	AKT2_ARATH^AKT2_ARATH^Q:2710-3939,H:407-797^67.067%ID^E:9.4e-177^RecName: Full=Potassium channel AKT2/3;^Eukaryota; Viridiplantae; Streptophyta; Embryophyta; Tracheophyta; Spermatophyta; Magnoliophyta; eudicotyledons; Gunneridae; Pentapetalae; rosids; malvids; Brassicales; Brassicaceae; Camelineae; Arabidopsis`AKT2_ARATH^AKT2_ARATH^Q:1883-2452,H:220-408^87.895%ID^E:1.02e-102^RecName: Full=Potassi…	.	TRINITY_DN26340_c0_g2_i13.p1	2719-3963[+]	AKT2_ARATH^AKT2_ARATH^Q:1-407,H:410-797^67.07%ID^E:0^RecName: Full=Potassium channel AKT2/3;^Eukaryota; Viridiplantae; Streptophyta; Embryophyta; Tracheophyta; Spermatophyta; Magnoliophyta; eudicotyledons; Gunneridae; Pentapetalae; rosids; malvids; Brassicales; Brassicaceae; Camelineae; Arabidopsis	UniRef90_UPI00053C6403^UniRef90_UPI00053C6403^Q:664-3942,H:74-804^42.6%ID^E:1.5e-205^.^.	UniRef90_UPI00053C6403^UniRef90_UPI00053C6403^Q:1-408,H:410-804^72.3%ID^E:2.9e-165^.^.	PF00027.28^cNMP_binding^Cyclic nucleotide-binding domain^5-89^E:1.2e-15`PF12796.6^Ank_2^Ankyrin repeats (3 copies)^96-189^E:8.5e-11`PF13637.5^Ank_4^Ankyrin repeats (many copies)^133-179^E:1.3e-06`PF12796.6^Ank_2^Ankyrin repeats (3 copies)^134-212^E:1.5e-11`PF13857.5^Ank_5^Ankyrin repeats (many copies)^145-195^E:1.6e-09`PF13637.5^Ank_4^Ankyrin repeats (many copies)^159-209^E:2.3e-07`PF13606.5^Ank_…	.
TRINITY_DN26340_c0_g1	TRINITY_DN26340_c0_g1_i12	AKT2_ARATH^AKT2_ARATH^Q:767-2758,H:139-763^65.447%ID^E:0^RecName: Full=Potassium channel AKT2/3;^Eukaryota; Viridiplantae; Streptophyta; Embryophyta; Tracheophyta; Spermatophyta; Magnoliophyta; eudicotyledons; Gunneridae; Pentapetalae; rosids; malvids; Brassicales; Brassicaceae; Camelineae; Arabidopsis`AKT2_ARATH^AKT2_ARATH^Q:36-476,H:1-149^73.154%ID^E:2.14e-48^RecName: Full=Potassium channel AKT…	.	TRINITY_DN26340_c0_g1_i12.p1	1031-2839[+]	AKT2_ARATH^AKT2_ARATH^Q:1-576,H:227-763^65.21%ID^E:0^RecName: Full=Potassium channel AKT2/3;^Eukaryota; Viridiplantae; Streptophyta; Embryophyta; Tracheophyta; Spermatophyta; Magnoliophyta; eudicotyledons; Gunneridae; Pentapetalae; rosids; malvids; Brassicales; Brassicaceae; Camelineae; Arabidopsis	UniRef90_UPI00053C6403^UniRef90_UPI00053C6403^Q:767-2755,H:138-768^70%ID^E:4.9e-267^.^.	UniRef90_UPI00053C6403^UniRef90_UPI00053C6403^Q:1-575,H:226-768^69.5%ID^E:1.7e-227^.^.	PF00520.30^Ion_trans^Ion transport protein^1-98^E:5.3e-13`PF07885.15^Ion_trans_2^Ion channel^26-92^E:1.2e-13`PF00027.28^cNMP_binding^Cyclic nucleotide-binding domain^208-292^E:9.5e-15`PF12796.6^Ank_2^Ankyrin repeats (3 copies)^328-395^E:1.7e-09`PF12796.6^Ank_2^Ankyrin repeats (3 copies)^343-419^E:3.7e-12`PF13857.5^Ank_5^Ankyrin repeats (many copies)^351-402^E:1.2e-08`PF13637.5^Ank_4^Ankyrin repea…	.
TRINITY_DN26340_c0_g1	TRINITY_DN26340_c0_g1_i16	AKT2_ARATH^AKT2_ARATH^Q:36-2480,H:1-763^69.184%ID^E:0^RecName: Full=Potassium channel AKT2/3;^Eukaryota; Viridiplantae; Streptophyta; Embryophyta; Tracheophyta; Spermatophyta; Magnoliophyta; eudicotyledons; Gunneridae; Pentapetalae; rosids; malvids; Brassicales; Brassicaceae; Camelineae; Arabidopsis	.	TRINITY_DN26340_c0_g1_i16.p1	3-2561[+]	AKT2_ARATH^AKT2_ARATH^Q:12-826,H:1-763^69.184%ID^E:0^RecName: Full=Potassium channel AKT2/3;^Eukaryota; Viridiplantae; Streptophyta; Embryophyta; Tracheophyta; Spermatophyta; Magnoliophyta; eudicotyledons; Gunneridae; Pentapetalae; rosids; malvids; Brassicales; Brassicaceae; Camelineae; Arabidopsis	UniRef90_UPI00053C6403^UniRef90_UPI00053C6403^Q:36-2477,H:1-768^73.8%ID^E:0^.^.	UniRef90_UPI00053C6403^UniRef90_UPI00053C6403^Q:12-825,H:1-768^73.8%ID^E:0^.^.	PF00520.30^Ion_trans^Ion transport protein^85-333^E:6.5e-37`PF07885.15^Ion_trans_2^Ion channel^233-327^E:2.6e-13`PF00027.28^cNMP_binding^Cyclic nucleotide-binding domain^458-542^E:1.5e-14`PF12796.6^Ank_2^Ankyrin repeats (3 copies)^579-645^E:2.8e-09`PF12796.6^Ank_2^Ankyrin repeats (3 copies)^593-669^E:6e-12`PF13857.5^Ank_5^Ankyrin repeats (many copies)^601-652^E:1.9e-08`PF13637.5^Ank_4^Ankyrin rep…	.
TRINITY_DN26340_c0_g2	TRINITY_DN26340_c0_g2_i18	AKT2_ARATH^AKT2_ARATH^Q:2400-3629,H:407-797^67.067%ID^E:2.64e-167^RecName: Full=Potassium channel AKT2/3;^Eukaryota; Viridiplantae; Streptophyta; Embryophyta; Tracheophyta; Spermatophyta; Magnoliophyta; eudicotyledons; Gunneridae; Pentapetalae; rosids; malvids; Brassicales; Brassicaceae; Camelineae; Arabidopsis`AKT2_ARATH^AKT2_ARATH^Q:1333-2142,H:140-408^84.074%ID^E:2.5e-139^RecName: Full=Potassi…	.	TRINITY_DN26340_c0_g2_i18.p1	2409-3653[+]	AKT2_ARATH^AKT2_ARATH^Q:1-407,H:410-797^66.828%ID^E:0^RecName: Full=Potassium channel AKT2/3;^Eukaryota; Viridiplantae; Streptophyta; Embryophyta; Tracheophyta; Spermatophyta; Magnoliophyta; eudicotyledons; Gunneridae; Pentapetalae; rosids; malvids; Brassicales; Brassicaceae; Camelineae; Arabidopsis	UniRef90_UPI00053C6403^UniRef90_UPI00053C6403^Q:2400-3632,H:407-804^72.3%ID^E:1.4e-165^.^.	UniRef90_UPI00053C6403^UniRef90_UPI00053C6403^Q:1-408,H:410-804^72.1%ID^E:8.4e-165^.^.	PF00027.28^cNMP_binding^Cyclic nucleotide-binding domain^5-89^E:1.2e-15`PF12796.6^Ank_2^Ankyrin repeats (3 copies)^96-189^E:2.6e-10`PF13637.5^Ank_4^Ankyrin repeats (many copies)^133-179^E:3.3e-07`PF12796.6^Ank_2^Ankyrin repeats (3 copies)^134-212^E:9.5e-12`PF13857.5^Ank_5^Ankyrin repeats (many copies)^145-195^E:3.8e-08`PF13606.5^Ank_3^Ankyrin repeat^159-187^E:0.00041`PF00023.29^Ank^Ankyrin repeat…	.
TRINITY_DN26340_c0_g2	TRINITY_DN26340_c0_g2_i19	AKT2_ARATH^AKT2_ARATH^Q:1333-2142,H:140-408^84.074%ID^E:8.64e-138^RecName: Full=Potassium channel AKT2/3;^Eukaryota; Viridiplantae; Streptophyta; Embryophyta; Tracheophyta; Spermatophyta; Magnoliophyta; eudicotyledons; Gunneridae; Pentapetalae; rosids; malvids; Brassicales; Brassicaceae; Camelineae; Arabidopsis`AKT2_ARATH^AKT2_ARATH^Q:2552-3136,H:407-603^73.134%ID^E:1.26e-86^RecName: Full=Potassi…	.	TRINITY_DN26340_c0_g2_i19.p2	3507-4262[+]	AKT2_ARATH^AKT2_ARATH^Q:20-244,H:598-797^59.556%ID^E:2.7e-75^RecName: Full=Potassium channel AKT2/3;^Eukaryota; Viridiplantae; Streptophyta; Embryophyta; Tracheophyta; Spermatophyta; Magnoliophyta; eudicotyledons; Gunneridae; Pentapetalae; rosids; malvids; Brassicales; Brassicaceae; Camelineae; Arabidopsis	UniRef90_UPI00053C6403^UniRef90_UPI00053C6403^Q:664-2142,H:74-408^61.3%ID^E:4.1e-153^.^.	UniRef90_UPI00053C6403^UniRef90_UPI00053C6403^Q:22-245,H:598-804^66.5%ID^E:5.4e-74^.^.	PF11834.7^KHA^KHA, dimerisation domain of potassium ion channel^169-243^E:1.2e-20	.
TRINITY_DN26340_c0_g2	TRINITY_DN26340_c0_g2_i20	AKT2_ARATH^AKT2_ARATH^Q:2552-3793,H:407-797^66.667%ID^E:3.55e-175^RecName: Full=Potassium channel AKT2/3;^Eukaryota; Viridiplantae; Streptophyta; Embryophyta; Tracheophyta; Spermatophyta; Magnoliophyta; eudicotyledons; Gunneridae; Pentapetalae; rosids; malvids; Brassicales; Brassicaceae; Camelineae; Arabidopsis`AKT2_ARATH^AKT2_ARATH^Q:1333-2142,H:140-408^84.074%ID^E:7.06e-139^RecName: Full=Potass…	.	TRINITY_DN26340_c0_g2_i20.p1	2462-3817[+]	AKT2_ARATH^AKT2_ARATH^Q:31-444,H:407-797^66.667%ID^E:0^RecName: Full=Potassium channel AKT2/3;^Eukaryota; Viridiplantae; Streptophyta; Embryophyta; Tracheophyta; Spermatophyta; Magnoliophyta; eudicotyledons; Gunneridae; Pentapetalae; rosids; malvids; Brassicales; Brassicaceae; Camelineae; Arabidopsis	UniRef90_UPI00053C6403^UniRef90_UPI00053C6403^Q:2453-3796,H:380-804^67.3%ID^E:7.8e-164^.^.	UniRef90_UPI00053C6403^UniRef90_UPI00053C6403^Q:31-445,H:407-804^71.8%ID^E:1.2e-164^.^.	PF00027.28^cNMP_binding^Cyclic nucleotide-binding domain^38-122^E:1.4e-15`PF12796.6^Ank_2^Ankyrin repeats (3 copies)^129-226^E:4.9e-07`PF12796.6^Ank_2^Ankyrin repeats (3 copies)^170-249^E:4.4e-07`PF00023.29^Ank^Ankyrin repeat^192-226^E:0.031`PF12796.6^Ank_2^Ankyrin repeats (3 copies)^201-290^E:7.7e-09`PF13637.5^Ank_4^Ankyrin repeats (many copies)^201-246^E:8.4e-05`PF11834.7^KHA^KHA, dimerisation …	.
TRINITY_DN26340_c0_g4	TRINITY_DN26340_c0_g4_i1	.	.	.	.	.	.	.	.	.
TRINITY_DN26340_c0_g1	TRINITY_DN26340_c0_g1_i22	AKT2_ARATH^AKT2_ARATH^Q:298-735,H:220-364^84.247%ID^E:1.26e-81^RecName: Full=Potassium channel AKT2/3;^Eukaryota; Viridiplantae; Streptophyta; Embryophyta; Tracheophyta; Spermatophyta; Magnoliophyta; eudicotyledons; Gunneridae; Pentapetalae; rosids; malvids; Brassicales; Brassicaceae; Camelineae; Arabidopsis	.	TRINITY_DN26340_c0_g1_i22.p1	283-735[+]	AKT2_ARATH^AKT2_ARATH^Q:6-151,H:220-364^84.247%ID^E:1.48e-83^RecName: Full=Potassium channel AKT2/3;^Eukaryota; Viridiplantae; Streptophyta; Embryophyta; Tracheophyta; Spermatophyta; Magnoliophyta; eudicotyledons; Gunneridae; Pentapetalae; rosids; malvids; Brassicales; Brassicaceae; Camelineae; Arabidopsis	UniRef90_F6H931^UniRef90_F6H931^Q:298-735,H:223-368^87.7%ID^E:4.8e-67^.^.	UniRef90_F6H931^UniRef90_F6H931^Q:6-151,H:223-368^87.7%ID^E:3.8e-67^.^.	PF00520.30^Ion_trans^Ion transport protein^8-110^E:2e-15`PF07885.15^Ion_trans_2^Ion channel^10-104^E:7e-14	.
TRINITY_DN26340_c0_g2	TRINITY_DN26340_c0_g2_i22	AKT2_ARATH^AKT2_ARATH^Q:2959-4188,H:407-797^67.067%ID^E:6.7e-166^RecName: Full=Potassium channel AKT2/3;^Eukaryota; Viridiplantae; Streptophyta; Embryophyta; Tracheophyta; Spermatophyta; Magnoliophyta; eudicotyledons; Gunneridae; Pentapetalae; rosids; malvids; Brassicales; Brassicaceae; Camelineae; Arabidopsis`AKT2_ARATH^AKT2_ARATH^Q:1980-2549,H:220-408^87.895%ID^E:2.25e-102^RecName: Full=Potassi…	.	TRINITY_DN26340_c0_g2_i22.p1	2869-4212[+]	AKT2_ARATH^AKT2_ARATH^Q:31-440,H:407-797^67.067%ID^E:0^RecName: Full=Potassium channel AKT2/3;^Eukaryota; Viridiplantae; Streptophyta; Embryophyta; Tracheophyta; Spermatophyta; Magnoliophyta; eudicotyledons; Gunneridae; Pentapetalae; rosids; malvids; Brassicales; Brassicaceae; Camelineae; Arabidopsis	UniRef90_UPI00053C6403^UniRef90_UPI00053C6403^Q:664-4191,H:74-804^39.4%ID^E:1.2e-184^.^.	UniRef90_UPI00053C6403^UniRef90_UPI00053C6403^Q:31-441,H:407-804^72.3%ID^E:3.7e-166^.^.	PF00027.28^cNMP_binding^Cyclic nucleotide-binding domain^38-122^E:1.4e-15`PF12796.6^Ank_2^Ankyrin repeats (3 copies)^129-222^E:3e-10`PF13637.5^Ank_4^Ankyrin repeats (many copies)^166-212^E:3.7e-07`PF12796.6^Ank_2^Ankyrin repeats (3 copies)^167-245^E:1.1e-11`PF13857.5^Ank_5^Ankyrin repeats (many copies)^178-228^E:4.2e-08`PF13606.5^Ank_3^Ankyrin repeat^192-220^E:0.00045`PF00023.29^Ank^Ankyrin repea…	.
TRINITY_DN26340_c0_g2	TRINITY_DN26340_c0_g2_i24	AKT2_ARATH^AKT2_ARATH^Q:1333-2730,H:140-610^79.873%ID^E:0^RecName: Full=Potassium channel AKT2/3;^Eukaryota; Viridiplantae; Streptophyta; Embryophyta; Tracheophyta; Spermatophyta; Magnoliophyta; eudicotyledons; Gunneridae; Pentapetalae; rosids; malvids; Brassicales; Brassicaceae; Camelineae; Arabidopsis`AKT2_ARATH^AKT2_ARATH^Q:664-888,H:75-149^85.333%ID^E:1.86e-31^RecName: Full=Potassium channel …	.	TRINITY_DN26340_c0_g2_i24.p1	1384-2730[+]	AKT2_ARATH^AKT2_ARATH^Q:1-449,H:157-610^80.879%ID^E:0^RecName: Full=Potassium channel AKT2/3;^Eukaryota; Viridiplantae; Streptophyta; Embryophyta; Tracheophyta; Spermatophyta; Magnoliophyta; eudicotyledons; Gunneridae; Pentapetalae; rosids; malvids; Brassicales; Brassicaceae; Camelineae; Arabidopsis	UniRef90_UPI00053C6403^UniRef90_UPI00053C6403^Q:664-2730,H:74-608^66.2%ID^E:8.4e-250^.^.	UniRef90_UPI00053C6403^UniRef90_UPI00053C6403^Q:1-449,H:156-608^85.4%ID^E:4.2e-226^.^.	PF00520.30^Ion_trans^Ion transport protein^2-168^E:8.6e-24`PF07885.15^Ion_trans_2^Ion channel^67-162^E:5.2e-14`PF00027.28^cNMP_binding^Cyclic nucleotide-binding domain^259-343^E:1.4e-15`PF12796.6^Ank_2^Ankyrin repeats (3 copies)^350-443^E:2.9e-10`PF13637.5^Ank_4^Ankyrin repeats (many copies)^387-433^E:3.8e-07`PF13857.5^Ank_5^Ankyrin repeats (many copies)^399-449^E:8.4e-08`PF13606.5^Ank_3^Ankyrin …	.
TRINITY_DN26340_c0_g1	TRINITY_DN26340_c0_g1_i25	AKT2_ARATH^AKT2_ARATH^Q:1059-2804,H:202-763^72.184%ID^E:0^RecName: Full=Potassium channel AKT2/3;^Eukaryota; Viridiplantae; Streptophyta; Embryophyta; Tracheophyta; Spermatophyta; Magnoliophyta; eudicotyledons; Gunneridae; Pentapetalae; rosids; malvids; Brassicales; Brassicaceae; Camelineae; Arabidopsis`AKT2_ARATH^AKT2_ARATH^Q:36-476,H:1-149^73.154%ID^E:4.08e-49^RecName: Full=Potassium channel AK…	.	TRINITY_DN26340_c0_g1_i25.p1	1134-2885[+]	AKT2_ARATH^AKT2_ARATH^Q:1-557,H:227-763^71.836%ID^E:0^RecName: Full=Potassium channel AKT2/3;^Eukaryota; Viridiplantae; Streptophyta; Embryophyta; Tracheophyta; Spermatophyta; Magnoliophyta; eudicotyledons; Gunneridae; Pentapetalae; rosids; malvids; Brassicales; Brassicaceae; Camelineae; Arabidopsis	UniRef90_UPI00053C6403^UniRef90_UPI00053C6403^Q:36-2801,H:1-768^63.2%ID^E:3.2e-304^.^.	UniRef90_UPI00053C6403^UniRef90_UPI00053C6403^Q:1-556,H:226-768^76.3%ID^E:2.4e-242^.^.	PF00520.30^Ion_trans^Ion transport protein^1-98^E:5.1e-13`PF07885.15^Ion_trans_2^Ion channel^26-92^E:1.2e-13`PF00027.28^cNMP_binding^Cyclic nucleotide-binding domain^189-273^E:9e-15`PF12796.6^Ank_2^Ankyrin repeats (3 copies)^309-376^E:1.7e-09`PF12796.6^Ank_2^Ankyrin repeats (3 copies)^324-400^E:3.6e-12`PF13857.5^Ank_5^Ankyrin repeats (many copies)^332-383^E:1.2e-08`PF13637.5^Ank_4^Ankyrin repeats…	.
TRINITY_DN26340_c0_g2	TRINITY_DN26340_c0_g2_i26	AKT2_ARATH^AKT2_ARATH^Q:664-1668,H:75-408^86.269%ID^E:0^RecName: Full=Potassium channel AKT2/3;^Eukaryota; Viridiplantae; Streptophyta; Embryophyta; Tracheophyta; Spermatophyta; Magnoliophyta; eudicotyledons; Gunneridae; Pentapetalae; rosids; malvids; Brassicales; Brassicaceae; Camelineae; Arabidopsis`AKT2_ARATH^AKT2_ARATH^Q:1926-2417,H:407-546^60%ID^E:1.27e-51^RecName: Full=Potassium channel AKT…	.	TRINITY_DN26340_c0_g2_i26.p1	685-1707[+]	AKT2_ARATH^AKT2_ARATH^Q:1-328,H:82-408^86.89%ID^E:0^RecName: Full=Potassium channel AKT2/3;^Eukaryota; Viridiplantae; Streptophyta; Embryophyta; Tracheophyta; Spermatophyta; Magnoliophyta; eudicotyledons; Gunneridae; Pentapetalae; rosids; malvids; Brassicales; Brassicaceae; Camelineae; Arabidopsis	UniRef90_UPI00053C6403^UniRef90_UPI00053C6403^Q:664-1668,H:74-408^90.1%ID^E:1.6e-172^.^.	UniRef90_UPI00053C6403^UniRef90_UPI00053C6403^Q:1-328,H:81-408^90.2%ID^E:1.9e-167^.^.	PF00520.30^Ion_trans^Ion transport protein^1-243^E:5.5e-36`PF07885.15^Ion_trans_2^Ion channel^142-237^E:3.2e-14	.
TRINITY_DN26329_c5_g1	TRINITY_DN26329_c5_g1_i1	.	.	.	.	.	.	.	.	.
TRINITY_DN26329_c9_g1	TRINITY_DN26329_c9_g1_i1	.	.	.	.	.	.	.	.	.
TRINITY_DN26329_c12_g1	TRINITY_DN26329_c12_g1_i1	.	.	.	.	.	.	.	.	.
TRINITY_DN26329_c15_g1	TRINITY_DN26329_c15_g1_i1	.	.	.	.	.	.	.	.	.
TRINITY_DN26329_c15_g2	TRINITY_DN26329_c15_g2_i1	.	.	.	.	.	.	.	.	.
TRINITY_DN26329_c18_g1	TRINITY_DN26329_c18_g1_i1	.	.	.	.	.	.	.	.	.
TRINITY_DN26329_c20_g1	TRINITY_DN26329_c20_g1_i1	.	.	.	.	.	.	.	.	.
TRINITY_DN26329_c22_g1	TRINITY_DN26329_c22_g1_i1	.	.	.	.	.	.	.	.	.
TRINITY_DN26329_c23_g1	TRINITY_DN26329_c23_g1_i1	.	.	.	.	.	.	.	.	.
TRINITY_DN26329_c24_g1	TRINITY_DN26329_c24_g1_i1	.	.	.	.	.	.	.	.	.
TRINITY_DN26329_c25_g1	TRINITY_DN26329_c25_g1_i1	.	.	.	.	.	.	.	.	.
TRINITY_DN26329_c26_g1	TRINITY_DN26329_c26_g1_i1	.	.	.	.	.	.	.	.	.
TRINITY_DN26319_c0_g1	TRINITY_DN26319_c0_g1_i1	THOC1_ARATH^THOC1_ARATH^Q:533-2344,H:1-596^83.059%ID^E:0^RecName: Full=THO complex subunit 1;^Eukaryota; Viridiplantae; Streptophyta; Embryophyta; Tracheophyta; Spermatophyta; Magnoliophyta; eudicotyledons; Gunneridae; Pentapetalae; rosids; malvids; Brassicales; Brassicaceae; Camelineae; Arabidopsis	.	TRINITY_DN26319_c0_g1_i1.p1	533-2350[+]	THOC1_ARATH^THOC1_ARATH^Q:1-604,H:1-596^83.059%ID^E:0^RecName: Full=THO complex subunit 1;^Eukaryota; Viridiplantae; Streptophyta; Embryophyta; Tracheophyta; Spermatophyta; Magnoliophyta; eudicotyledons; Gunneridae; Pentapetalae; rosids; malvids; Brassicales; Brassicaceae; Camelineae; Arabidopsis	UniRef90_UPI00053C4D6F^UniRef90_UPI00053C4D6F^Q:533-2320,H:1-600^85.5%ID^E:2.1e-293^.^.	UniRef90_UPI00053C4D6F^UniRef90_UPI00053C4D6F^Q:1-596,H:1-600^85.5%ID^E:2.4e-293^.^.	PF11957.7^efThoc1^THO complex subunit 1 transcription elongation factor^83-501^E:1e-100	.
TRINITY_DN26319_c0_g1	TRINITY_DN26319_c0_g1_i2	THOC1_ARATH^THOC1_ARATH^Q:820-2484,H:2-530^83.692%ID^E:0^RecName: Full=THO complex subunit 1;^Eukaryota; Viridiplantae; Streptophyta; Embryophyta; Tracheophyta; Spermatophyta; Magnoliophyta; eudicotyledons; Gunneridae; Pentapetalae; rosids; malvids; Brassicales; Brassicaceae; Camelineae; Arabidopsis	.	TRINITY_DN26319_c0_g1_i2.p1	949-2502[+]	THOC1_ARATH^THOC1_ARATH^Q:1-512,H:45-530^83.883%ID^E:0^RecName: Full=THO complex subunit 1;^Eukaryota; Viridiplantae; Streptophyta; Embryophyta; Tracheophyta; Spermatophyta; Magnoliophyta; eudicotyledons; Gunneridae; Pentapetalae; rosids; malvids; Brassicales; Brassicaceae; Camelineae; Arabidopsis	UniRef90_UPI00053C4D6F^UniRef90_UPI00053C4D6F^Q:820-2469,H:2-522^87.1%ID^E:8.7e-274^.^.	UniRef90_UPI00053C4D6F^UniRef90_UPI00053C4D6F^Q:1-507,H:45-522^87.4%ID^E:7.8e-253^.^.	PF11957.7^efThoc1^THO complex subunit 1 transcription elongation factor^39-432^E:7.4e-100	.
TRINITY_DN26319_c0_g1	TRINITY_DN26319_c0_g1_i3	THOC1_ARATH^THOC1_ARATH^Q:3-116,H:186-223^89.474%ID^E:1.94e-17^RecName: Full=THO complex subunit 1;^Eukaryota; Viridiplantae; Streptophyta; Embryophyta; Tracheophyta; Spermatophyta; Magnoliophyta; eudicotyledons; Gunneridae; Pentapetalae; rosids; malvids; Brassicales; Brassicaceae; Camelineae; Arabidopsis	.	.	.	.	UniRef90_UPI0007EF435E^UniRef90_UPI0007EF435E^Q:3-146,H:183-230^75%ID^E:1.2e-13^.^.	.	.	.
TRINITY_DN26319_c0_g1	TRINITY_DN26319_c0_g1_i5	THOC1_ARATH^THOC1_ARATH^Q:533-1699,H:1-392^90.306%ID^E:0^RecName: Full=THO complex subunit 1;^Eukaryota; Viridiplantae; Streptophyta; Embryophyta; Tracheophyta; Spermatophyta; Magnoliophyta; eudicotyledons; Gunneridae; Pentapetalae; rosids; malvids; Brassicales; Brassicaceae; Camelineae; Arabidopsis	.	TRINITY_DN26319_c0_g1_i5.p1	533-1783[+]	THOC1_ARATH^THOC1_ARATH^Q:1-389,H:1-392^90.306%ID^E:0^RecName: Full=THO complex subunit 1;^Eukaryota; Viridiplantae; Streptophyta; Embryophyta; Tracheophyta; Spermatophyta; Magnoliophyta; eudicotyledons; Gunneridae; Pentapetalae; rosids; malvids; Brassicales; Brassicaceae; Camelineae; Arabidopsis	UniRef90_UPI00053C4D6F^UniRef90_UPI00053C4D6F^Q:533-1699,H:1-389^93.3%ID^E:2e-205^.^.	UniRef90_UPI00053C4D6F^UniRef90_UPI00053C4D6F^Q:1-389,H:1-389^93.3%ID^E:1.7e-205^.^.	PF11957.7^efThoc1^THO complex subunit 1 transcription elongation factor^83-390^E:3e-82	.
TRINITY_DN26319_c0_g2	TRINITY_DN26319_c0_g2_i1	.	.	.	.	.	.	.	.	.
TRINITY_DN26319_c0_g1	TRINITY_DN26319_c0_g1_i6	.	.	.	.	.	.	.	.	.
TRINITY_DN26319_c0_g1	TRINITY_DN26319_c0_g1_i8	.	.	.	.	.	.	.	.	.
TRINITY_DN26319_c0_g1	TRINITY_DN26319_c0_g1_i9	THOC1_ARATH^THOC1_ARATH^Q:1-252,H:423-482^65.476%ID^E:1.97e-29^RecName: Full=THO complex subunit 1;^Eukaryota; Viridiplantae; Streptophyta; Embryophyta; Tracheophyta; Spermatophyta; Magnoliophyta; eudicotyledons; Gunneridae; Pentapetalae; rosids; malvids; Brassicales; Brassicaceae; Camelineae; Arabidopsis	.	.	.	.	UniRef90_A0A1R3J4H8^UniRef90_A0A1R3J4H8^Q:1-252,H:418-501^71.4%ID^E:1.1e-26^.^.	.	.	.
TRINITY_DN26319_c0_g1	TRINITY_DN26319_c0_g1_i10	.	.	.	.	.	.	.	.	.
TRINITY_DN26319_c0_g1	TRINITY_DN26319_c0_g1_i12	.	.	.	.	.	.	.	.	.
TRINITY_DN26319_c0_g1	TRINITY_DN26319_c0_g1_i13	THOC1_ARATH^THOC1_ARATH^Q:265-531,H:1-92^75%ID^E:2.5e-31^RecName: Full=THO complex subunit 1;^Eukaryota; Viridiplantae; Streptophyta; Embryophyta; Tracheophyta; Spermatophyta; Magnoliophyta; eudicotyledons; Gunneridae; Pentapetalae; rosids; malvids; Brassicales; Brassicaceae; Camelineae; Arabidopsis	.	.	.	.	UniRef90_UPI00053C4D6F^UniRef90_UPI00053C4D6F^Q:265-534,H:1-90^82.2%ID^E:3.5e-31^.^.	.	.	.
TRINITY_DN26319_c0_g1	TRINITY_DN26319_c0_g1_i14	THOC1_ARATH^THOC1_ARATH^Q:203-769,H:1-192^89.062%ID^E:1.17e-113^RecName: Full=THO complex subunit 1;^Eukaryota; Viridiplantae; Streptophyta; Embryophyta; Tracheophyta; Spermatophyta; Magnoliophyta; eudicotyledons; Gunneridae; Pentapetalae; rosids; malvids; Brassicales; Brassicaceae; Camelineae; Arabidopsis	.	TRINITY_DN26319_c0_g1_i14.p1	203-769[+]	THOC1_ARATH^THOC1_ARATH^Q:1-189,H:1-192^89.062%ID^E:7.41e-115^RecName: Full=THO complex subunit 1;^Eukaryota; Viridiplantae; Streptophyta; Embryophyta; Tracheophyta; Spermatophyta; Magnoliophyta; eudicotyledons; Gunneridae; Pentapetalae; rosids; malvids; Brassicales; Brassicaceae; Camelineae; Arabidopsis	UniRef90_UPI00053C4D6F^UniRef90_UPI00053C4D6F^Q:203-769,H:1-189^93.7%ID^E:5.3e-93^.^.	UniRef90_UPI00053C4D6F^UniRef90_UPI00053C4D6F^Q:1-189,H:1-189^93.7%ID^E:5.1e-93^.^.	PF11957.7^efThoc1^THO complex subunit 1 transcription elongation factor^83-188^E:1.9e-32	.
TRINITY_DN26319_c0_g1	TRINITY_DN26319_c0_g1_i15	THOC1_ARATH^THOC1_ARATH^Q:253-1050,H:1-185^61.338%ID^E:8.47e-91^RecName: Full=THO complex subunit 1;^Eukaryota; Viridiplantae; Streptophyta; Embryophyta; Tracheophyta; Spermatophyta; Magnoliophyta; eudicotyledons; Gunneridae; Pentapetalae; rosids; malvids; Brassicales; Brassicaceae; Camelineae; Arabidopsis	.	TRINITY_DN26319_c0_g1_i15.p1	253-894[+]	THOC1_ARATH^THOC1_ARATH^Q:1-191,H:1-162^72.68%ID^E:1.02e-81^RecName: Full=THO complex subunit 1;^Eukaryota; Viridiplantae; Streptophyta; Embryophyta; Tracheophyta; Spermatophyta; Magnoliophyta; eudicotyledons; Gunneridae; Pentapetalae; rosids; malvids; Brassicales; Brassicaceae; Camelineae; Arabidopsis	UniRef90_UPI00053C4D6F^UniRef90_UPI00053C4D6F^Q:253-1050,H:1-182^64.3%ID^E:9.5e-77^.^.	UniRef90_UPI00053C4D6F^UniRef90_UPI00053C4D6F^Q:1-190,H:1-158^77.4%ID^E:3.4e-69^.^.	PF11957.7^efThoc1^THO complex subunit 1 transcription elongation factor^83-191^E:2.6e-13	.
TRINITY_DN26319_c0_g1	TRINITY_DN26319_c0_g1_i17	THOC1_ARATH^THOC1_ARATH^Q:820-1707,H:2-300^85.953%ID^E:1.2e-164^RecName: Full=THO complex subunit 1;^Eukaryota; Viridiplantae; Streptophyta; Embryophyta; Tracheophyta; Spermatophyta; Magnoliophyta; eudicotyledons; Gunneridae; Pentapetalae; rosids; malvids; Brassicales; Brassicaceae; Camelineae; Arabidopsis`THOC1_ARATH^THOC1_ARATH^Q:2150-2260,H:326-362^91.892%ID^E:8.35e-11^RecName: Full=THO comple…	.	TRINITY_DN26319_c0_g1_i17.p1	949-1722[+]	THOC1_ARATH^THOC1_ARATH^Q:1-253,H:45-300^86.719%ID^E:8.32e-157^RecName: Full=THO complex subunit 1;^Eukaryota; Viridiplantae; Streptophyta; Embryophyta; Tracheophyta; Spermatophyta; Magnoliophyta; eudicotyledons; Gunneridae; Pentapetalae; rosids; malvids; Brassicales; Brassicaceae; Camelineae; Arabidopsis	UniRef90_UPI00053C4D6F^UniRef90_UPI00053C4D6F^Q:820-1947,H:2-322^75%ID^E:5.5e-146^.^.	UniRef90_UPI00053C4D6F^UniRef90_UPI00053C4D6F^Q:1-246,H:45-290^91.9%ID^E:1.1e-122^.^.	PF11957.7^efThoc1^THO complex subunit 1 transcription elongation factor^39-243^E:4.4e-51	.
TRINITY_DN26319_c0_g1	TRINITY_DN26319_c0_g1_i18	THOC1_ARATH^THOC1_ARATH^Q:820-1983,H:2-392^90.026%ID^E:0^RecName: Full=THO complex subunit 1;^Eukaryota; Viridiplantae; Streptophyta; Embryophyta; Tracheophyta; Spermatophyta; Magnoliophyta; eudicotyledons; Gunneridae; Pentapetalae; rosids; malvids; Brassicales; Brassicaceae; Camelineae; Arabidopsis	.	TRINITY_DN26319_c0_g1_i18.p1	949-2067[+]	THOC1_ARATH^THOC1_ARATH^Q:1-345,H:45-392^91.092%ID^E:0^RecName: Full=THO complex subunit 1;^Eukaryota; Viridiplantae; Streptophyta; Embryophyta; Tracheophyta; Spermatophyta; Magnoliophyta; eudicotyledons; Gunneridae; Pentapetalae; rosids; malvids; Brassicales; Brassicaceae; Camelineae; Arabidopsis	UniRef90_UPI00053C4D6F^UniRef90_UPI00053C4D6F^Q:820-1983,H:2-389^93%ID^E:1.1e-204^.^.	UniRef90_UPI00053C4D6F^UniRef90_UPI00053C4D6F^Q:1-345,H:45-389^94.2%ID^E:4.3e-184^.^.	PF11957.7^efThoc1^THO complex subunit 1 transcription elongation factor^39-345^E:3.1e-82	.
TRINITY_DN26349_c0_g1	TRINITY_DN26349_c0_g1_i1	.	.	.	.	.	.	.	.	.
TRINITY_DN26349_c10_g1	TRINITY_DN26349_c10_g1_i1	.	.	.	.	.	.	.	.	.
TRINITY_DN26349_c15_g1	TRINITY_DN26349_c15_g1_i1	.	.	.	.	.	.	.	.	.
TRINITY_DN26349_c15_g1	TRINITY_DN26349_c15_g1_i2	.	.	.	.	.	.	.	.	.
TRINITY_DN26349_c18_g1	TRINITY_DN26349_c18_g1_i1	.	.	TRINITY_DN26349_c18_g1_i1.p1	3-368[+]	.	.	.	.	.
TRINITY_DN26349_c18_g2	TRINITY_DN26349_c18_g2_i1	.	.	.	.	.	.	.	.	.
TRINITY_DN26349_c19_g1	TRINITY_DN26349_c19_g1_i1	.	.	.	.	.	.	.	.	.
TRINITY_DN26349_c21_g2	TRINITY_DN26349_c21_g2_i1	.	.	.	.	.	.	.	.	.
TRINITY_DN26349_c21_g3	TRINITY_DN26349_c21_g3_i1	.	.	.	.	.	.	.	.	.
TRINITY_DN26349_c21_g1	TRINITY_DN26349_c21_g1_i2	.	.	.	.	.	.	.	.	.
TRINITY_DN26349_c22_g1	TRINITY_DN26349_c22_g1_i2	.	.	.	.	.	.	.	.	.
TRINITY_DN26349_c22_g1	TRINITY_DN26349_c22_g1_i6	.	.	.	.	.	.	.	.	.
TRINITY_DN26349_c22_g1	TRINITY_DN26349_c22_g1_i8	.	.	.	.	.	.	.	.	.
TRINITY_DN26349_c22_g1	TRINITY_DN26349_c22_g1_i9	.	.	.	.	.	.	.	.	.
TRINITY_DN26349_c22_g2	TRINITY_DN26349_c22_g2_i1	.	.	.	.	.	.	.	.	.
TRINITY_DN26349_c22_g1	TRINITY_DN26349_c22_g1_i10	.	.	.	.	.	.	.	.	.
TRINITY_DN26349_c22_g1	TRINITY_DN26349_c22_g1_i13	.	.	.	.	.	.	.	.	.
TRINITY_DN26349_c23_g1	TRINITY_DN26349_c23_g1_i1	.	.	.	.	.	.	.	.	.
TRINITY_DN26349_c24_g1	TRINITY_DN26349_c24_g1_i1	.	.	.	.	.	.	.	.	.
TRINITY_DN26379_c0_g1	TRINITY_DN26379_c0_g1_i1	NHX6_ARATH^NHX6_ARATH^Q:359-994,H:79-250^74.057%ID^E:4.75e-85^RecName: Full=Sodium/hydrogen exchanger 6;^Eukaryota; Viridiplantae; Streptophyta; Embryophyta; Tracheophyta; Spermatophyta; Magnoliophyta; eudicotyledons; Gunneridae; Pentapetalae; rosids; malvids; Brassicales; Brassicaceae; Camelineae; Arabidopsis	.	.	.	.	UniRef90_UPI00053C808D^UniRef90_UPI00053C808D^Q:359-994,H:81-252^75.9%ID^E:1.7e-75^.^.	.	.	.
TRINITY_DN26379_c0_g1	TRINITY_DN26379_c0_g1_i2	NHX6_ARATH^NHX6_ARATH^Q:124-1404,H:3-389^82.904%ID^E:0^RecName: Full=Sodium/hydrogen exchanger 6;^Eukaryota; Viridiplantae; Streptophyta; Embryophyta; Tracheophyta; Spermatophyta; Magnoliophyta; eudicotyledons; Gunneridae; Pentapetalae; rosids; malvids; Brassicales; Brassicaceae; Camelineae; Arabidopsis	.	TRINITY_DN26379_c0_g1_i2.p1	112-717[+]	NHX6_ARATH^NHX6_ARATH^Q:5-201,H:3-199^90.863%ID^E:1.09e-126^RecName: Full=Sodium/hydrogen exchanger 6;^Eukaryota; Viridiplantae; Streptophyta; Embryophyta; Tracheophyta; Spermatophyta; Magnoliophyta; eudicotyledons; Gunneridae; Pentapetalae; rosids; malvids; Brassicales; Brassicaceae; Camelineae; Arabidopsis	UniRef90_UPI00053C808D^UniRef90_UPI00053C808D^Q:112-1404,H:1-391^84%ID^E:3e-195^.^.	UniRef90_UPI00053C808D^UniRef90_UPI00053C808D^Q:1-201,H:1-201^91.5%ID^E:1.5e-95^.^.	PF00999.20^Na_H_Exchanger^Sodium/hydrogen exchanger family^36-199^E:2.7e-31	.
TRINITY_DN26379_c0_g1	TRINITY_DN26379_c0_g1_i4	NHX6_ARATH^NHX6_ARATH^Q:160-450,H:253-349^89.691%ID^E:1.35e-51^RecName: Full=Sodium/hydrogen exchanger 6;^Eukaryota; Viridiplantae; Streptophyta; Embryophyta; Tracheophyta; Spermatophyta; Magnoliophyta; eudicotyledons; Gunneridae; Pentapetalae; rosids; malvids; Brassicales; Brassicaceae; Camelineae; Arabidopsis	.	.	.	.	UniRef90_M5X4T7^UniRef90_M5X4T7^Q:163-597,H:254-383^71.6%ID^E:2.8e-43^.^.	.	.	.
TRINITY_DN26379_c0_g1	TRINITY_DN26379_c0_g1_i6	NHX6_ARATH^NHX6_ARATH^Q:160-567,H:253-388^87.5%ID^E:2.73e-78^RecName: Full=Sodium/hydrogen exchanger 6;^Eukaryota; Viridiplantae; Streptophyta; Embryophyta; Tracheophyta; Spermatophyta; Magnoliophyta; eudicotyledons; Gunneridae; Pentapetalae; rosids; malvids; Brassicales; Brassicaceae; Camelineae; Arabidopsis	.	TRINITY_DN26379_c0_g1_i6.p1	217-576[+]	NHX6_ARATH^NHX6_ARATH^Q:1-117,H:272-388^87.179%ID^E:2.2e-65^RecName: Full=Sodium/hydrogen exchanger 6;^Eukaryota; Viridiplantae; Streptophyta; Embryophyta; Tracheophyta; Spermatophyta; Magnoliophyta; eudicotyledons; Gunneridae; Pentapetalae; rosids; malvids; Brassicales; Brassicaceae; Camelineae; Arabidopsis	UniRef90_UPI00053C808D^UniRef90_UPI00053C808D^Q:163-567,H:256-390^91.9%ID^E:2.9e-63^.^.	UniRef90_UPI00053C808D^UniRef90_UPI00053C808D^Q:1-117,H:274-390^91.5%ID^E:2.8e-52^.^.	PF00999.20^Na_H_Exchanger^Sodium/hydrogen exchanger family^1-117^E:2.8e-14	.
TRINITY_DN26379_c0_g1	TRINITY_DN26379_c0_g1_i9	NHX6_ARATH^NHX6_ARATH^Q:711-1259,H:244-426^90.164%ID^E:1.99e-126^RecName: Full=Sodium/hydrogen exchanger 6;^Eukaryota; Viridiplantae; Streptophyta; Embryophyta; Tracheophyta; Spermatophyta; Magnoliophyta; eudicotyledons; Gunneridae; Pentapetalae; rosids; malvids; Brassicales; Brassicaceae; Camelineae; Arabidopsis`NHX6_ARATH^NHX6_ARATH^Q:1378-1632,H:420-504^74.118%ID^E:1.99e-126^RecName: Full=Sodi…	.	TRINITY_DN26379_c0_g1_i9.p2	1423-1767[+]	NHX6_ARATH^NHX6_ARATH^Q:1-99,H:435-526^68.687%ID^E:5.92e-41^RecName: Full=Sodium/hydrogen exchanger 6;^Eukaryota; Viridiplantae; Streptophyta; Embryophyta; Tracheophyta; Spermatophyta; Magnoliophyta; eudicotyledons; Gunneridae; Pentapetalae; rosids; malvids; Brassicales; Brassicaceae; Camelineae; Arabidopsis	UniRef90_A0A067JTR5^UniRef90_A0A067JTR5^Q:696-1259,H:255-442^88.8%ID^E:4.3e-90^.^.	UniRef90_R0IDC0^UniRef90_R0IDC0^Q:1-69,H:387-455^78.3%ID^E:1.5e-23^.^.	.	.
TRINITY_DN26379_c0_g1	TRINITY_DN26379_c0_g1_i11	NHX6_ARATH^NHX6_ARATH^Q:124-1536,H:3-473^90.234%ID^E:0^RecName: Full=Sodium/hydrogen exchanger 6;^Eukaryota; Viridiplantae; Streptophyta; Embryophyta; Tracheophyta; Spermatophyta; Magnoliophyta; eudicotyledons; Gunneridae; Pentapetalae; rosids; malvids; Brassicales; Brassicaceae; Camelineae; Arabidopsis	.	TRINITY_DN26379_c0_g1_i11.p1	112-1536[+]	NHX6_ARATH^NHX6_ARATH^Q:5-475,H:3-473^90.234%ID^E:0^RecName: Full=Sodium/hydrogen exchanger 6;^Eukaryota; Viridiplantae; Streptophyta; Embryophyta; Tracheophyta; Spermatophyta; Magnoliophyta; eudicotyledons; Gunneridae; Pentapetalae; rosids; malvids; Brassicales; Brassicaceae; Camelineae; Arabidopsis	UniRef90_UPI00053C808D^UniRef90_UPI00053C808D^Q:112-1536,H:1-476^91.2%ID^E:4e-241^.^.	UniRef90_UPI00053C808D^UniRef90_UPI00053C808D^Q:1-475,H:1-476^91.2%ID^E:1.4e-240^.^.	PF00999.20^Na_H_Exchanger^Sodium/hydrogen exchanger family^36-439^E:2.2e-65	.
TRINITY_DN26379_c0_g1	TRINITY_DN26379_c0_g1_i12	NHX6_ARATH^NHX6_ARATH^Q:1-510,H:180-349^92.353%ID^E:6.62e-105^RecName: Full=Sodium/hydrogen exchanger 6;^Eukaryota; Viridiplantae; Streptophyta; Embryophyta; Tracheophyta; Spermatophyta; Magnoliophyta; eudicotyledons; Gunneridae; Pentapetalae; rosids; malvids; Brassicales; Brassicaceae; Camelineae; Arabidopsis	.	TRINITY_DN26379_c0_g1_i12.p1	1-543[+]	NHX6_ARATH^NHX6_ARATH^Q:1-170,H:180-349^92.353%ID^E:2.37e-106^RecName: Full=Sodium/hydrogen exchanger 6;^Eukaryota; Viridiplantae; Streptophyta; Embryophyta; Tracheophyta; Spermatophyta; Magnoliophyta; eudicotyledons; Gunneridae; Pentapetalae; rosids; malvids; Brassicales; Brassicaceae; Camelineae; Arabidopsis	UniRef90_Q8RWU6^UniRef90_Q8RWU6^Q:1-510,H:180-349^92.4%ID^E:9e-80^.^.	UniRef90_Q8RWU6^UniRef90_Q8RWU6^Q:1-170,H:180-349^92.4%ID^E:3.6e-80^.^.	PF00999.20^Na_H_Exchanger^Sodium/hydrogen exchanger family^2-172^E:3.8e-23	.
TRINITY_DN26379_c0_g1	TRINITY_DN26379_c0_g1_i14	NHX6_ARATH^NHX6_ARATH^Q:711-1259,H:244-426^90.164%ID^E:2.93e-126^RecName: Full=Sodium/hydrogen exchanger 6;^Eukaryota; Viridiplantae; Streptophyta; Embryophyta; Tracheophyta; Spermatophyta; Magnoliophyta; eudicotyledons; Gunneridae; Pentapetalae; rosids; malvids; Brassicales; Brassicaceae; Camelineae; Arabidopsis`NHX6_ARATH^NHX6_ARATH^Q:1378-1632,H:420-504^74.118%ID^E:2.93e-126^RecName: Full=Sodi…	.	TRINITY_DN26379_c0_g1_i14.p2	1423-1737[+]	NHX6_ARATH^NHX6_ARATH^Q:1-103,H:435-534^66.99%ID^E:1.16e-42^RecName: Full=Sodium/hydrogen exchanger 6;^Eukaryota; Viridiplantae; Streptophyta; Embryophyta; Tracheophyta; Spermatophyta; Magnoliophyta; eudicotyledons; Gunneridae; Pentapetalae; rosids; malvids; Brassicales; Brassicaceae; Camelineae; Arabidopsis	UniRef90_A0A067JTR5^UniRef90_A0A067JTR5^Q:696-1259,H:255-442^88.8%ID^E:4.1e-90^.^.	UniRef90_R0IDC0^UniRef90_R0IDC0^Q:1-69,H:387-455^78.3%ID^E:1.4e-23^.^.	.	.
TRINITY_DN26379_c0_g1	TRINITY_DN26379_c0_g1_i15	NHX6_ARATH^NHX6_ARATH^Q:1425-2291,H:244-533^84.192%ID^E:6.63e-147^RecName: Full=Sodium/hydrogen exchanger 6;^Eukaryota; Viridiplantae; Streptophyta; Embryophyta; Tracheophyta; Spermatophyta; Magnoliophyta; eudicotyledons; Gunneridae; Pentapetalae; rosids; malvids; Brassicales; Brassicaceae; Camelineae; Arabidopsis`NHX6_ARATH^NHX6_ARATH^Q:124-1020,H:3-234^71.237%ID^E:2.15e-117^RecName: Full=Sodium…	.	TRINITY_DN26379_c0_g1_i15.p1	1509-2300[+]	NHX6_ARATH^NHX6_ARATH^Q:1-261,H:272-533^82.89%ID^E:3e-153^RecName: Full=Sodium/hydrogen exchanger 6;^Eukaryota; Viridiplantae; Streptophyta; Embryophyta; Tracheophyta; Spermatophyta; Magnoliophyta; eudicotyledons; Gunneridae; Pentapetalae; rosids; malvids; Brassicales; Brassicaceae; Camelineae; Arabidopsis	UniRef90_UPI00053C808D^UniRef90_UPI00053C808D^Q:1425-2297,H:246-546^85.4%ID^E:2.6e-127^.^.	UniRef90_UPI00053C808D^UniRef90_UPI00053C808D^Q:1-263,H:274-546^84.2%ID^E:4.9e-110^.^.	PF00999.20^Na_H_Exchanger^Sodium/hydrogen exchanger family^1-166^E:6e-22	.
TRINITY_DN26379_c0_g1	TRINITY_DN26379_c0_g1_i17	NHX6_ARATH^NHX6_ARATH^Q:160-417,H:253-345^76.344%ID^E:3.19e-35^RecName: Full=Sodium/hydrogen exchanger 6;^Eukaryota; Viridiplantae; Streptophyta; Embryophyta; Tracheophyta; Spermatophyta; Magnoliophyta; eudicotyledons; Gunneridae; Pentapetalae; rosids; malvids; Brassicales; Brassicaceae; Camelineae; Arabidopsis`NHX6_ARATH^NHX6_ARATH^Q:3-65,H:237-257^80.952%ID^E:3.19e-35^RecName: Full=Sodium/hydro…	.	TRINITY_DN26379_c0_g1_i17.p1	217-636[+]	NHX6_ARATH^NHX6_ARATH^Q:1-67,H:272-345^72.973%ID^E:4.12e-23^RecName: Full=Sodium/hydrogen exchanger 6;^Eukaryota; Viridiplantae; Streptophyta; Embryophyta; Tracheophyta; Spermatophyta; Magnoliophyta; eudicotyledons; Gunneridae; Pentapetalae; rosids; malvids; Brassicales; Brassicaceae; Camelineae; Arabidopsis	UniRef90_UPI00053C808D^UniRef90_UPI00053C808D^Q:163-420,H:256-346^76.9%ID^E:3.7e-28^.^.	UniRef90_UPI00053C808D^UniRef90_UPI00053C808D^Q:1-68,H:274-346^72.6%ID^E:2.6e-17^.^.	.	.
TRINITY_DN26379_c0_g1	TRINITY_DN26379_c0_g1_i18	NHX6_ARATH^NHX6_ARATH^Q:618-1244,H:109-250^62.201%ID^E:8.78e-68^RecName: Full=Sodium/hydrogen exchanger 6;^Eukaryota; Viridiplantae; Streptophyta; Embryophyta; Tracheophyta; Spermatophyta; Magnoliophyta; eudicotyledons; Gunneridae; Pentapetalae; rosids; malvids; Brassicales; Brassicaceae; Camelineae; Arabidopsis	.	.	.	.	UniRef90_UPI00053C808D^UniRef90_UPI00053C808D^Q:588-1244,H:101-252^60.7%ID^E:7.9e-54^.^.	.	.	.
TRINITY_DN26379_c0_g1	TRINITY_DN26379_c0_g1_i19	NHX6_ARATH^NHX6_ARATH^Q:1099-2001,H:232-533^84.818%ID^E:1.29e-158^RecName: Full=Sodium/hydrogen exchanger 6;^Eukaryota; Viridiplantae; Streptophyta; Embryophyta; Tracheophyta; Spermatophyta; Magnoliophyta; eudicotyledons; Gunneridae; Pentapetalae; rosids; malvids; Brassicales; Brassicaceae; Camelineae; Arabidopsis`NHX6_ARATH^NHX6_ARATH^Q:124-819,H:3-234^91.81%ID^E:2.21e-134^RecName: Full=Sodium/h…	.	TRINITY_DN26379_c0_g1_i19.p2	1219-1941[+]	NHX6_ARATH^NHX6_ARATH^Q:1-240,H:272-512^87.137%ID^E:4.11e-149^RecName: Full=Sodium/hydrogen exchanger 6;^Eukaryota; Viridiplantae; Streptophyta; Embryophyta; Tracheophyta; Spermatophyta; Magnoliophyta; eudicotyledons; Gunneridae; Pentapetalae; rosids; malvids; Brassicales; Brassicaceae; Camelineae; Arabidopsis	UniRef90_Q8RWU6^UniRef90_Q8RWU6^Q:124-2001,H:3-533^74.4%ID^E:1.3e-247^.^.	UniRef90_UPI00053C808D^UniRef90_UPI00053C808D^Q:1-234,H:274-508^88.9%ID^E:5.3e-111^.^.	PF00999.20^Na_H_Exchanger^Sodium/hydrogen exchanger family^1-166^E:4.6e-22	.
TRINITY_DN26379_c0_g1	TRINITY_DN26379_c0_g1_i21	NHX6_ARATH^NHX6_ARATH^Q:1344-2210,H:244-533^84.192%ID^E:3.33e-147^RecName: Full=Sodium/hydrogen exchanger 6;^Eukaryota; Viridiplantae; Streptophyta; Embryophyta; Tracheophyta; Spermatophyta; Magnoliophyta; eudicotyledons; Gunneridae; Pentapetalae; rosids; malvids; Brassicales; Brassicaceae; Camelineae; Arabidopsis`NHX6_ARATH^NHX6_ARATH^Q:124-939,H:3-234^78.309%ID^E:3.17e-123^RecName: Full=Sodium/…	.	TRINITY_DN26379_c0_g1_i21.p1	1428-2219[+]	NHX6_ARATH^NHX6_ARATH^Q:1-261,H:272-533^82.89%ID^E:3e-153^RecName: Full=Sodium/hydrogen exchanger 6;^Eukaryota; Viridiplantae; Streptophyta; Embryophyta; Tracheophyta; Spermatophyta; Magnoliophyta; eudicotyledons; Gunneridae; Pentapetalae; rosids; malvids; Brassicales; Brassicaceae; Camelineae; Arabidopsis	UniRef90_UPI00053C808D^UniRef90_UPI00053C808D^Q:1344-2216,H:246-546^85.4%ID^E:2.5e-127^.^.	UniRef90_UPI00053C808D^UniRef90_UPI00053C808D^Q:1-263,H:274-546^84.2%ID^E:4.9e-110^.^.	PF00999.20^Na_H_Exchanger^Sodium/hydrogen exchanger family^1-166^E:6e-22	.
TRINITY_DN26379_c0_g1	TRINITY_DN26379_c0_g1_i24	NHX6_ARATH^NHX6_ARATH^Q:124-939,H:3-234^78.309%ID^E:3.18e-125^RecName: Full=Sodium/hydrogen exchanger 6;^Eukaryota; Viridiplantae; Streptophyta; Embryophyta; Tracheophyta; Spermatophyta; Magnoliophyta; eudicotyledons; Gunneridae; Pentapetalae; rosids; malvids; Brassicales; Brassicaceae; Camelineae; Arabidopsis`NHX6_ARATH^NHX6_ARATH^Q:1344-1784,H:244-390^89.796%ID^E:9.69e-121^RecName: Full=Sodium/…	.	TRINITY_DN26379_c0_g1_i24.p2	1862-2290[+]	NHX6_ARATH^NHX6_ARATH^Q:1-140,H:393-533^77.465%ID^E:3.29e-68^RecName: Full=Sodium/hydrogen exchanger 6;^Eukaryota; Viridiplantae; Streptophyta; Embryophyta; Tracheophyta; Spermatophyta; Magnoliophyta; eudicotyledons; Gunneridae; Pentapetalae; rosids; malvids; Brassicales; Brassicaceae; Camelineae; Arabidopsis	UniRef90_UPI00053C808D^UniRef90_UPI00053C808D^Q:112-942,H:1-237^78.7%ID^E:3.2e-109^.^.	UniRef90_R0IDC0^UniRef90_R0IDC0^Q:1-109,H:345-453^88.1%ID^E:6.1e-46^.^.	.	.
[truncated: 123,858 more rows]
