# Supplementary material for: Transcriptome analysis and codominant markers development in caper, a drought tolerant orphan crop with medicinal value
Source: Sci Rep. 2019 Jul 18;9:10411. doi: 10.1038/s41598-019-46613-x (PMC6639398; doi:10.1038/s41598-019-46613-x)
Supplement: Supplementary file 2 — S2 [file 41598_2019_46613_MOESM2_ESM.xlsx]

## Sheet: Table S2
	Supplementary Dataset S2 of the Manuscript:
Transcriptome analysis and codominant markers development in caper, a drought tolerant orphan crop with medicinal value
Francesco Mercati, Ignazio Fontana, Alessandro Silvestre Gristina, Adriana Martorana, Mahran El Nagar, Roberto De Michele, Silvio Fici, Francesco Carimi
Supplementary Dataset S2. Whole Gene Ontology (GO) annotations.
GO Class ID	Definitions	Counts	Fractions
GO:0008150	biological_process	4472	16.54%
GO:0009987	cellular process	2994	11.07%
GO:0003674	molecular_function	2553	9.44%
GO:0008152	metabolic process	1844	6.82%
GO:0003824	catalytic activity	1789	6.62%
GO:0005575	cellular_component	927	3.43%
GO:0005623	cell	836	3.09%
GO:0005622	intracellular	733	2.71%
GO:0016043	cellular component organization and biogenesis	680	2.52%
GO:0009058	biosynthetic process	666	2.46%
GO:0016740	transferase activity	663	2.45%
GO:0006139	nucleobase, nucleoside, nucleotide and nucleic acid metabolic process	640	2.37%
GO:0016787	hydrolase activity	458	1.69%
GO:0006810	transport	451	1.67%
GO:0005488	binding	448	1.66%
GO:0007275	multicellular organismal development	444	1.64%
GO:0019538	protein metabolic process	380	1.41%
GO:0005737	cytoplasm	347	1.28%
GO:0006950	response to stress	329	1.22%
GO:0007154	cell communication	268	0.99%
GO:0006464	protein modification process	244	0.90%
GO:0009056	catabolic process	242	0.90%
GO:0005215	transporter activity	222	0.82%
GO:0000003	reproduction	217	0.80%
GO:0005634	nucleus	210	0.78%
GO:0007165	signal transduction	209	0.77%
GO:0016020	membrane	206	0.76%
GO:0006629	lipid metabolic process	201	0.74%
GO:0009653	anatomical structure morphogenesis	182	0.67%
GO:0005515	protein binding	180	0.67%
GO:0030154	cell differentiation	180	0.67%
GO:0007049	cell cycle	169	0.63%
GO:0009628	response to abiotic stimulus	165	0.61%
GO:0006259	DNA metabolic process	161	0.60%
GO:0009605	response to external stimulus	156	0.58%
GO:0009791	post-embryonic development	140	0.52%
GO:0005975	carbohydrate metabolic process	128	0.47%
GO:0016301	kinase activity	121	0.45%
GO:0003676	nucleic acid binding	111	0.41%
GO:0009719	response to endogenous stimulus	103	0.38%
GO:0009607	response to biotic stimulus	82	0.30%
GO:0040007	growth	76	0.28%
GO:0006412	translation	68	0.25%
GO:0008219	cell death	61	0.23%
GO:0005856	cytoskeleton	60	0.22%
GO:0003723	RNA binding	57	0.21%
GO:0005654	nucleoplasm	56	0.21%
GO:0009536	plastid	52	0.19%
GO:0009790	embryonic development	51	0.19%
GO:0003677	DNA binding	51	0.19%
GO:0030234	enzyme regulator activity	49	0.18%
GO:0040029	regulation of gene expression, epigenetic	45	0.17%
GO:0009908	flower development	43	0.16%
GO:0019748	secondary metabolic process	43	0.16%
GO:0004518	nuclease activity	42	0.16%
GO:0006091	generation of precursor metabolites and energy	41	0.15%
GO:0019725	cell homeostasis	40	0.15%
GO:0005739	mitochondrion	37	0.14%
GO:0009991	response to extracellular stimulus	36	0.13%
GO:0005783	endoplasmic reticulum	35	0.13%
GO:0005886	plasma membrane	33	0.12%
GO:0007267	cell-cell signaling	33	0.12%
GO:0008289	lipid binding	33	0.12%
GO:0016049	cell growth	31	0.11%
GO:0004871	signal transducer activity	29	0.11%
GO:0004872	receptor activity	29	0.11%
GO:0005773	vacuole	26	0.10%
GO:0005794	Golgi apparatus	25	0.09%
GO:0005102	receptor binding	24	0.09%
GO:0009579	thylakoid	24	0.09%
GO:0015979	photosynthesis	22	0.08%
GO:0000166	nucleotide binding	22	0.08%
GO:0007610	behavior	21	0.08%
GO:0005768	endosome	19	0.07%
GO:0005730	nucleolus	17	0.06%
GO:0009856	pollination	14	0.05%
GO:0005840	ribosome	13	0.05%
GO:0005829	cytosol	13	0.05%
GO:0005635	nuclear envelope	11	0.04%
GO:0005576	extracellular region	10	0.04%
GO:0030246	carbohydrate binding	10	0.04%
GO:0005198	structural molecule activity	8	0.03%
GO:0030312	external encapsulating structure	7	0.03%
GO:0005618	cell wall	7	0.03%
GO:0009606	tropism	7	0.03%
GO:0003700	transcription factor activity	7	0.03%
GO:0005777	peroxisome	7	0.03%
GO:0009875	pollen-pistil interaction	6	0.02%
GO:0008135	translation factor activity, nucleic acid binding	6	0.02%
GO:0003682	chromatin binding	6	0.02%
GO:0003774	motor activity	5	0.02%
GO:0005764	lysosome	5	0.02%
GO:0009838	abscission	4	0.01%
GO:0005615	extracellular space	2	0.01%
GO:0009835	ripening	2	0.01%
GO:0005578	proteinaceous extracellular matrix	2	0.01%
GO:0019825	oxygen binding	1	0.00%
		27035	100.00%
